# Supplementary material for: Investigation of the cell composition and gene expression in the delayed-type hypersensitivity tuberculin skin test
Source: Mil Med Res. 2023 Mar 16;10:14. doi: 10.1186/s40779-023-00450-2 (PMC10018871; doi:10.1186/s40779-023-00450-2)
Supplement: Supplementary file 2 — Additional file 2. Up-regulated and down-regulated DEGs in total cells in EC or PPD [file 40779_2023_450_MOESM2_ESM.xlsx]

## Sheet: Table S1A
Table S1A Upregulated DEGs in total cells in the EC vs. PBS group
sample	cluster	p_val	avg_logFC	pct.1	pct.2	p_val_adj	gene
EC	Endothelial cells	1.70111e-247	3.5442	0.868	0	2.8337e-243	Cxcl9
EC	Endothelial cells	3.85629e-225	1.68572	0.956	0.127	6.42381e-221	Cxcl8
EC	Endothelial cells	2.7674e-223	2.10329	0.824	0.011	4.60994e-219	LOC100734903
EC	Endothelial cells	2.68938e-221	2.06971	0.822	0.009	4.47997e-217	Il1b
EC	Endothelial cells	1.01341e-200	1.86248	0.771	0.005	1.68815e-196	LOC100735187
EC	Endothelial cells	4.26457e-185	2.38611	0.736	0.006	7.10391e-181	Cxcl10
EC	Endothelial cells	1.2912e-177	1.70026	0.845	0.157	2.15088e-173	Thbs1
EC	Endothelial cells	5.3996e-173	2.15819	0.8	0.176	8.99465e-169	LOC100735241
EC	Endothelial cells	1.09266e-152	1.75096	0.895	0.287	1.82014e-148	Ccl2
EC	Endothelial cells	8.18893e-151	1.63654	0.704	0.083	1.36411e-146	Il18bp
EC	Endothelial cells	5.99681e-148	1.36954	0.671	0.028	9.98948e-144	LOC100735368
EC	Endothelial cells	1.71105e-142	1.73424	0.712	0.119	2.85026e-138	Ido1
EC	Endothelial cells	7.93164e-142	1.46055	0.739	0.151	1.32125e-137	Cebpb
EC	Endothelial cells	1.16015e-140	1.41519	0.743	0.179	1.93257e-136	Sod2
EC	Endothelial cells	1.85012e-140	1.28837	0.961	0.656	3.08193e-136	Ier3
EC	Endothelial cells	1.07142e-125	1.528	0.579	0.009	1.78478e-121	LOC100732231
EC	Endothelial cells	7.94463e-125	1.40958	0.791	0.356	1.32342e-120	Plac8
EC	Endothelial cells	7.83595e-121	1.32657	0.868	0.497	1.30531e-116	Wars
EC	Endothelial cells	4.26045e-118	1.08857	0.929	0.523	7.09706e-114	Timp1
EC	Endothelial cells	1.65294e-114	1.26084	0.707	0.164	2.75348e-110	Srgn
EC	Endothelial cells	6.36901e-111	1.38941	0.517	0	1.06095e-106	Pla2g2a
EC	Endothelial cells	7.9018e-102	0.650685	0.993	0.921	1.31628e-97	Cd74
EC	Endothelial cells	1.81e-98	1.27523	0.489	0.011	3.01e-94	C1qb
EC	Endothelial cells	2.33e-94	0.817165	0.969	0.772	3.89e-90	Ifi27l2
EC	Endothelial cells	3.17e-92	1.11206	0.732	0.313	5.29e-88	Icam1
EC	Endothelial cells	2.3e-91	0.717513	1	1	3.84e-87	LOC111756064
EC	Endothelial cells	8.44e-91	1.17166	0.631	0.159	1.41e-86	Bcl2a1
EC	Endothelial cells	8.44e-91	0.96739	0.722	0.361	1.41e-86	LOC100713873
EC	Endothelial cells	1.67e-90	1.07293	0.597	0.145	2.78e-86	Cxcl16
EC	Endothelial cells	2.12e-89	1.10787	0.656	0.198	3.53e-85	Isg15
EC	Endothelial cells	3.1e-89	1.03055	0.727	0.273	5.16e-85	Adamts4
EC	Endothelial cells	5.34e-88	1.00914	0.88	0.599	8.9e-84	Emp1
EC	Endothelial cells	7.16e-87	0.962207	0.801	0.498	1.19e-82	LOC100714780
EC	Endothelial cells	1.72e-86	1.15802	0.473	0.034	2.87e-82	Plaur
EC	Endothelial cells	4.58e-86	1.15759	0.448	0.015	7.63e-82	LOC100714630
EC	Endothelial cells	1.42e-85	1.24276	0.438	0.008	2.37e-81	Tyrobp
EC	Endothelial cells	8.31e-85	1.14058	0.434	0.006	1.39e-80	C1qa
EC	Endothelial cells	1.77e-82	0.940182	0.602	0.179	2.94e-78	Rnf19b
EC	Endothelial cells	5.12e-75	0.421043	0.995	0.67	8.52e-71	Cxcl1
EC	Endothelial cells	2.95e-73	0.951962	0.706	0.347	4.91e-69	LOC100718133
EC	Endothelial cells	4.58e-73	0.717693	0.915	0.813	7.63e-69	LOC100724396
EC	Endothelial cells	1.58e-70	0.877791	0.433	0.04	2.63e-66	Il1a
EC	Endothelial cells	1.79e-70	0.781635	0.872	0.694	2.98e-66	Txn
EC	Endothelial cells	3.77e-69	0.835522	0.911	0.636	6.28e-65	Sat1
EC	Endothelial cells	4.01e-69	0.897849	0.647	0.301	6.68e-65	Tap1
EC	Endothelial cells	6.38e-69	1.21884	0.459	0.077	1.06e-64	Tnfrsf6b
EC	Endothelial cells	3.67e-68	0.752242	0.973	0.821	6.12e-64	Nfkbia
EC	Endothelial cells	9.14e-67	0.972829	0.696	0.451	1.52e-62	Psme2
EC	Endothelial cells	5.39e-66	1.20983	0.35	0.002	8.98e-62	Cxcl11
EC	Endothelial cells	1.9e-64	0.797808	0.709	0.395	3.17e-60	Serping1
EC	Endothelial cells	1.93e-64	0.814037	0.35	0.005	3.21e-60	LOC100712629
EC	Endothelial cells	1.32e-63	0.838638	0.763	0.535	2.2e-59	Psmb8
EC	Endothelial cells	6.17e-62	0.94276	0.444	0.076	1.03e-57	Fcer1g
EC	Endothelial cells	6.21e-62	1.00779	0.919	0.809	1.03e-57	Tm4sf1
EC	Endothelial cells	3.38e-61	0.897751	0.344	0.009	5.64e-57	Aspg
EC	Endothelial cells	4.52e-60	0.794247	0.512	0.151	7.53e-56	Tnfrsf12a
EC	Endothelial cells	8.48e-60	0.502609	0.66	0.225	1.41e-55	CUNH11orf96
EC	Endothelial cells	1.57e-58	0.569284	1	0.977	2.61e-54	Fth1
EC	Endothelial cells	2.44e-58	0.763091	0.326	0.006	4.06e-54	Tnf
EC	Endothelial cells	1.3e-57	0.689073	0.462	0.103	2.17e-53	Irf7
EC	Endothelial cells	2.36e-55	0.790209	0.656	0.358	3.93e-51	Bst2
EC	Endothelial cells	1.3e-52	0.787112	0.801	0.545	2.16e-48	Irf1
EC	Endothelial cells	5.74e-51	0.788255	0.588	0.275	9.56e-47	Plin2
EC	Endothelial cells	4.71e-49	0.643634	0.46	0.12	7.85e-45	Vcam1
EC	Endothelial cells	4.91e-49	0.708691	0.728	0.525	8.17e-45	Sqstm1
EC	Endothelial cells	7.01e-49	0.722325	0.743	0.519	1.17e-44	Ppa1
EC	Endothelial cells	3.77e-48	0.687598	0.357	0.054	6.29e-44	Metrnl
EC	Endothelial cells	5.69e-48	0.632004	0.773	0.582	9.48e-44	Aldoa
EC	Endothelial cells	6.18e-48	0.77136	0.749	0.551	1.03e-43	Ppp1r15a
EC	Endothelial cells	7.57e-48	0.66216	0.413	0.108	1.26e-43	Srxn1
EC	Endothelial cells	3.96e-47	0.722927	0.528	0.224	6.6e-43	Stat1
EC	Endothelial cells	1.01e-46	0.634864	0.925	0.804	1.68e-42	Gapdh
EC	Endothelial cells	1.07e-46	0.680467	0.331	0.043	1.79e-42	Cd14
EC	Endothelial cells	3.18e-46	0.449886	0.428	0.102	5.29e-42	LOC100727228
EC	Endothelial cells	3.81e-46	0.479559	0.716	0.394	6.35e-42	LOC100727780
EC	Endothelial cells	6.18e-46	0.845294	0.573	0.289	1.03e-41	LOC100713794
EC	Endothelial cells	1.01e-45	0.57584	0.901	0.778	1.69e-41	LOC100715615
EC	Endothelial cells	1.88e-44	0.751703	0.604	0.346	3.13e-40	Pde4b
EC	Endothelial cells	1.89e-44	0.582636	0.842	0.71	3.15e-40	Pabpc1
EC	Endothelial cells	4.07e-44	0.638985	0.487	0.185	6.78e-40	LOC100712969
EC	Endothelial cells	5.68e-44	0.738475	0.631	0.409	9.46e-40	LOC100720637
EC	Endothelial cells	6.47e-44	0.639186	0.416	0.125	1.08e-39	LOC100728672
EC	Endothelial cells	1.24e-43	0.498221	0.27	0.014	2.06e-39	Isg20
EC	Endothelial cells	1.29e-43	0.539623	0.246	0	2.14e-39	Cd38
EC	Endothelial cells	4.6e-43	0.611795	0.494	0.19	7.66e-39	Sik1
EC	Endothelial cells	5.53e-43	0.715955	0.508	0.215	9.21e-39	LOC100713243
EC	Endothelial cells	2.3e-42	0.751516	0.641	0.37	3.83e-38	Bid
EC	Endothelial cells	1.51e-41	0.698702	0.439	0.145	2.51e-37	Snx10
EC	Endothelial cells	1.87e-41	0.612222	0.352	0.076	3.11e-37	Ninj1
EC	Endothelial cells	6.05e-41	0.679954	0.612	0.34	1.01e-36	Trib1
EC	Endothelial cells	8.58e-41	0.505871	0.291	0.034	1.43e-36	LOC100714902
EC	Endothelial cells	3.58e-40	0.554231	0.234	0.003	5.96e-36	Plek
EC	Endothelial cells	7.15e-40	0.622479	0.397	0.113	1.19e-35	Rbp1
EC	Endothelial cells	2.15e-39	0.528937	0.423	0.136	3.58e-35	Fosl1
EC	Endothelial cells	2.27e-39	0.65547	0.615	0.364	3.79e-35	Marcksl1
EC	Endothelial cells	1.09e-38	0.604844	0.704	0.457	1.82e-34	Cdkn1a
EC	Endothelial cells	2.27e-38	0.518624	0.844	0.698	3.77e-34	Cd63
EC	Endothelial cells	9.59e-38	0.679369	0.684	0.546	1.6e-33	LOC100736153
EC	Endothelial cells	1.3e-37	0.659002	0.473	0.193	2.16e-33	Ctss
EC	Endothelial cells	2.33e-37	0.502526	0.26	0.028	3.88e-33	Ticam2
EC	Endothelial cells	6.12e-37	0.607234	0.316	0.065	1.02e-32	Tgfbi
EC	Endothelial cells	9.95e-37	0.54437	0.406	0.123	1.66e-32	Cd44
EC	Endothelial cells	1.06e-36	0.41062	0.979	0.91	1.76e-32	Actb
EC	Endothelial cells	1.14e-36	0.688269	0.404	0.133	1.89e-32	Hmox1
EC	Endothelial cells	1.18e-36	0.846305	0.27	0.034	1.97e-32	Mcpt3
EC	Endothelial cells	1.36e-36	0.392706	0.246	0.019	2.27e-32	Oasl
EC	Endothelial cells	2.09e-36	0.517908	0.885	0.679	3.48e-32	Crip1
EC	Endothelial cells	5.37e-36	0.461938	0.343	0.086	8.94e-32	Arid5a
EC	Endothelial cells	7.05e-36	0.485858	0.434	0.157	1.17e-31	LOC100728329
EC	Endothelial cells	2.55e-35	0.574964	0.234	0.015	4.25e-31	Rgs1
EC	Endothelial cells	5.16e-35	0.436506	0.939	0.883	8.59e-31	LOC100713317
EC	Endothelial cells	5.98e-35	0.303155	0.874	0.573	9.96e-31	Birc3
EC	Endothelial cells	7.95e-35	0.540554	0.245	0.025	1.32e-30	Serpine1
EC	Endothelial cells	8.91e-35	0.568471	0.708	0.463	1.48e-30	Stc1
EC	Endothelial cells	2.48e-34	0.422171	0.237	0.02	4.12e-30	Trem1
EC	Endothelial cells	2.84e-34	0.805897	0.497	0.252	4.74e-30	Pkig
EC	Endothelial cells	5.04e-34	0.494499	0.398	0.139	8.4e-30	Rasgef1b
EC	Endothelial cells	9.13e-34	0.359808	0.993	0.983	1.52e-29	Ubc
EC	Endothelial cells	2.62e-33	0.422099	0.214	0.011	4.37e-29	Gfpt2
EC	Endothelial cells	4.01e-33	0.565099	0.679	0.523	6.67e-29	Rhoc
EC	Endothelial cells	6.35e-33	0.518339	0.652	0.458	1.06e-28	Hnrnpab
EC	Endothelial cells	7.28e-33	0.760898	0.519	0.279	1.21e-28	Arrdc4
EC	Endothelial cells	1.46e-32	0.505358	1	0.997	2.43e-28	LOC111753690
EC	Endothelial cells	2.31e-32	0.574174	0.206	0.009	3.84e-28	C1qc
EC	Endothelial cells	2.36e-32	0.357715	0.215	0.014	3.93e-28	LOC100730982
EC	Endothelial cells	4.79e-32	0.462458	0.395	0.127	7.98e-28	Acta2
EC	Endothelial cells	7.85e-32	0.369815	0.253	0.037	1.31e-27	Ifi16
EC	Endothelial cells	1.14e-31	0.559674	0.19	0.003	1.9e-27	Rnase6
EC	Endothelial cells	1.53e-31	0.587403	0.382	0.134	2.54e-27	Il15
EC	Endothelial cells	2e-31	0.504893	0.183	0	3.33e-27	Fcgr2a
EC	Endothelial cells	5.67e-31	0.421801	0.21	0.015	9.45e-27	Lif
EC	Endothelial cells	8.68e-31	0.426548	0.225	0.025	1.45e-26	Clcf1
EC	Endothelial cells	1.02e-30	0.391506	0.207	0.014	1.7e-26	LOC100728345
EC	Endothelial cells	1.87e-30	0.511946	0.355	0.12	3.12e-26	Tfpi
EC	Endothelial cells	2.13e-30	0.438158	0.177	0	3.55e-26	Acod1
EC	Endothelial cells	4.94e-30	0.572449	0.378	0.133	8.23e-26	Il6
EC	Endothelial cells	1.2e-29	0.488459	0.481	0.224	1.99e-25	Prdm1
EC	Endothelial cells	1.24e-29	0.39534	0.194	0.011	2.07e-25	Mmp19
EC	Endothelial cells	2.78e-29	0.550736	0.516	0.269	4.63e-25	Vwf
EC	Endothelial cells	3.99e-29	0.399532	0.2	0.015	6.64e-25	Tnfaip6
EC	Endothelial cells	6.3e-29	0.394018	0.232	0.034	1.05e-24	LOC100723254
EC	Endothelial cells	6.55e-29	0.357927	0.933	0.86	1.09e-24	Eif1
EC	Endothelial cells	6.77e-29	0.553404	0.38	0.147	1.13e-24	LOC100722668
EC	Endothelial cells	1.15e-28	0.572911	0.664	0.434	1.91e-24	Vmp1
EC	Endothelial cells	1.98e-28	0.438963	0.445	0.199	3.3e-24	Lrrc32
EC	Endothelial cells	8.52e-28	0.419139	0.583	0.318	1.42e-23	Pfkfb3
EC	Endothelial cells	1.2e-27	0.417511	0.449	0.211	2e-23	LOC100723126
EC	Endothelial cells	1.46e-27	0.44064	0.34	0.116	2.43e-23	Txnrd1
EC	Endothelial cells	2.11e-27	0.456599	0.164	0.002	3.51e-23	LOC100735552
EC	Endothelial cells	2.58e-27	0.48133	0.537	0.299	4.3e-23	Gch1
EC	Endothelial cells	3.13e-27	0.47459	0.828	0.765	5.21e-23	LOC100713599
EC	Endothelial cells	5.19e-27	0.371542	0.482	0.245	8.64e-23	Noct
EC	Endothelial cells	6.58e-27	0.347639	0.857	0.769	1.1e-22	LOC100716481
EC	Endothelial cells	7.9e-27	0.356349	0.948	0.898	1.32e-22	Jund
EC	Endothelial cells	9.19e-27	0.263649	0.999	0.985	1.53e-22	B2m
EC	Endothelial cells	2.79e-26	0.51243	0.717	0.56	4.64e-22	Gpx1
EC	Endothelial cells	3.35e-26	0.396728	0.573	0.326	5.58e-22	Map2k3
EC	Endothelial cells	4.3e-26	0.38607	0.948	0.761	7.16e-22	LOC100716037
EC	Endothelial cells	4.51e-26	0.340916	0.268	0.065	7.52e-22	LOC100717337
EC	Endothelial cells	5.85e-26	0.36353	0.227	0.042	9.74e-22	Gprc5a
EC	Endothelial cells	6.05e-26	0.269514	0.196	0.023	1.01e-21	Cd274
EC	Endothelial cells	7.03e-26	0.412902	0.776	0.696	1.17e-21	Psme1
EC	Endothelial cells	1.46e-25	0.407228	0.236	0.049	2.43e-21	Lcp1
EC	Endothelial cells	2.12e-25	0.396091	0.393	0.176	3.54e-21	Smap2
EC	Endothelial cells	3.23e-25	0.454117	0.562	0.343	5.37e-21	Itga5
EC	Endothelial cells	5.81e-25	0.256875	0.247	0.052	9.67e-21	Pdgfrb
EC	Endothelial cells	6.04e-25	0.406952	0.16	0.006	1.01e-20	LOC100731901
EC	Endothelial cells	7.72e-25	0.940305	0.613	0.403	1.29e-20	Cldn5
EC	Endothelial cells	9.81e-25	0.378008	0.858	0.752	1.63e-20	Pfn1
EC	Endothelial cells	1.01e-24	0.465722	0.537	0.33	1.69e-20	Rnf213
EC	Endothelial cells	1.04e-24	0.427546	0.377	0.153	1.73e-20	Gem
EC	Endothelial cells	1.05e-24	0.410478	0.491	0.27	1.74e-20	LOC106025018
EC	Endothelial cells	1.22e-24	0.375344	0.212	0.037	2.04e-20	Lsp1
EC	Endothelial cells	1.56e-24	0.308262	0.198	0.028	2.6e-20	Tnc
EC	Endothelial cells	1.58e-24	0.430893	0.455	0.224	2.63e-20	Nfkb1
EC	Endothelial cells	1.69e-24	0.452806	0.424	0.211	2.81e-20	Ezr
EC	Endothelial cells	1.98e-24	0.396161	0.463	0.233	3.3e-20	Zc3h12a
EC	Endothelial cells	2.94e-24	0.288564	0.728	0.551	4.89e-20	Lap3
EC	Endothelial cells	3.22e-24	0.330356	0.326	0.117	5.36e-20	Lgals3bp
EC	Endothelial cells	3.94e-24	0.29526	0.149	0.003	6.56e-20	Has1
EC	Endothelial cells	3.99e-24	0.408873	0.732	0.625	6.64e-20	Tmbim6
EC	Endothelial cells	4.32e-24	0.352286	0.541	0.316	7.2e-20	Il4r
EC	Endothelial cells	4.4e-24	0.452209	0.451	0.233	7.34e-20	Nfkbie
EC	Endothelial cells	2.07e-23	0.338211	0.31	0.103	3.45e-19	LOC100714179
EC	Endothelial cells	4.2e-23	0.403365	0.769	0.637	7e-19	Btg1
EC	Endothelial cells	4.92e-23	0.514377	0.561	0.38	8.19e-19	Xbp1
EC	Endothelial cells	9.66e-23	0.448229	0.617	0.441	1.61e-18	Ppp1r14b
EC	Endothelial cells	1.07e-22	0.264508	0.206	0.04	1.78e-18	Slc16a3
EC	Endothelial cells	1.81e-22	0.345529	0.377	0.165	3.02e-18	Klhl21
EC	Endothelial cells	2.55e-22	0.369899	0.427	0.211	4.26e-18	Ppp2r5b
EC	Endothelial cells	2.7e-22	0.439843	0.409	0.199	4.5e-18	Mxd1
EC	Endothelial cells	6.64e-22	0.434355	0.364	0.157	1.11e-17	Vegfa
EC	Endothelial cells	9.74e-22	0.606976	0.204	0.042	1.62e-17	LOC100729032
EC	Endothelial cells	1.27e-21	0.36749	0.235	0.063	2.11e-17	F3
EC	Endothelial cells	1.91e-21	0.29648	0.468	0.242	3.19e-17	Cmtm6
EC	Endothelial cells	2.05e-21	0.392803	0.707	0.594	3.42e-17	Prdx1
EC	Endothelial cells	2.1e-21	0.482933	0.648	0.478	3.5e-17	Phlda2
EC	Endothelial cells	2.64e-21	0.395777	0.517	0.326	4.41e-17	Tnip1
EC	Endothelial cells	3.99e-21	0.453884	0.783	0.681	6.65e-17	Mif
EC	Endothelial cells	6.08e-21	0.412263	0.591	0.378	1.01e-16	Pim1
EC	Endothelial cells	7.28e-21	0.399393	0.851	0.728	1.21e-16	Dusp1
EC	Endothelial cells	7.6e-21	0.360626	0.13	0.003	1.27e-16	Spi1
EC	Endothelial cells	9.54e-21	0.340122	0.13	0.003	1.59e-16	Ccl19
EC	Endothelial cells	1.32e-20	0.313302	0.172	0.026	2.2e-16	Irf8
EC	Endothelial cells	1.37e-20	0.344591	0.428	0.219	2.27e-16	Ptpn1
EC	Endothelial cells	1.56e-20	0.659594	0.341	0.159	2.6e-16	Ptpre
EC	Endothelial cells	2.16e-20	0.4025	0.666	0.483	3.6e-16	Nfkbiz
EC	Endothelial cells	2.17e-20	0.460147	0.575	0.412	3.61e-16	LOC100712777
EC	Endothelial cells	2.33e-20	0.293675	0.297	0.114	3.88e-16	Mthfd2
EC	Endothelial cells	2.58e-20	0.426861	0.221	0.059	4.3e-16	Ptgs2
EC	Endothelial cells	3.34e-20	0.302226	0.357	0.164	5.57e-16	Derl1
EC	Endothelial cells	3.93e-20	0.420833	0.46	0.276	6.55e-16	Nmi
EC	Endothelial cells	4.36e-20	0.376414	0.119	0	7.27e-16	Epsti1
EC	Endothelial cells	4.42e-20	0.346934	0.126	0.003	7.36e-16	Fcgr2b
EC	Endothelial cells	5.81e-20	0.358797	0.649	0.446	9.68e-16	Errfi1
EC	Endothelial cells	6.56e-20	0.388684	0.565	0.389	1.09e-15	Grb2
EC	Endothelial cells	8.39e-20	0.310605	0.127	0.005	1.4e-15	Csf1r
EC	Endothelial cells	1.57e-19	0.443319	0.554	0.355	2.61e-15	Crem
EC	Endothelial cells	1.67e-19	0.251846	0.43	0.21	2.79e-15	Igfbp3
EC	Endothelial cells	1.78e-19	0.649089	0.367	0.179	2.96e-15	Ackr3
EC	Endothelial cells	1.95e-19	0.353593	0.726	0.537	3.25e-15	LOC100735392
EC	Endothelial cells	2.67e-19	0.429042	0.298	0.12	4.45e-15	Gjb3
EC	Endothelial cells	2.96e-19	0.383925	0.463	0.265	4.94e-15	Pdlim7
EC	Endothelial cells	3.35e-19	0.39705	0.679	0.554	5.58e-15	LOC100732048
EC	Endothelial cells	3.79e-19	0.414169	0.602	0.431	6.32e-15	Sertad1
EC	Endothelial cells	4.9e-19	0.307589	0.329	0.14	8.16e-15	C1s
EC	Endothelial cells	5.71e-19	0.356908	0.454	0.253	9.52e-15	Cyth1
EC	Endothelial cells	5.74e-19	0.251241	0.158	0.023	9.56e-15	Vcan
EC	Endothelial cells	5.8e-19	0.479392	0.63	0.434	9.66e-15	Ctsb
EC	Endothelial cells	8.6e-19	0.288636	0.154	0.022	1.43e-14	Chrne
EC	Endothelial cells	1.07e-18	0.314605	0.788	0.594	1.78e-14	Ddit4
EC	Endothelial cells	1.23e-18	0.333255	0.132	0.011	2.04e-14	Ccl5
EC	Endothelial cells	1.37e-18	0.444002	0.745	0.665	2.28e-14	Tpm4
EC	Endothelial cells	1.77e-18	0.331568	0.436	0.233	2.94e-14	LOC100727761
EC	Endothelial cells	1.77e-18	0.321769	0.331	0.147	2.95e-14	Pfkp
EC	Endothelial cells	2.14e-18	0.332177	0.364	0.176	3.56e-14	Nampt
EC	Endothelial cells	2.39e-18	0.387513	0.437	0.259	3.99e-14	Bak1
EC	Endothelial cells	2.82e-18	0.298783	0.492	0.304	4.69e-14	Tap2
EC	Endothelial cells	3.17e-18	0.364902	0.774	0.693	5.29e-14	Eif5
EC	Endothelial cells	4.41e-18	0.294735	0.113	0.003	7.35e-14	LOC100727919
EC	Endothelial cells	5e-18	0.259357	0.353	0.164	8.34e-14	Nup50
EC	Endothelial cells	6.54e-18	0.388641	0.13	0.012	1.09e-13	LOC100713319
EC	Endothelial cells	9.25e-18	0.258318	0.322	0.144	1.54e-13	Cx3cl1
EC	Endothelial cells	1.04e-17	0.271156	0.318	0.142	1.74e-13	Ticam1
EC	Endothelial cells	1.98e-17	0.510839	0.518	0.366	3.29e-13	Nt5c3a
EC	Endothelial cells	2.73e-17	0.602594	0.329	0.165	4.55e-13	Mmd
EC	Endothelial cells	3.2e-17	0.3943	0.45	0.282	5.32e-13	Samd9l
EC	Endothelial cells	3.46e-17	0.276089	0.154	0.028	5.76e-13	Glipr2
EC	Endothelial cells	3.76e-17	0.412563	0.64	0.508	6.27e-13	Prkar1a
EC	Endothelial cells	4.46e-17	0.344708	0.38	0.194	7.43e-13	Ctsc
EC	Endothelial cells	5.09e-17	0.342489	0.21	0.065	8.48e-13	Traf1
EC	Endothelial cells	5.15e-17	0.276298	0.101	0	8.59e-13	Pla2g2d
EC	Endothelial cells	6.28e-17	0.40392	0.449	0.269	1.05e-12	Maco1
EC	Endothelial cells	6.66e-17	0.362909	0.768	0.66	1.11e-12	Top1
EC	Endothelial cells	7.56e-17	0.361157	0.689	0.552	1.26e-12	Eif5a
EC	Endothelial cells	9.91e-17	0.327077	0.375	0.199	1.65e-12	Furin
EC	Endothelial cells	1.02e-16	0.323669	0.495	0.319	1.69e-12	LOC100716183
EC	Endothelial cells	1.1e-16	0.422444	0.57	0.406	1.83e-12	Cdc42ep3
EC	Endothelial cells	1.19e-16	0.381836	0.742	0.676	1.98e-12	Psma7
EC	Endothelial cells	2.83e-16	0.338632	0.481	0.293	4.71e-12	Mat2a
EC	Endothelial cells	3.21e-16	0.301504	0.419	0.239	5.34e-12	Znfx1
EC	Endothelial cells	3.61e-16	0.253534	0.334	0.16	6.01e-12	Sp100
EC	Endothelial cells	7.16e-16	0.324011	0.199	0.062	1.19e-11	Ckb
EC	Endothelial cells	8.25e-16	0.288658	0.148	0.029	1.37e-11	LOC100735774
EC	Endothelial cells	1.08e-15	0.269809	0.137	0.023	1.8e-11	Ptx3
EC	Endothelial cells	2.1e-15	0.305742	0.319	0.157	3.5e-11	Desi1
EC	Endothelial cells	2.6e-15	0.348148	0.738	0.659	4.32e-11	Ncl
EC	Endothelial cells	2.78e-15	0.293955	0.241	0.094	4.64e-11	Procr
EC	Endothelial cells	4.95e-15	0.377173	0.298	0.14	8.25e-11	Adamts5
EC	Endothelial cells	4.99e-15	0.435758	0.555	0.423	8.31e-11	Eif3j
EC	Endothelial cells	6.76e-15	0.735069	0.499	0.367	1.13e-10	Tfpi2
EC	Endothelial cells	6.9e-15	0.392019	0.42	0.25	1.15e-10	Odc1
EC	Endothelial cells	7.72e-15	0.316621	0.444	0.282	1.29e-10	Tlnrd1
EC	Endothelial cells	8.4e-15	0.422984	0.112	0.012	1.4e-10	Csf2
EC	Endothelial cells	9.49e-15	0.29299	0.114	0.014	1.58e-10	Lst1
EC	Endothelial cells	1.08e-14	0.28266	0.153	0.037	1.8e-10	Ucp2
EC	Endothelial cells	1.51e-14	0.256039	0.198	0.065	2.52e-10	LOC100719054
EC	Endothelial cells	1.79e-14	0.32275	0.36	0.194	2.98e-10	Frmd4b
EC	Endothelial cells	1.81e-14	0.330959	0.184	0.056	3.01e-10	Rgs5
EC	Endothelial cells	1.95e-14	0.38672	0.164	0.045	3.25e-10	Pgf
EC	Endothelial cells	2.38e-14	0.290014	0.465	0.296	3.96e-10	Stau1
EC	Endothelial cells	3.18e-14	0.31831	0.198	0.069	5.29e-10	Angptl4
EC	Endothelial cells	3.38e-14	0.293135	0.452	0.279	5.63e-10	Safb
EC	Endothelial cells	6.07e-14	0.402256	0.615	0.517	1.01e-09	Akap13
EC	Endothelial cells	8.79e-14	0.31917	0.552	0.401	1.46e-09	Jak1
EC	Endothelial cells	1.1e-13	0.259903	0.345	0.185	1.84e-09	Gnpnat1
EC	Endothelial cells	1.46e-13	0.289015	0.471	0.304	2.43e-09	Ubqln1
EC	Endothelial cells	1.6e-13	0.256086	0.342	0.187	2.67e-09	Lrrc59
EC	Endothelial cells	1.62e-13	0.258991	0.333	0.179	2.7e-09	Slc2a6
EC	Endothelial cells	1.65e-13	0.319434	0.104	0.012	2.75e-09	Inhba
EC	Endothelial cells	1.69e-13	0.26831	0.3	0.15	2.81e-09	Lacc1
EC	Endothelial cells	1.72e-13	0.329679	0.686	0.546	2.87e-09	Fosb
EC	Endothelial cells	1.81e-13	0.407043	0.493	0.353	3.01e-09	Pnp
EC	Endothelial cells	2.03e-13	0.278786	0.199	0.073	3.38e-09	Yod1
EC	Endothelial cells	2.58e-13	0.294093	0.602	0.469	4.3e-09	Arf6
EC	Endothelial cells	3.31e-13	0.275171	0.374	0.215	5.51e-09	Kdm7a
EC	Endothelial cells	4.87e-13	0.259901	0.835	0.818	8.12e-09	Hsp90ab1
EC	Endothelial cells	8.35e-13	0.274352	0.419	0.269	1.39e-08	Arpp19
EC	Endothelial cells	8.47e-13	0.253477	0.355	0.198	1.41e-08	Tgm2
EC	Endothelial cells	1.02e-12	0.296572	0.628	0.492	1.71e-08	Nudt4
EC	Endothelial cells	2.23e-12	0.264559	0.983	0.917	3.72e-08	Ftl
EC	Endothelial cells	2.61e-12	0.253393	0.549	0.414	4.36e-08	Vcp
EC	Endothelial cells	2.7e-12	0.339492	0.343	0.193	4.51e-08	Anxa1
EC	Endothelial cells	5.28e-12	0.330259	0.377	0.221	8.79e-08	Id2
EC	Endothelial cells	5.8e-12	0.251034	0.748	0.653	9.67e-08	Atf4
EC	Endothelial cells	6.59e-12	0.286876	0.413	0.27	1.1e-07	Psma6
EC	Endothelial cells	9.9e-12	0.310522	0.273	0.142	1.65e-07	Nr4a3
EC	Endothelial cells	1.18e-11	0.310913	0.435	0.298	1.97e-07	Prelid1
EC	Endothelial cells	1.19e-11	0.258491	0.507	0.358	1.99e-07	Snrpd3
EC	Endothelial cells	1.72e-11	0.251858	0.397	0.253	2.87e-07	Diaph1
EC	Endothelial cells	1.87e-11	0.279605	0.487	0.343	3.11e-07	Cttnbp2nl
EC	Endothelial cells	2.19e-11	0.322122	0.576	0.458	3.65e-07	G3bp1
EC	Endothelial cells	2.3e-11	0.305858	0.482	0.326	3.83e-07	Prnp
EC	Endothelial cells	3.5e-11	0.282128	0.472	0.316	5.83e-07	Cd83
EC	Endothelial cells	5.32e-11	0.258925	0.641	0.502	8.86e-07	LOC100713048
EC	Endothelial cells	6.21e-11	0.265921	0.517	0.381	1.04e-06	Rybp
EC	Endothelial cells	1.39e-10	0.340811	0.436	0.302	2.32e-06	44815
EC	Endothelial cells	1.39e-10	0.289277	0.626	0.537	2.32e-06	Chmp4b
EC	Endothelial cells	1.52e-10	0.258383	0.23	0.113	2.53e-06	Abl2
EC	Endothelial cells	1.81e-10	0.303085	0.583	0.481	3.01e-06	Dnajb9
EC	Endothelial cells	2.28e-10	0.259476	0.632	0.531	3.79e-06	Ywhaz
EC	Endothelial cells	3.06e-10	0.281001	0.65	0.565	5.09e-06	Fkbp1a
EC	Endothelial cells	4.33e-10	0.287928	0.532	0.424	7.22e-06	Cflar
EC	Endothelial cells	6.93e-10	0.292434	0.176	0.076	1.15e-05	Tnfrsf1b
EC	Endothelial cells	7.22e-10	0.297408	0.595	0.491	1.2e-05	Eif2s2
EC	Endothelial cells	1.6e-09	0.253766	0.545	0.424	2.67e-05	Atp1b3
EC	Endothelial cells	1.85e-09	0.27843	0.529	0.41	3.08e-05	Pfdn2
EC	Endothelial cells	2.39e-09	0.27855	0.544	0.431	3.99e-05	Ifi35
EC	Endothelial cells	4.06e-09	0.293767	0.596	0.514	6.76e-05	Atp6v0e1
EC	Endothelial cells	6.21e-09	0.276959	0.676	0.6	0.000103	Psmb9
EC	Endothelial cells	6.95e-09	0.259579	0.314	0.19	0.000116	Cd3eap
EC	Endothelial cells	7.84e-09	0.288685	0.516	0.403	0.000131	LOC100732941
EC	Endothelial cells	9.44e-09	0.282777	0.646	0.574	0.000157	LOC100721154
EC	Endothelial cells	1.06e-07	0.252401	0.481	0.38	0.001764	Sec11c
EC	Endothelial cells	2.11e-07	0.265608	0.522	0.424	0.003512	LOC100731649
EC	Endothelial cells	2.26e-07	0.499602	0.13	0.056	0.003764	Krt25
EC	Endothelial cells	2.47e-07	0.263984	0.473	0.364	0.004108	Akirin2
EC	Endothelial cells	4.79e-07	0.253506	0.666	0.617	0.00798	Rac1
EC	Fibroblasts	0	3.29114	0.827	0.013	0	Cxcl9
EC	Fibroblasts	0	2.63196	0.996	0.389	0	Cxcl1
EC	Fibroblasts	0	2.61862	0.973	0.076	0	Cxcl8
EC	Fibroblasts	0	2.53384	0.948	0.485	0	Timp1
EC	Fibroblasts	0	2.48459	0.907	0.216	0	Ccl2
EC	Fibroblasts	0	2.4327	0.779	0.069	0	Adamts4
EC	Fibroblasts	0	2.35164	0.687	0.015	0	Cxcl10
EC	Fibroblasts	0	2.34773	0.574	0.001	0	Pla2g2a
EC	Fibroblasts	0	2.32308	0.968	0.271	0	Cd74
EC	Fibroblasts	0	2.31345	0.866	0.01	0	LOC100734903
EC	Fibroblasts	0	2.31108	0.96	0.31	0	Ifi27l2
EC	Fibroblasts	0	2.28043	0.859	0.016	0	Il1b
EC	Fibroblasts	0	2.10932	0.804	0.008	0	LOC100735187
EC	Fibroblasts	0	1.99443	0.86	0.273	0	CUNH11orf96
EC	Fibroblasts	0	1.89834	0.828	0.326	0	Sod2
EC	Fibroblasts	0	1.86325	0.815	0.132	0	LOC100734633
EC	Fibroblasts	0	1.80145	0.803	0.447	0	LOC100727780
EC	Fibroblasts	0	1.76703	0.672	0.008	0	LOC100735368
EC	Fibroblasts	0	1.75358	0.88	0.592	0	Cebpb
EC	Fibroblasts	0	1.71005	0.602	0.01	0	LOC100732231
EC	Fibroblasts	0	1.70909	0.89	0.315	0	Thbs1
EC	Fibroblasts	0	1.69592	0.567	0.005	0	LOC100735241
EC	Fibroblasts	0	1.69129	0.731	0.208	0	Wars
EC	Fibroblasts	0	1.60897	0.636	0.022	0	Srgn
EC	Fibroblasts	0	1.5066	0.73	0.35	0	LOC100713599
EC	Fibroblasts	0	1.49634	0.614	0.031	0	Il18bp
EC	Fibroblasts	0	1.48829	0.578	0.225	0	Thbd
EC	Fibroblasts	0	1.44318	0.617	0.053	0	Plac8
EC	Fibroblasts	0	1.41653	0.516	0.012	0	C1qb
EC	Fibroblasts	0	1.41201	0.792	0.408	0	Irf1
EC	Fibroblasts	0	1.39241	0.523	0.006	0	Bcl2a1
EC	Fibroblasts	0	1.38016	0.796	0.374	0	Birc3
EC	Fibroblasts	0	1.36328	0.554	0.068	0	LOC100714780
EC	Fibroblasts	0	1.36248	0.661	0.359	0	Bst2
EC	Fibroblasts	0	1.3465	0.631	0.147	0	LOC100715615
EC	Fibroblasts	0	1.33876	0.632	0.152	0	Metrnl
EC	Fibroblasts	0	1.33846	0.628	0.142	0	Isg15
EC	Fibroblasts	0	1.33488	0.942	0.654	0	Sat1
EC	Fibroblasts	0	1.33291	0.679	0.235	0	Icam1
EC	Fibroblasts	0	1.31829	0.45	0.013	0	Tyrobp
EC	Fibroblasts	0	1.30559	0.948	0.601	0	Ier3
EC	Fibroblasts	0	1.29392	0.462	0.007	0	C1qa
EC	Fibroblasts	0	1.29342	0.592	0.186	0	Crem
EC	Fibroblasts	0	1.28957	0.62	0.199	0	Gem
EC	Fibroblasts	0	1.27323	0.522	0.217	0	Ugdh
EC	Fibroblasts	0	1.26609	0.422	0.057	0	Vcam1
EC	Fibroblasts	0	1.26144	0.647	0.304	0	LOC100727228
EC	Fibroblasts	0	1.26079	0.576	0.083	0	LOC100716037
EC	Fibroblasts	0	1.2406	0.43	0.003	0	Ido1
EC	Fibroblasts	0	1.23437	1	0.958	0	Fth1
EC	Fibroblasts	0	1.20109	0.333	0.033	0	Has1
EC	Fibroblasts	0	1.19062	0.272	0.009	0	Mcpt3
EC	Fibroblasts	0	1.18975	0.683	0.273	0	Tm4sf1
EC	Fibroblasts	0	1.18862	0.823	0.583	0	Ddit4
EC	Fibroblasts	0	1.18244	0.729	0.511	0	Ppp1r15a
EC	Fibroblasts	0	1.16776	0.461	0.009	0	Fcer1g
EC	Fibroblasts	0	1.16168	0.634	0.296	0	Plin2
EC	Fibroblasts	0	1.15507	0.823	0.685	0	LOC100724396
EC	Fibroblasts	0	1.15037	0.63	0.173	0	Acta2
EC	Fibroblasts	0	1.14142	0.962	0.735	0	Nfkbia
EC	Fibroblasts	0	1.1026	0.998	0.955	0	B2m
EC	Fibroblasts	0	1.10216	0.418	0.044	0	Gprc5a
EC	Fibroblasts	0	1.10081	0.542	0.121	0	Nr4a3
EC	Fibroblasts	0	1.09136	0.659	0.403	0	Vmp1
EC	Fibroblasts	0	1.07392	0.413	0.085	0	Ednrb
EC	Fibroblasts	0	1.05847	0.619	0.299	0	Rgcc
EC	Fibroblasts	0	1.03649	0.383	0.036	0	Aspg
EC	Fibroblasts	0	1.03564	0.437	0.085	0	Hmox1
EC	Fibroblasts	0	1.01637	0.778	0.502	0	Nr4a1
EC	Fibroblasts	0	1.0156	0.45	0.121	0	Tnfaip6
EC	Fibroblasts	0	1.01279	0.393	0.074	0	Gfpt2
EC	Fibroblasts	0	1.0064	0.514	0.172	0	Akap12
EC	Fibroblasts	0	1.00612	0.376	0.003	0	LOC100712629
EC	Fibroblasts	0	1.0032	0.875	0.767	0	LOC100713317
EC	Fibroblasts	0	0.992129	0.662	0.349	0	LOC100713048
EC	Fibroblasts	0	0.990437	0.487	0.088	0	Snx10
EC	Fibroblasts	0	0.984245	0.659	0.326	0	Pim1
EC	Fibroblasts	0	0.98122	0.565	0.232	0	Arrdc3
EC	Fibroblasts	0	0.980177	0.612	0.293	0	Efhd2
EC	Fibroblasts	0	0.957112	0.617	0.402	0	Ppa1
EC	Fibroblasts	0	0.953675	0.329	0.01	0	Il6
EC	Fibroblasts	0	0.952438	0.701	0.397	0	Tnfaip3
EC	Fibroblasts	0	0.948118	0.428	0.126	0	Tnc
EC	Fibroblasts	0	0.942172	0.862	0.621	0	Gadd45b
EC	Fibroblasts	0	0.938502	0.562	0.233	0	LOC100713873
EC	Fibroblasts	0	0.935861	0.626	0.288	0	Sik1
EC	Fibroblasts	0	0.935167	0.747	0.504	0	Serping1
EC	Fibroblasts	0	0.934513	0.659	0.422	0	Fosl2
EC	Fibroblasts	0	0.925001	0.365	0.022	0	LOC100718133
EC	Fibroblasts	0	0.924065	0.522	0.151	0	Pde4b
EC	Fibroblasts	0	0.92232	0.555	0.258	0	Tap1
EC	Fibroblasts	0	0.916544	0.89	0.617	0	Crip1
EC	Fibroblasts	0	0.915105	0.36	0.003	0	Cd38
EC	Fibroblasts	0	0.901237	0.336	0.016	0	Tnf
EC	Fibroblasts	0	0.89497	0.709	0.481	0	Sqstm1
EC	Fibroblasts	0	0.89287	0.885	0.815	0	Txn
EC	Fibroblasts	0	0.891271	0.944	0.912	0	Jund
EC	Fibroblasts	0	0.888552	0.524	0.179	0	Rnf19b
EC	Fibroblasts	0	0.877908	0.402	0.093	0	Adamts9
EC	Fibroblasts	0	0.872887	0.469	0.143	0	Prdm1
EC	Fibroblasts	0	0.869714	0.574	0.267	0	Marcksl1
EC	Fibroblasts	0	0.868361	0.529	0.165	0	Nfkbie
EC	Fibroblasts	0	0.863851	0.382	0.056	0	LOC100735392
EC	Fibroblasts	0	0.857731	0.401	0.084	0	Ninj1
EC	Fibroblasts	0	0.852297	0.452	0.127	0	LOC100732353
EC	Fibroblasts	0	0.851386	0.394	0.038	0	Cd14
EC	Fibroblasts	0	0.849131	0.544	0.19	0	Klhl21
EC	Fibroblasts	0	0.844521	0.529	0.178	0	Epas1
EC	Fibroblasts	0	0.839101	0.422	0.074	0	Ctss
EC	Fibroblasts	0	0.826902	0.572	0.258	0	Trib1
EC	Fibroblasts	0	0.817321	1	1	0	LOC111753690
EC	Fibroblasts	0	0.815841	0.66	0.379	0	Cdkn1a
EC	Fibroblasts	0	0.799182	0.452	0.127	0	Angptl4
EC	Fibroblasts	0	0.784963	0.405	0.107	0	Plaur
EC	Fibroblasts	0	0.755563	0.575	0.293	0	Map2k3
EC	Fibroblasts	0	0.747149	0.345	0.059	0	Trim63
EC	Fibroblasts	0	0.722525	0.303	0.023	0	Tgm2
EC	Fibroblasts	0	0.720843	0.252	0.005	0	Plek
EC	Fibroblasts	0	0.717102	0.349	0.022	0	Clcf1
EC	Fibroblasts	0	0.682395	0.899	0.89	0	Eif1
EC	Fibroblasts	0	0.681747	0.377	0.08	0	LOC100728345
EC	Fibroblasts	0	0.66854	0.402	0.106	0	Srxn1
EC	Fibroblasts	0	0.653192	0.349	0.043	0	Irf7
EC	Fibroblasts	0	0.645585	0.985	0.958	0	Ubc
EC	Fibroblasts	0	0.637414	0.985	0.953	0	Ftl
EC	Fibroblasts	0	0.621302	0.335	0.051	0	LOC100716183
EC	Fibroblasts	0	0.572861	0.386	0.078	0	Arid5a
EC	Fibroblasts	0	0.555691	0.271	0.017	0	LOC100717337
EC	Fibroblasts	0	0.520359	1	1	0	LOC111756064
EC	Fibroblasts	6.62585e-307	0.667304	0.299	0.035	1.10373e-302	Serpine1
EC	Fibroblasts	2.77474e-306	0.667884	0.442	0.132	4.62217e-302	Fgl2
EC	Fibroblasts	6.5323e-306	0.529808	0.333	0.052	1.08815e-301	Lrrc32
EC	Fibroblasts	9.25099e-305	0.845562	0.561	0.273	1.54103e-300	Ctsc
EC	Fibroblasts	1.45208e-299	0.750813	0.384	0.1	2.41887e-295	Csf1
EC	Fibroblasts	1.44996e-296	0.675247	0.462	0.14	2.41534e-292	Il1a
EC	Fibroblasts	3.9134e-294	0.681799	0.236	0.005	6.51894e-290	LOC100714630
EC	Fibroblasts	9.45313e-292	0.729528	0.237	0.006	1.5747e-287	C1qc
EC	Fibroblasts	5.30098e-290	0.502448	0.253	0.015	8.83037e-286	LOC100712969
EC	Fibroblasts	9.9695e-289	0.649658	0.496	0.209	1.66072e-284	Zc3h12a
EC	Fibroblasts	1.51851e-288	0.712607	0.585	0.319	2.52953e-284	Litaf
EC	Fibroblasts	7.13432e-288	0.921364	0.709	0.516	1.18843e-283	Glul
EC	Fibroblasts	1.37992e-287	0.914496	0.532	0.246	2.29866e-283	Oaf
EC	Fibroblasts	3.56207e-287	0.77299	0.413	0.124	5.9337e-283	Chrne
EC	Fibroblasts	1.31388e-286	0.796937	0.403	0.112	2.18866e-282	Rarres2
EC	Fibroblasts	5.03093e-284	0.79361	0.611	0.374	8.38053e-280	Azin1
EC	Fibroblasts	4.90848e-283	0.871049	0.634	0.399	8.17655e-279	Vegfa
EC	Fibroblasts	1.88287e-279	1.01756	0.571	0.301	3.13649e-275	Tpm2
EC	Fibroblasts	5.42059e-278	0.587665	0.391	0.109	9.02963e-274	Tbc1d9
EC	Fibroblasts	1.9431e-277	0.749878	0.256	0.02	3.23682e-273	Rgs1
EC	Fibroblasts	2.60369e-277	0.71085	0.371	0.101	4.33723e-273	Plau
EC	Fibroblasts	1.33854e-276	0.377534	0.231	0.008	2.22973e-272	LOC100728329
EC	Fibroblasts	1.12124e-274	0.444479	0.243	0.015	1.86776e-270	LOC100728672
EC	Fibroblasts	2.06657e-273	0.703645	0.52	0.249	3.4425e-269	Mat2a
EC	Fibroblasts	5.11051e-273	0.835941	0.312	0.062	8.51309e-269	Procr
EC	Fibroblasts	3.64849e-272	1.04426	0.297	0.048	6.07766e-268	Ptx3
EC	Fibroblasts	2.87835e-271	0.589732	0.362	0.086	4.79476e-267	Des
EC	Fibroblasts	8.21752e-271	0.651237	0.415	0.146	1.36887e-266	Ripk2
EC	Fibroblasts	1.47831e-267	0.596259	0.338	0.074	2.46257e-263	Has2
EC	Fibroblasts	1.52283e-267	0.744179	0.428	0.158	2.53673e-263	Prr7
EC	Fibroblasts	4.20756e-266	0.87575	0.357	0.093	7.00895e-262	Lif
EC	Fibroblasts	1.56108e-265	0.482345	0.383	0.102	2.60044e-261	Crispld2
EC	Fibroblasts	1.13044e-260	0.426626	0.228	0.011	1.88309e-256	LOC100730982
EC	Fibroblasts	8.49523e-259	0.926769	0.558	0.339	1.41514e-254	Psmb8
EC	Fibroblasts	4.5724e-258	0.876783	0.371	0.106	7.61671e-254	Rgs2
EC	Fibroblasts	4.24722e-255	0.470192	0.321	0.067	7.07502e-251	Glipr2
EC	Fibroblasts	8.12889e-255	0.486569	0.219	0.01	1.35411e-250	Irf8
EC	Fibroblasts	4.61283e-252	0.390462	0.255	0.029	7.68406e-248	Acsl5
EC	Fibroblasts	6.34315e-252	0.410931	0.366	0.101	1.05664e-247	Vasn
EC	Fibroblasts	6.40021e-252	0.834292	0.212	0.007	1.06615e-247	LOC100731901
EC	Fibroblasts	3.90312e-250	0.609239	0.199	0.001	6.50181e-246	Fcgr2a
EC	Fibroblasts	8.91854e-250	0.611843	0.584	0.309	1.48565e-245	Ets1
EC	Fibroblasts	3.39984e-249	0.854126	0.579	0.341	5.66345e-245	Adamts1
EC	Fibroblasts	6.71831e-249	0.634483	0.556	0.257	1.11914e-244	Pdgfrb
EC	Fibroblasts	9.49357e-246	0.988464	0.313	0.071	1.58144e-241	Ccl19
EC	Fibroblasts	1.24989e-243	0.849345	0.464	0.196	2.08206e-239	Tagln
EC	Fibroblasts	2.45016e-243	0.81907	0.529	0.287	4.08147e-239	Uap1
EC	Fibroblasts	1.37443e-240	0.697376	0.773	0.709	2.28953e-236	LOC100733617
EC	Fibroblasts	6.17332e-240	0.750262	0.551	0.323	1.02835e-235	Ell2
EC	Fibroblasts	4.65544e-237	0.550598	0.332	0.089	7.75504e-233	Gch1
EC	Fibroblasts	4.80703e-237	0.56575	0.187	0	8.00754e-233	Acod1
EC	Fibroblasts	4.66421e-236	0.444769	0.21	0.012	7.76964e-232	LOC100714902
EC	Fibroblasts	3.48257e-235	0.521846	0.382	0.129	5.80126e-231	Rnf122
EC	Fibroblasts	5.97424e-235	0.582963	0.4	0.145	9.95189e-231	Stard13
EC	Fibroblasts	6.72222e-234	0.484428	0.238	0.028	1.11979e-229	LOC100713243
EC	Fibroblasts	2.88645e-232	0.890964	0.598	0.44	4.80825e-228	Psme2
EC	Fibroblasts	3.01082e-232	0.68186	0.299	0.067	5.01542e-228	LOC100722668
EC	Fibroblasts	6.7241e-232	0.710663	0.253	0.036	1.1201e-227	Avpr1a
EC	Fibroblasts	3.83483e-230	0.6943	0.28	0.054	6.38806e-226	Mmp19
EC	Fibroblasts	3.68077e-227	0.647611	0.582	0.334	6.13142e-223	Tiparp
EC	Fibroblasts	1.56791e-226	0.58635	0.479	0.221	2.61182e-222	Maff
EC	Fibroblasts	7.01139e-226	0.570868	0.212	0.016	1.16796e-221	Lcp1
EC	Fibroblasts	1.04485e-224	0.778725	0.697	0.632	1.74051e-220	Top1
EC	Fibroblasts	2.6116e-224	0.466992	0.812	0.719	4.35041e-220	LOC100716481
EC	Fibroblasts	6.06113e-224	0.534192	0.181	0.002	1.00966e-219	Cxcl11
EC	Fibroblasts	7.73094e-222	0.668471	0.341	0.095	1.28782e-217	Nov
EC	Fibroblasts	1.26585e-221	0.766089	0.386	0.137	2.10865e-217	F3
EC	Fibroblasts	3.85993e-221	0.483708	0.377	0.133	6.42986e-217	Ppp2r5b
EC	Fibroblasts	4.70943e-221	0.707011	0.343	0.113	7.84497e-217	Abl2
EC	Fibroblasts	1.00136e-220	0.649837	0.182	0.003	1.66806e-216	Rnase6
EC	Fibroblasts	6.73891e-220	0.8808	0.529	0.282	1.12257e-215	Ramp2
EC	Fibroblasts	1.07418e-219	0.362085	0.299	0.069	1.78937e-215	Chka
EC	Fibroblasts	2.23925e-219	0.703376	0.549	0.316	3.73014e-215	Kdm7a
EC	Fibroblasts	2.49601e-219	0.622357	0.2	0.013	4.15786e-215	Il11
EC	Fibroblasts	3.48704e-218	0.440477	0.43	0.169	5.80871e-214	Mylk
EC	Fibroblasts	8.52672e-217	0.633167	0.504	0.241	1.42038e-212	LOC101788480
EC	Fibroblasts	4.44178e-214	0.302919	0.253	0.043	7.39911e-210	Gpr85
EC	Fibroblasts	4.88889e-214	0.426367	0.28	0.062	8.14392e-210	Cd40
EC	Fibroblasts	8.17184e-214	0.724777	0.624	0.422	1.36127e-209	Sertad1
EC	Fibroblasts	1.79387e-212	0.472917	0.181	0.005	2.98822e-208	Ifi16
EC	Fibroblasts	3.85231e-212	0.446379	0.308	0.072	6.41718e-208	Foxs1
EC	Fibroblasts	3.98915e-212	0.564446	0.76	0.734	6.64513e-208	Atf4
EC	Fibroblasts	5.3266e-212	0.587354	0.324	0.091	8.87304e-208	Itga5
EC	Fibroblasts	1.30436e-210	0.528045	0.809	0.629	2.1728e-206	Igfbp7
EC	Fibroblasts	4.94706e-210	0.450035	0.288	0.066	8.24081e-206	Hic1
EC	Fibroblasts	3.36679e-209	0.6882	0.402	0.157	5.6084e-205	Pfkfb3
EC	Fibroblasts	5.81651e-209	0.575575	0.693	0.491	9.68915e-205	Bhlhe40
EC	Fibroblasts	9.19867e-209	0.327109	0.235	0.035	1.53231e-204	Tp53inp2
EC	Fibroblasts	6.05009e-205	0.493035	0.366	0.121	1.00782e-200	Plat
EC	Fibroblasts	1.52667e-204	0.396535	0.374	0.137	2.54313e-200	LOC100723126
EC	Fibroblasts	2.89492e-204	0.423171	0.332	0.096	4.82236e-200	Ckb
EC	Fibroblasts	1.79268e-201	0.617254	0.662	0.516	2.98625e-197	Clic4
EC	Fibroblasts	6.62487e-201	0.47705	0.328	0.105	1.10357e-196	Gcnt2
EC	Fibroblasts	9.54427e-201	0.574134	0.404	0.161	1.58988e-196	Lsp1
EC	Fibroblasts	1.52564e-200	0.887404	0.517	0.336	2.54141e-196	Rbp1
EC	Fibroblasts	2.2161e-198	0.584635	0.856	0.75	3.69158e-194	Junb
EC	Fibroblasts	9.66748e-198	0.589509	0.452	0.232	1.61041e-193	Nampt
EC	Fibroblasts	1.52017e-197	0.502414	0.904	0.853	2.53229e-193	Gapdh
EC	Fibroblasts	5.00413e-197	0.720812	0.6	0.373	8.33589e-193	Errfi1
EC	Fibroblasts	7.80534e-197	0.559419	0.161	0.002	1.30021e-192	LOC100735552
EC	Fibroblasts	3.22218e-196	0.524463	0.448	0.213	5.36751e-192	Dcun1d3
EC	Fibroblasts	3.92857e-195	0.727197	0.646	0.433	6.54422e-191	Id3
EC	Fibroblasts	6.0621e-195	0.431967	0.338	0.116	1.00983e-190	Ppard
EC	Fibroblasts	1.0772e-194	0.509858	0.48	0.244	1.7944e-190	Mafk
EC	Fibroblasts	9.27613e-194	0.314061	0.296	0.079	1.54522e-189	Nectin3
EC	Fibroblasts	3.13759e-193	0.446527	0.422	0.193	5.22661e-189	Nup50
EC	Fibroblasts	1.2208e-191	0.291402	0.172	0.008	2.03361e-187	Slc2a6
EC	Fibroblasts	7.6676e-191	0.301121	0.233	0.041	1.27727e-186	Phlda1
EC	Fibroblasts	7.34979e-189	0.496812	0.349	0.131	1.22433e-184	Mthfd2
EC	Fibroblasts	1.21192e-188	0.735444	0.467	0.251	2.01882e-184	Midn
EC	Fibroblasts	3.95209e-187	0.525735	0.229	0.04	6.58339e-183	Lmcd1
EC	Fibroblasts	1.01477e-186	0.456767	0.407	0.185	1.69041e-182	Tlnrd1
EC	Fibroblasts	6.2711e-186	0.609872	0.57	0.381	1.04464e-181	Fermt2
EC	Fibroblasts	1.07381e-185	0.585849	0.417	0.204	1.78875e-181	Cpne8
EC	Fibroblasts	2.29362e-183	0.41808	0.193	0.021	3.82071e-179	Pcp4l1
EC	Fibroblasts	4.94601e-183	0.489122	0.463	0.213	8.23906e-179	Plac9
EC	Fibroblasts	7.42435e-183	0.509422	0.697	0.516	1.23675e-178	Nfkbiz
EC	Fibroblasts	3.92685e-180	0.501997	0.245	0.053	6.54135e-176	Lyn
EC	Fibroblasts	6.72851e-179	0.626218	0.486	0.258	1.12083e-174	Pnp
EC	Fibroblasts	5.26049e-178	0.369034	0.331	0.109	8.76293e-174	Rbpms
EC	Fibroblasts	9.25266e-178	0.267842	0.153	0.004	1.54131e-173	LOC101789340
EC	Fibroblasts	1.67538e-176	0.800957	0.532	0.345	2.79084e-172	Cxcl16
EC	Fibroblasts	2.86021e-176	0.709073	0.277	0.081	4.76455e-172	Ackr3
EC	Fibroblasts	1.03938e-175	0.493355	0.399	0.18	1.73139e-171	Pkig
EC	Fibroblasts	1.6944e-175	0.326729	0.181	0.018	2.82253e-171	Tbx3
EC	Fibroblasts	4.17666e-175	0.37351	0.35	0.125	6.95749e-171	Plekha4
EC	Fibroblasts	3.87208e-171	0.582525	0.447	0.242	6.45011e-167	Rnf213
EC	Fibroblasts	4.3674e-170	0.496058	0.177	0.018	7.27521e-166	LOC100713319
EC	Fibroblasts	9.29475e-169	0.342386	0.197	0.031	1.54832e-164	Slc16a3
EC	Fibroblasts	1.27984e-166	0.432647	0.315	0.11	2.13195e-162	Il1r1
EC	Fibroblasts	1.83769e-165	0.379138	0.34	0.136	3.06123e-161	LOC106025018
EC	Fibroblasts	4.66517e-165	0.596581	0.575	0.431	7.77124e-161	Etf1
EC	Fibroblasts	1.15009e-164	0.479146	0.279	0.084	1.91582e-160	Ngf
EC	Fibroblasts	3.77352e-164	0.694891	0.198	0.033	6.28593e-160	LOC106024976
EC	Fibroblasts	9.87247e-164	0.345447	0.176	0.021	1.64456e-159	LOC100731098
EC	Fibroblasts	1.00143e-163	0.601673	0.543	0.366	1.66817e-159	Dnajb9
EC	Fibroblasts	1.44666e-163	0.48097	0.35	0.147	2.40985e-159	Txnrd1
EC	Fibroblasts	3.00028e-163	0.269175	0.21	0.039	4.99786e-159	Sulf1
EC	Fibroblasts	1.02076e-161	0.448943	0.43	0.203	1.70038e-157	Csrp2
EC	Fibroblasts	3.29966e-161	0.685212	0.494	0.287	5.49658e-157	Adm
EC	Fibroblasts	5.58295e-161	0.33045	0.247	0.063	9.30007e-157	Pde4a
EC	Fibroblasts	1.03108e-160	0.365167	0.169	0.019	1.71757e-156	Ticam2
EC	Fibroblasts	1.06506e-160	0.643716	0.65	0.555	1.77417e-156	Nudt4
EC	Fibroblasts	2.10076e-160	0.416358	0.84	0.83	3.49945e-156	Cd63
EC	Fibroblasts	1.59992e-159	0.752498	0.742	0.704	2.66515e-155	Brd2
EC	Fibroblasts	1.91314e-159	0.304278	0.283	0.084	3.18691e-155	Igf2
EC	Fibroblasts	3.04143e-159	0.510232	0.474	0.258	5.06641e-155	Lgals3bp
EC	Fibroblasts	1.21523e-158	0.402025	0.255	0.07	2.02433e-154	Tnfaip2
EC	Fibroblasts	1.35791e-158	0.312663	0.21	0.043	2.262e-154	Dusp10
EC	Fibroblasts	9.72916e-158	0.440246	0.165	0.017	1.62068e-153	CUNH15orf48
EC	Fibroblasts	1.81354e-157	0.502489	0.331	0.132	3.02099e-153	Bid
EC	Fibroblasts	6.75545e-157	0.285105	0.143	0.007	1.12532e-152	Rac2
EC	Fibroblasts	1.21245e-156	0.400246	0.128	0	2.0197e-152	Pla2g2d
EC	Fibroblasts	1.28277e-156	0.519641	0.465	0.246	2.13685e-152	Odc1
EC	Fibroblasts	1.64508e-156	0.46633	0.531	0.319	2.74037e-152	Myadm
EC	Fibroblasts	1.80793e-156	0.518086	0.279	0.084	3.01165e-152	Ctsh
EC	Fibroblasts	6.66557e-156	0.630961	0.74	0.726	1.11035e-151	Ddx3x
EC	Fibroblasts	1.34781e-155	0.49903	0.392	0.199	2.24518e-151	Smap2
EC	Fibroblasts	2.3342e-155	0.45745	0.806	0.837	3.88831e-151	Csnk1a1
EC	Fibroblasts	7.15017e-155	0.660757	0.713	0.662	1.19107e-150	Cd81
EC	Fibroblasts	5.07399e-154	0.378849	0.189	0.031	8.45226e-150	Gja4
EC	Fibroblasts	6.55496e-154	0.534944	0.247	0.065	1.09192e-149	Rgs4
EC	Fibroblasts	1.56055e-153	0.441801	0.333	0.121	2.59957e-149	Rgs5
EC	Fibroblasts	6.29875e-153	0.395843	0.131	0.003	1.04925e-148	Csf1r
EC	Fibroblasts	5.33685e-152	0.333189	0.217	0.046	8.89012e-148	Ptp4a3
EC	Fibroblasts	9.18057e-151	0.479646	0.401	0.198	1.5293e-146	Hk2
EC	Fibroblasts	2.58579e-150	0.303949	0.249	0.069	4.30741e-146	Msx1
EC	Fibroblasts	4.32035e-149	0.489235	0.274	0.094	7.19683e-145	Lrrc8d
EC	Fibroblasts	6.52348e-149	0.359441	0.139	0.008	1.08668e-144	Pik3r5
EC	Fibroblasts	4.93526e-148	0.501626	0.304	0.114	8.22116e-144	Ppp1r14a
EC	Fibroblasts	1.74058e-147	0.350653	0.121	0	2.89946e-143	Trem1
EC	Fibroblasts	2.94557e-147	0.446629	0.125	0.002	4.90673e-143	Epsti1
EC	Fibroblasts	7.17734e-147	0.56163	0.506	0.307	1.1956e-142	Myl9
EC	Fibroblasts	5.63238e-146	0.345714	0.137	0.008	9.38242e-142	Rsad2
EC	Fibroblasts	6.70632e-146	0.584014	0.297	0.112	1.11714e-141	Rasd1
EC	Fibroblasts	7.75694e-146	0.368224	0.346	0.146	1.29215e-141	Elovl5
EC	Fibroblasts	1.24829e-145	0.625516	0.498	0.346	2.07939e-141	LOC100736153
EC	Fibroblasts	1.98301e-145	0.456565	0.449	0.25	3.30329e-141	Irs1
EC	Fibroblasts	1.38511e-144	0.35189	0.829	0.744	2.30732e-140	Lgals1
EC	Fibroblasts	3.0877e-144	0.50445	0.387	0.188	5.14348e-140	Elk3
EC	Fibroblasts	7.32852e-144	0.496857	0.454	0.25	1.22079e-139	LOC100723254
EC	Fibroblasts	1.86983e-143	0.498596	0.422	0.23	3.11476e-139	Ifi35
EC	Fibroblasts	3.87321e-143	0.41298	0.28	0.099	6.45199e-139	Usp2
EC	Fibroblasts	6.44351e-143	0.486498	0.246	0.076	1.07336e-138	Tnfrsf1b
EC	Fibroblasts	9.64926e-143	0.506154	0.782	0.742	1.60737e-138	Aldoa
EC	Fibroblasts	2.42253e-142	0.408918	0.828	0.805	4.03545e-138	Pfn1
EC	Fibroblasts	5.71755e-142	0.444852	0.14	0.01	9.52429e-138	Laptm5
EC	Fibroblasts	1.09616e-141	0.457625	0.802	0.826	1.82599e-137	Hsp90ab1
EC	Fibroblasts	1.9872e-141	0.420888	0.344	0.154	3.31027e-137	Pcyt1a
EC	Fibroblasts	2.49139e-141	0.410001	0.148	0.015	4.15017e-137	Fermt3
EC	Fibroblasts	4.41971e-141	0.685304	0.579	0.403	7.36236e-137	Ets2
EC	Fibroblasts	4.84335e-141	0.429227	0.123	0.003	8.06805e-137	Ccl5
EC	Fibroblasts	6.52903e-141	0.628917	0.703	0.669	1.08761e-136	Psme1
EC	Fibroblasts	2.38029e-140	0.331179	0.323	0.135	3.9651e-136	Bcor
EC	Fibroblasts	2.34787e-139	0.355438	0.302	0.12	3.91108e-135	Slc19a2
EC	Fibroblasts	1.02317e-138	0.263866	0.266	0.088	1.70439e-134	Ell
EC	Fibroblasts	1.40229e-138	0.386002	0.311	0.127	2.33594e-134	Nsmce3
EC	Fibroblasts	5.5509e-138	0.47001	0.176	0.032	9.24669e-134	Traf1
EC	Fibroblasts	1.12802e-137	0.267566	0.255	0.083	1.87906e-133	Chsy1
EC	Fibroblasts	6.68829e-137	0.616026	0.648	0.503	1.11413e-132	Igfbp5
EC	Fibroblasts	8.61129e-137	0.514031	0.375	0.179	1.43447e-132	Mxd1
EC	Fibroblasts	4.13629e-136	0.545123	0.572	0.405	6.89023e-132	C1s
EC	Fibroblasts	4.30264e-135	0.359015	0.249	0.083	7.16734e-131	Fjx1
EC	Fibroblasts	9.52403e-134	0.382537	0.149	0.018	1.58651e-129	Fcgr2b
EC	Fibroblasts	1.62993e-133	0.429947	0.427	0.241	2.71514e-129	Hk1
EC	Fibroblasts	2.62945e-133	0.399544	0.121	0.005	4.38014e-129	Spp1
EC	Fibroblasts	6.14267e-133	0.431492	0.137	0.013	1.02325e-128	Spi1
EC	Fibroblasts	1.49069e-132	0.453084	0.426	0.247	2.4832e-128	Pitpna
EC	Fibroblasts	1.64158e-132	0.581198	0.529	0.355	2.73454e-128	Myc
EC	Fibroblasts	1.7238e-132	0.436503	0.2	0.049	2.87151e-128	Ptafr
EC	Fibroblasts	1.882e-132	0.377441	0.32	0.131	3.13504e-128	Tfpi
EC	Fibroblasts	2.81168e-132	0.586517	0.635	0.559	4.6837e-128	Prkar1a
EC	Fibroblasts	1.1603e-131	0.312235	0.12	0.005	1.93283e-127	Il10ra
EC	Fibroblasts	1.37722e-131	0.26329	0.167	0.029	2.29418e-127	Gda
EC	Fibroblasts	2.66988e-131	0.36759	0.114	0.003	4.44749e-127	LOC100727919
EC	Fibroblasts	4.65781e-131	0.340754	0.405	0.216	7.75898e-127	Ppp1r15b
EC	Fibroblasts	4.24035e-130	0.537508	0.521	0.33	7.06357e-126	Camk2n1
EC	Fibroblasts	1.00937e-129	0.379875	0.337	0.156	1.6814e-125	Ethe1
EC	Fibroblasts	3.16029e-129	0.49062	0.545	0.369	5.26442e-125	Ifrd1
EC	Fibroblasts	5.87704e-129	0.348736	0.267	0.095	9.78997e-125	Sema6d
EC	Fibroblasts	1.06591e-128	0.51497	0.394	0.213	1.77559e-124	Ptpn1
EC	Fibroblasts	2.93815e-128	0.709265	0.534	0.423	4.89437e-124	LOC100720637
EC	Fibroblasts	3.70104e-128	0.291059	0.295	0.112	6.16519e-124	B4galt5
EC	Fibroblasts	3.70066e-127	0.337428	0.208	0.056	6.16455e-123	Ncald
EC	Fibroblasts	9.7262e-127	0.393042	0.321	0.139	1.62019e-122	Pxdc1
EC	Fibroblasts	4.35108e-126	0.492752	0.432	0.255	7.24803e-122	Ifngr2
EC	Fibroblasts	5.16813e-126	0.50425	0.749	0.779	8.60906e-122	Calr
EC	Fibroblasts	5.90627e-126	0.396397	0.379	0.198	9.83867e-122	Relb
EC	Fibroblasts	1.15758e-125	0.322505	0.11	0.003	1.92829e-121	Ccr7
EC	Fibroblasts	1.18057e-125	0.343696	0.253	0.088	1.96659e-121	Nabp1
EC	Fibroblasts	1.21281e-125	0.423424	0.468	0.286	2.0203e-121	Tob2
EC	Fibroblasts	3.03933e-125	0.616411	0.447	0.288	5.06291e-121	Nfkb1
EC	Fibroblasts	3.27575e-125	0.446791	0.894	0.898	5.45674e-121	Myl6
EC	Fibroblasts	6.94185e-125	0.415862	0.117	0.006	1.15637e-120	Lst1
EC	Fibroblasts	2.02225e-124	0.589345	0.686	0.629	3.36866e-120	LOC100721154
EC	Fibroblasts	2.61584e-124	0.514408	0.686	0.618	4.35746e-120	Eif4a1
EC	Fibroblasts	8.53378e-124	0.275359	0.228	0.071	1.42156e-119	Tsku
EC	Fibroblasts	3.19675e-123	0.328772	0.375	0.19	5.32515e-119	Znfx1
EC	Fibroblasts	2.53822e-122	0.266335	0.265	0.093	4.22816e-118	Gucy1b1
EC	Fibroblasts	4.4719e-122	0.332004	0.226	0.071	7.4493e-118	Map9
EC	Fibroblasts	5.957e-122	0.402008	0.269	0.106	9.92316e-118	Pde8a
EC	Fibroblasts	1.09799e-120	0.41564	0.408	0.219	1.82904e-116	Serpine2
EC	Fibroblasts	1.30357e-120	0.518745	0.583	0.46	2.17149e-116	Akap13
EC	Fibroblasts	6.13046e-120	0.271713	0.256	0.089	1.02121e-115	Tmem100
EC	Fibroblasts	7.41779e-119	0.375402	0.787	0.734	1.23566e-114	Pnrc1
EC	Fibroblasts	8.82175e-118	0.393913	0.804	0.683	1.46953e-113	Dusp1
EC	Fibroblasts	1.03037e-117	0.284489	0.255	0.09	1.71638e-113	Itga1
EC	Fibroblasts	1.30825e-117	0.273631	0.174	0.038	2.17928e-113	F5
EC	Fibroblasts	2.05838e-116	0.330581	0.349	0.16	3.42885e-112	C1qtnf6
EC	Fibroblasts	3.65244e-116	0.643055	0.409	0.242	6.08424e-112	Fbxo32
EC	Fibroblasts	4.9322e-116	0.422289	0.787	0.823	8.21607e-112	Hnrnpa2b1
EC	Fibroblasts	1.74027e-115	0.508254	0.675	0.609	2.89894e-111	Dnaja1
EC	Fibroblasts	2.71059e-115	0.369412	0.302	0.13	4.5153e-111	Pgf
EC	Fibroblasts	5.70761e-115	0.429136	0.117	0.01	9.50774e-111	Aif1
EC	Fibroblasts	9.42914e-114	0.428465	0.551	0.362	1.57071e-109	Csrnp1
EC	Fibroblasts	3.04485e-113	0.342793	0.344	0.169	5.07211e-109	Mob3a
EC	Fibroblasts	2.2888e-112	0.387906	0.477	0.306	3.81269e-108	Cdk12
EC	Fibroblasts	1.31839e-111	0.257962	0.168	0.039	2.19617e-107	Chst2
EC	Fibroblasts	1.27655e-110	0.551029	0.552	0.42	2.12647e-106	LOC100724358
EC	Fibroblasts	1.49934e-110	0.314493	0.106	0.006	2.4976e-106	Samsn1
EC	Fibroblasts	1.6143e-110	0.571859	0.715	0.709	2.6891e-106	Tpm4
EC	Fibroblasts	2.88956e-110	0.357642	0.337	0.17	4.81343e-106	Abhd5
EC	Fibroblasts	3.16676e-110	0.302797	0.317	0.138	5.27518e-106	Adamts10
EC	Fibroblasts	8.33232e-110	0.321969	0.177	0.047	1.388e-105	LOC100713794
EC	Fibroblasts	9.28445e-110	0.655346	0.656	0.575	1.5466e-105	Cald1
EC	Fibroblasts	3.58086e-109	0.356459	0.27	0.108	5.96499e-105	Eng
EC	Fibroblasts	8.20185e-109	0.708541	0.723	0.58	1.36626e-104	Fosb
EC	Fibroblasts	1.03616e-108	0.316713	0.211	0.068	1.72603e-104	Hey1
EC	Fibroblasts	1.04455e-108	0.416482	0.245	0.093	1.74001e-104	Pdk4
EC	Fibroblasts	1.27882e-108	0.614226	0.288	0.13	2.13026e-104	Ptgs2
EC	Fibroblasts	8.79278e-108	0.491074	0.57	0.438	1.4647e-103	Stat3
EC	Fibroblasts	1.04741e-107	0.412102	0.279	0.123	1.74478e-103	Bcl2l11
EC	Fibroblasts	2.0143e-106	0.293366	0.197	0.06	3.35543e-102	Hey2
EC	Fibroblasts	1.6744e-105	0.501823	0.465	0.327	2.78921e-101	Atg101
EC	Fibroblasts	2.2081e-105	0.405632	0.449	0.278	3.67826e-101	Pdlim7
EC	Fibroblasts	5.90993e-105	0.403155	0.123	0.016	9.84476e-101	Cldn5
EC	Fibroblasts	1.09479e-104	0.389344	0.315	0.153	1.8237e-100	Ada
EC	Fibroblasts	3.45787e-104	0.633786	0.557	0.462	5.76013e-100	Psmb9
EC	Fibroblasts	9.89177e-104	0.353017	0.17	0.044	1.64777e-99	Actg2
EC	Fibroblasts	1.58461e-103	0.410714	0.179	0.05	2.63964e-99	Il18
EC	Fibroblasts	3.53898e-103	0.543348	0.209	0.069	5.89523e-99	Myh11
EC	Fibroblasts	4.57404e-103	0.351933	0.307	0.152	7.61944e-99	Cbx4
EC	Fibroblasts	6.79983e-103	0.307702	0.96	0.945	1.13272e-98	Actb
EC	Fibroblasts	2.82704e-102	0.509318	0.734	0.764	4.70929e-98	Ncl
EC	Fibroblasts	6.52154e-102	0.497224	0.354	0.187	1.08636e-97	Id2
EC	Fibroblasts	1.31597e-101	0.314448	0.376	0.205	2.19215e-97	Slc25a25
EC	Fibroblasts	1.34676e-101	0.40946	0.381	0.225	2.24343e-97	Psmb10
EC	Fibroblasts	2.59759e-100	0.294219	0.214	0.074	4.32707e-96	Lonrf3
EC	Fibroblasts	5.60372e-100	0.264806	0.281	0.121	9.33468e-96	Tinagl1
EC	Fibroblasts	9.44676e-100	0.321857	0.325	0.167	1.57364e-95	Usp36
EC	Fibroblasts	1.06e-99	0.275219	0.209	0.073	1.76e-95	Cpt1a
EC	Fibroblasts	1.25e-99	0.494185	0.584	0.479	2.07e-95	Xbp1
EC	Fibroblasts	1.51e-99	0.381833	0.558	0.4	2.51e-95	Cnn3
EC	Fibroblasts	4.41e-99	0.614972	0.561	0.49	7.35e-95	Rtn3
EC	Fibroblasts	3.48e-97	0.323416	0.284	0.131	5.8e-93	Tmem2
EC	Fibroblasts	8.45e-97	0.583634	0.595	0.497	1.41e-92	LOC100732048
EC	Fibroblasts	1e-96	0.650051	0.582	0.485	1.67e-92	Tpm1
EC	Fibroblasts	6.53e-96	0.794746	0.733	0.664	1.09e-91	Emp1
EC	Fibroblasts	2.87e-95	0.515788	0.389	0.219	4.78e-91	Tgfbi
EC	Fibroblasts	7.11e-95	0.382713	0.486	0.316	1.18e-90	C1r
EC	Fibroblasts	1.94e-94	0.344399	0.225	0.087	3.24e-90	Slc43a2
EC	Fibroblasts	2.53e-94	0.330664	0.306	0.158	4.22e-90	Tapbpl
EC	Fibroblasts	4.26e-94	0.314925	0.546	0.345	7.09e-90	Gng11
EC	Fibroblasts	8.36e-94	0.438342	0.657	0.61	1.39e-89	Hnrnpab
EC	Fibroblasts	1.13e-93	0.492895	0.438	0.297	1.87e-89	Tnip1
EC	Fibroblasts	2.63e-93	0.577239	0.603	0.447	4.39e-89	Gadd45a
EC	Fibroblasts	6.46e-93	0.33124	0.327	0.17	1.08e-88	Nfkb2
EC	Fibroblasts	6.56e-93	0.420301	0.558	0.454	1.09e-88	Grb2
EC	Fibroblasts	8.66e-93	0.255533	0.289	0.132	1.44e-88	Pde3a
EC	Fibroblasts	1.15e-92	0.384645	0.174	0.054	1.91e-88	Ucp2
EC	Fibroblasts	1.6e-92	0.567026	0.478	0.361	2.66e-88	Stat1
EC	Fibroblasts	3.31e-92	0.335149	0.44	0.277	5.51e-88	Ugcg
EC	Fibroblasts	1.17e-91	0.413096	0.159	0.045	1.95e-87	Cd68
EC	Fibroblasts	2.07e-91	0.445745	0.61	0.492	3.44e-87	Ube2s
EC	Fibroblasts	5.08e-91	0.434233	0.702	0.726	8.46e-87	Tmbim6
EC	Fibroblasts	9.08e-91	0.251125	0.238	0.101	1.51e-86	Siah1
EC	Fibroblasts	1.05e-90	0.426675	0.213	0.081	1.75e-86	Stc1
EC	Fibroblasts	2.13e-90	0.264963	0.242	0.103	3.55e-86	Ifih1
EC	Fibroblasts	2.8e-90	0.292766	0.214	0.082	4.67e-86	Grasp
EC	Fibroblasts	3.53e-90	0.298067	0.235	0.098	5.89e-86	Cystm1
EC	Fibroblasts	3.79e-90	0.441524	0.169	0.053	6.31e-86	Tfpi2
EC	Fibroblasts	9.86e-90	0.268133	0.313	0.158	1.64e-85	Znrf1
EC	Fibroblasts	1.5e-89	0.422163	0.401	0.259	2.49e-85	Bak1
EC	Fibroblasts	1.92e-89	0.396316	0.381	0.243	3.19e-85	Gnpnat1
EC	Fibroblasts	3.08e-88	0.382944	0.241	0.106	5.13e-84	Rasgef1b
EC	Fibroblasts	3.35e-88	0.258261	0.31	0.16	5.57e-84	Dtx3l
EC	Fibroblasts	4.53e-88	0.276138	0.259	0.119	7.54e-84	Bmt2
EC	Fibroblasts	4.94e-88	0.328478	0.42	0.257	8.24e-84	Nfil3
EC	Fibroblasts	7.82e-88	0.500688	0.447	0.317	1.3e-83	Lap3
EC	Fibroblasts	7.41e-87	0.473518	0.558	0.464	1.23e-82	Rybp
EC	Fibroblasts	4.48e-86	0.282604	0.536	0.341	7.46e-82	Igfbp4
EC	Fibroblasts	5.48e-86	0.341855	0.388	0.237	9.14e-82	Pim3
EC	Fibroblasts	5.68e-86	0.352297	0.213	0.086	9.46e-82	LOC100727761
EC	Fibroblasts	1.72e-85	0.347722	0.743	0.73	2.87e-81	Eif5
EC	Fibroblasts	2.85e-85	0.41447	0.482	0.347	4.74e-81	Herpud1
EC	Fibroblasts	9.8e-85	0.448295	0.575	0.492	1.63e-80	Atp2a2
EC	Fibroblasts	5.3e-84	0.295354	0.336	0.185	8.83e-80	Bcl2l1
EC	Fibroblasts	5.63e-84	0.291235	0.932	0.956	9.38e-80	LOC100719363
EC	Fibroblasts	5.79e-84	0.41169	0.351	0.209	9.65e-80	Notch3
EC	Fibroblasts	8.01e-84	0.431783	0.218	0.092	1.33e-79	Cd83
EC	Fibroblasts	4.36e-83	0.275164	0.346	0.193	7.26e-79	Trip10
EC	Fibroblasts	1.38e-82	0.31892	0.309	0.161	2.3e-78	Isyna1
EC	Fibroblasts	1.31e-80	0.486786	0.362	0.217	2.18e-76	Rasl11a
EC	Fibroblasts	2.34e-80	0.388187	0.155	0.048	3.91e-76	Plvap
EC	Fibroblasts	2.67e-80	0.279603	0.369	0.223	4.45e-76	Mapk1ip1l
EC	Fibroblasts	6.03e-80	0.512524	0.538	0.44	1.01e-75	Csrp1
EC	Fibroblasts	3.34e-79	0.418419	0.483	0.337	5.56e-75	Nr4a2
EC	Fibroblasts	5.91e-79	0.263915	0.222	0.096	9.85e-75	Sbno2
EC	Fibroblasts	1.34e-78	0.307293	0.391	0.245	2.23e-74	Phf13
EC	Fibroblasts	1.5e-78	0.271936	0.406	0.252	2.49e-74	Phldb1
EC	Fibroblasts	1.86e-78	0.452052	0.669	0.583	3.09e-74	Tsc22d1
EC	Fibroblasts	5.8e-78	0.319162	0.179	0.066	9.66e-74	Tbc1d8
EC	Fibroblasts	7.27e-78	0.338674	0.259	0.129	1.21e-73	Jak2
EC	Fibroblasts	7.75e-78	0.290177	0.269	0.137	1.29e-73	Samd9l
EC	Fibroblasts	3.42e-77	0.582485	0.285	0.148	5.7e-73	Dusp2
EC	Fibroblasts	3.71e-77	0.290233	0.3	0.163	6.18e-73	Sertad3
EC	Fibroblasts	5.51e-77	0.277374	0.583	0.432	9.18e-73	Aebp1
EC	Fibroblasts	1.93e-76	0.302355	0.232	0.106	3.21e-72	Yod1
EC	Fibroblasts	3.55e-75	0.312928	0.301	0.157	5.91e-71	Klf2
EC	Fibroblasts	1.71e-74	0.333019	0.4	0.258	2.85e-70	Coq10b
EC	Fibroblasts	1.02e-73	0.415428	0.416	0.277	1.7e-69	Tubb2a
EC	Fibroblasts	3.59e-73	0.371151	0.358	0.216	5.99e-69	LOC100717203
EC	Fibroblasts	4.2e-73	0.370377	0.327	0.196	7e-69	Myo1e
EC	Fibroblasts	5.54e-73	0.371806	0.455	0.312	9.23e-69	Socs3
EC	Fibroblasts	7.43e-73	0.254987	0.398	0.237	1.24e-68	Loxl2
EC	Fibroblasts	3.76e-72	0.316297	0.326	0.192	6.26e-68	Acsl4
EC	Fibroblasts	3.94e-72	0.403807	0.235	0.113	6.56e-68	Ctsz
EC	Fibroblasts	8.2e-72	0.257837	0.217	0.097	1.37e-67	Ifi30
EC	Fibroblasts	8.27e-72	0.308024	0.825	0.859	1.38e-67	Oaz1
EC	Fibroblasts	9.31e-72	0.418055	0.464	0.354	1.55e-67	Esyt2
EC	Fibroblasts	1.09e-71	0.341821	0.238	0.115	1.82e-67	Cyth1
EC	Fibroblasts	1.22e-71	0.308283	0.165	0.061	2.03e-67	Pmaip1
EC	Fibroblasts	9.16e-71	0.377169	0.175	0.066	1.53e-66	Sfrp4
EC	Fibroblasts	7.33e-70	0.284559	0.349	0.206	1.22e-65	Gpx4
EC	Fibroblasts	3.15e-69	0.415356	0.649	0.556	5.25e-65	Mcl1
EC	Fibroblasts	3.54e-69	0.63295	0.581	0.525	5.9e-65	Arid5b
EC	Fibroblasts	4.08e-69	0.41964	0.407	0.283	6.79e-65	Nucb2
EC	Fibroblasts	8.31e-69	0.328183	0.503	0.372	1.38e-64	Rhoc
EC	Fibroblasts	1.38e-68	0.34695	0.376	0.251	2.3e-64	Cflar
EC	Fibroblasts	1.64e-68	0.310796	0.386	0.254	2.74e-64	Hivep2
EC	Fibroblasts	1.95e-68	0.423551	0.429	0.311	3.25e-64	LOC100712777
EC	Fibroblasts	2.14e-68	0.346149	0.521	0.394	3.56e-64	Map7d1
EC	Fibroblasts	4.58e-68	0.25656	0.287	0.158	7.63e-64	Nfkbib
EC	Fibroblasts	7.6e-68	0.250801	0.265	0.14	1.27e-63	Zc3hav1
EC	Fibroblasts	1.12e-67	0.345684	0.274	0.149	1.87e-63	Rufy2
EC	Fibroblasts	1.79e-67	0.401795	0.596	0.519	2.99e-63	Klf9
EC	Fibroblasts	2.55e-67	0.298216	0.843	0.888	4.25e-63	Ddx5
EC	Fibroblasts	5.44e-67	0.296224	0.236	0.117	9.05e-63	Bambi
EC	Fibroblasts	4.39e-66	0.403517	0.127	0.038	7.32e-62	Mustn1
EC	Fibroblasts	9.87e-66	0.505572	0.409	0.295	1.64e-61	Gjb3
EC	Fibroblasts	2.08e-65	0.433185	0.508	0.422	3.46e-61	Hspa9
EC	Fibroblasts	2.21e-65	0.32019	0.44	0.321	3.68e-61	Nolc1
EC	Fibroblasts	1.35e-64	0.373599	0.298	0.175	2.25e-60	Map3k8
EC	Fibroblasts	2.2e-64	0.376827	0.508	0.414	3.66e-60	Stau1
EC	Fibroblasts	3.26e-64	0.259827	0.314	0.187	5.43e-60	Skil
EC	Fibroblasts	3.62e-64	0.486838	0.522	0.422	6.03e-60	Taf7
EC	Fibroblasts	1.04e-63	0.258274	0.261	0.136	1.74e-59	Atg2a
EC	Fibroblasts	1.38e-63	0.498521	0.397	0.25	2.29e-59	Sparcl1
EC	Fibroblasts	5.01e-63	0.520431	0.524	0.418	8.35e-59	Ppp1r10
EC	Fibroblasts	6.98e-63	0.478043	0.465	0.365	1.16e-58	Ahctf1
EC	Fibroblasts	1.11e-62	0.344747	0.265	0.142	1.84e-58	Gclc
EC	Fibroblasts	3.04e-62	0.271117	0.321	0.199	5.06e-58	Pfkp
EC	Fibroblasts	1.18e-61	0.267982	0.223	0.11	1.96e-57	Hspb8
EC	Fibroblasts	1.46e-61	0.291152	0.376	0.241	2.44e-57	Pea15
EC	Fibroblasts	1.61e-61	0.261537	0.223	0.112	2.68e-57	Ehd1
EC	Fibroblasts	4.09e-61	0.25981	0.421	0.285	6.82e-57	Cyth3
EC	Fibroblasts	4.46e-61	0.31644	0.639	0.543	7.43e-57	Emp3
EC	Fibroblasts	6.36e-61	0.313019	0.249	0.135	1.06e-56	Arrdc4
EC	Fibroblasts	8.07e-61	0.356282	0.284	0.168	1.34e-56	Socs1
EC	Fibroblasts	2.04e-60	0.294109	0.821	0.79	3.39e-56	Pabpc1
EC	Fibroblasts	6.63e-60	0.464053	0.322	0.203	1.1e-55	Lacc1
EC	Fibroblasts	1.23e-59	0.253536	0.294	0.17	2.05e-55	Psen2
EC	Fibroblasts	4.97e-59	0.264335	0.322	0.196	8.28e-55	Rnf103
EC	Fibroblasts	5.01e-59	0.38994	0.691	0.653	8.34e-55	Eif5a
EC	Fibroblasts	5.08e-59	0.268656	0.112	0.034	8.46e-55	S1pr3
EC	Fibroblasts	5.13e-58	0.312466	0.467	0.352	8.55e-54	Nup153
EC	Fibroblasts	9.35e-58	0.278839	0.447	0.33	1.56e-53	Rras
EC	Fibroblasts	4.29e-57	0.251167	0.197	0.092	7.15e-53	Pecam1
EC	Fibroblasts	5.1e-57	0.340191	0.553	0.463	8.5e-53	LOC100726777
EC	Fibroblasts	5.7e-56	0.509592	0.343	0.23	9.49e-52	Znf131
EC	Fibroblasts	6.63e-56	0.480363	0.54	0.495	1.1e-51	Tln1
EC	Fibroblasts	9.78e-56	0.290104	0.424	0.313	1.63e-51	Chd1
EC	Fibroblasts	3.96e-55	0.53501	0.641	0.581	6.6e-51	Ctsb
EC	Fibroblasts	1.92e-54	0.419908	0.494	0.405	3.21e-50	Arpc1b
EC	Fibroblasts	2.49e-54	0.373474	0.664	0.66	4.15e-50	Hnrnpu
EC	Fibroblasts	2.87e-54	0.272796	0.417	0.3	4.77e-50	Ckap4
EC	Fibroblasts	3.35e-54	0.36475	0.418	0.326	5.59e-50	Tap2
EC	Fibroblasts	5.04e-54	0.262923	0.319	0.204	8.39e-50	Gnb4
EC	Fibroblasts	5.34e-54	0.279095	0.503	0.363	8.9e-50	Igfbp6
EC	Fibroblasts	1.4e-53	0.450285	0.425	0.318	2.34e-49	Cotl1
EC	Fibroblasts	1.66e-53	0.402257	0.554	0.478	2.76e-49	LOC100731649
EC	Fibroblasts	1.31e-52	0.301491	0.384	0.27	2.18e-48	Rgmb
EC	Fibroblasts	2.73e-52	0.423944	0.539	0.481	4.55e-48	Jak1
EC	Fibroblasts	3.77e-52	0.41979	0.575	0.522	6.27e-48	Eif1b
EC	Fibroblasts	1.37e-51	0.315121	0.402	0.277	2.27e-47	Lgmn
EC	Fibroblasts	3.3e-51	0.35385	0.381	0.261	5.49e-47	Rel
EC	Fibroblasts	4.13e-51	0.366846	0.527	0.461	6.88e-47	Pfdn2
EC	Fibroblasts	7.93e-51	0.350119	0.498	0.414	1.32e-46	Rnf114
EC	Fibroblasts	4.57e-50	0.313226	0.462	0.379	7.61e-46	Slc3a2
EC	Fibroblasts	5.33e-50	0.280012	0.324	0.207	8.88e-46	Medag
EC	Fibroblasts	7.98e-50	0.29348	0.522	0.421	1.33e-45	Akirin2
EC	Fibroblasts	5.62e-49	0.340219	0.375	0.265	9.37e-45	Il4r
EC	Fibroblasts	1.1e-48	0.345141	0.593	0.539	1.83e-44	Arf6
EC	Fibroblasts	1.37e-48	0.331126	0.741	0.787	2.28e-44	Eif4g2
EC	Fibroblasts	3.38e-48	0.255093	0.394	0.273	5.64e-44	Zswim6
EC	Fibroblasts	4.72e-48	0.337442	0.676	0.637	7.87e-44	Amd1
EC	Fibroblasts	3.13e-47	0.319846	0.318	0.21	5.22e-43	Furin
EC	Fibroblasts	3.37e-47	0.257877	0.348	0.235	5.61e-43	Klc1
EC	Fibroblasts	5.22e-47	0.267074	0.373	0.266	8.7e-43	Tmed5
EC	Fibroblasts	8.25e-47	0.275792	0.199	0.107	1.37e-42	Dph3
EC	Fibroblasts	2.44e-46	0.419367	0.542	0.497	4.06e-42	Msn
EC	Fibroblasts	3.95e-46	0.363224	0.636	0.615	6.58e-42	Hnrnpdl
EC	Fibroblasts	1.22e-45	0.307221	0.338	0.243	2.03e-41	Znf622
EC	Fibroblasts	3.03e-45	0.268213	0.461	0.363	5.05e-41	Hipk3
EC	Fibroblasts	4.84e-45	0.319749	0.598	0.514	8.05e-41	Tubb4b
EC	Fibroblasts	9.81e-45	0.38575	0.431	0.331	1.63e-40	Tuba4a
EC	Fibroblasts	1.13e-44	0.333501	0.242	0.146	1.88e-40	Fam107b
EC	Fibroblasts	4.36e-44	0.275944	0.364	0.25	7.27e-40	Rarres1
EC	Fibroblasts	4.9e-44	0.361827	0.472	0.403	8.16e-40	Smarca5
EC	Fibroblasts	8.58e-44	0.395903	0.612	0.621	1.43e-39	Ssr3
EC	Fibroblasts	1.97e-43	0.339899	0.602	0.566	3.29e-39	Dnajb6
EC	Fibroblasts	1.24e-42	0.378	0.407	0.309	2.07e-38	Slc29a1
EC	Fibroblasts	1.57e-42	0.313284	0.454	0.369	2.61e-38	Arih1
EC	Fibroblasts	2.01e-42	0.302096	0.699	0.732	3.35e-38	Cavin1
EC	Fibroblasts	1.05e-41	0.319597	0.484	0.417	1.74e-37	Ddx21
EC	Fibroblasts	6.53e-41	0.339172	0.495	0.415	1.09e-36	Bag3
EC	Fibroblasts	1.09e-40	0.341621	0.558	0.492	1.82e-36	Ptbp1
EC	Fibroblasts	1.15e-40	0.372607	0.353	0.26	1.92e-36	Jmy
EC	Fibroblasts	1.28e-40	0.373726	0.255	0.162	2.14e-36	Ptges
EC	Fibroblasts	2.48e-40	0.321385	0.407	0.313	4.14e-36	Mknk2
EC	Fibroblasts	2.64e-40	0.316559	0.47	0.387	4.39e-36	Sirt1
EC	Fibroblasts	6.8e-40	0.392624	0.675	0.659	1.13e-35	Ccnl1
EC	Fibroblasts	1.08e-38	0.274859	0.475	0.379	1.79e-34	Fbxo34
EC	Fibroblasts	7.3e-38	0.408396	0.625	0.657	1.22e-33	Hsp90b1
EC	Fibroblasts	3.08e-37	0.310572	0.665	0.622	5.14e-33	Cd44
EC	Fibroblasts	9.41e-37	0.250047	0.391	0.302	1.57e-32	Nab1
EC	Fibroblasts	3.03e-36	0.300445	0.184	0.104	5.05e-32	Edn1
EC	Fibroblasts	3.69e-36	0.302548	0.327	0.237	6.15e-32	Nmi
EC	Fibroblasts	3.79e-36	0.34351	0.46	0.383	6.32e-32	Ptp4a1
EC	Fibroblasts	5.24e-36	0.298482	0.387	0.3	8.73e-32	Paf1
EC	Fibroblasts	6.92e-36	0.27085	0.305	0.218	1.15e-31	Rdh10
EC	Fibroblasts	9.7e-36	0.381642	0.572	0.561	1.62e-31	Rheb
EC	Fibroblasts	1.25e-35	0.389693	0.492	0.434	2.08e-31	Tpm3
EC	Fibroblasts	1.82e-35	0.308481	0.455	0.389	3.04e-31	Dnajc3
EC	Fibroblasts	1.19e-34	0.260171	0.422	0.334	1.97e-30	Cdk9
EC	Fibroblasts	1.54e-34	0.433676	0.391	0.301	2.56e-30	Rrad
EC	Fibroblasts	2.63e-34	0.330729	0.556	0.546	4.39e-30	Ap2m1
EC	Fibroblasts	3.03e-34	0.297359	0.405	0.323	5.04e-30	Manf
EC	Fibroblasts	1.23e-33	0.257198	0.381	0.288	2.05e-29	Nop56
EC	Fibroblasts	1.44e-33	0.449018	0.297	0.207	2.4e-29	Inhba
EC	Fibroblasts	2.62e-32	0.387706	0.639	0.677	4.37e-28	Map1lc3b
EC	Fibroblasts	4.95e-31	0.252908	0.399	0.312	8.24e-27	Pabpc4
EC	Fibroblasts	7.61e-31	0.275415	0.697	0.712	1.27e-26	Hspa5
EC	Fibroblasts	6.77e-30	0.375865	0.757	0.811	1.13e-25	Lmna
EC	Fibroblasts	4.49e-28	0.287942	0.528	0.486	7.48e-24	Rap1b
EC	Fibroblasts	4.75e-28	0.264943	0.347	0.273	7.91e-24	Ahcy
EC	Fibroblasts	5.48e-28	0.314392	0.514	0.481	9.13e-24	Aff4
EC	Fibroblasts	8.99e-28	0.40711	0.559	0.534	1.5e-23	Flna
EC	Fibroblasts	9.72e-28	0.288676	0.495	0.444	1.62e-23	Wtap
EC	Fibroblasts	3.24e-27	0.316861	0.486	0.441	5.4e-23	Eny2
EC	Fibroblasts	3.38e-27	0.369431	0.572	0.559	5.62e-23	Higd1a
EC	Fibroblasts	1.08e-26	0.288942	0.669	0.727	1.8e-22	Eif3a
EC	Fibroblasts	1.18e-26	0.253385	0.583	0.556	1.97e-22	S100p
EC	Fibroblasts	1.3e-26	0.479317	0.303	0.218	2.17e-22	LOC100719054
EC	Fibroblasts	2.71e-26	0.281401	0.549	0.506	4.51e-22	Ppp2ca
EC	Fibroblasts	5.03e-26	0.297732	0.435	0.381	8.38e-22	Golga7
EC	Fibroblasts	8.61e-26	0.321789	0.544	0.46	1.43e-21	Phlda2
EC	Fibroblasts	6.82e-25	0.260607	0.433	0.363	1.14e-20	Alyref
EC	Fibroblasts	7.7e-25	0.272167	0.439	0.388	1.28e-20	Nop58
EC	Fibroblasts	8.09e-24	0.293889	0.495	0.444	1.35e-19	Nasp
EC	Fibroblasts	8.27e-24	0.25067	0.457	0.392	1.38e-19	Znf326
EC	Fibroblasts	1.25e-23	0.341245	0.659	0.668	2.09e-19	Gpx1
EC	Fibroblasts	6.47e-23	0.315019	0.58	0.569	1.08e-18	Jmjd1c
EC	Fibroblasts	9.79e-23	0.269359	0.647	0.675	1.63e-18	Rtn4
EC	Fibroblasts	2.12e-22	0.254666	0.566	0.579	3.53e-18	Calu
EC	Fibroblasts	2.21e-22	0.289731	0.52	0.489	3.67e-18	Glud1
EC	Fibroblasts	3.1e-22	0.2817	0.628	0.678	5.16e-18	Chmp4b
EC	Fibroblasts	3.23e-22	0.259698	0.771	0.712	5.39e-18	Zfp36
EC	Fibroblasts	1.17e-20	0.278306	0.671	0.684	1.95e-16	Ube2d3
EC	Fibroblasts	2.47e-20	0.305415	0.459	0.419	4.11e-16	LOC100717915
EC	Fibroblasts	6.55e-20	0.265846	0.47	0.429	1.09e-15	Fkbp1a
EC	Fibroblasts	8.28e-20	0.29895	0.593	0.588	1.38e-15	Sfpq
EC	Fibroblasts	2.35e-19	0.300139	0.565	0.585	3.91e-15	Kif5b
EC	Fibroblasts	5.32e-19	0.26955	0.595	0.592	8.86e-15	Rbbp6
EC	Fibroblasts	7.48e-19	0.251306	0.557	0.542	1.25e-14	Spen
EC	Fibroblasts	1.07e-18	0.360077	0.24	0.189	1.78e-14	Pdpn
EC	Fibroblasts	2.02e-18	0.296013	0.406	0.361	3.37e-14	Bzw2
EC	Fibroblasts	6.51e-17	0.287672	0.635	0.68	1.08e-12	Ankrd12
EC	Fibroblasts	1.86e-16	0.267117	0.521	0.509	3.1e-12	Vcp
EC	Fibroblasts	2.41e-15	0.362219	0.69	0.748	4.01e-11	Zfp36l1
EC	Fibroblasts	3.83e-15	0.259733	0.531	0.546	6.39e-11	Gspt1
EC	Fibroblasts	4.71e-14	0.263605	0.391	0.337	7.84e-10	LOC106027456
EC	Fibroblasts	5.41e-14	0.272301	0.576	0.595	9.02e-10	Arhgdia
EC	Fibroblasts	9.26e-14	0.26852	0.537	0.54	1.54e-09	Eif3j
EC	Fibroblasts	1.02e-13	0.259232	0.612	0.657	1.7e-09	Ppp1r14b
EC	Fibroblasts	1.84e-13	0.347532	0.497	0.521	3.06e-09	Pdia6
EC	Fibroblasts	4.5e-12	0.322355	0.441	0.426	7.49e-08	Glrx5
EC	Fibroblasts	5.46e-12	0.255497	0.542	0.551	9.1e-08	G3bp1
EC	Fibroblasts	2.61e-10	0.250616	0.582	0.613	4.36e-06	Eif2s2
EC	Fibroblasts	1.33e-07	0.277792	0.546	0.613	0.002216	Pdia3
EC	Fibroblasts	1.34e-07	0.280534	0.386	0.355	0.002232	Plk2
EC	Fibroblasts	1.63e-07	0.252497	0.655	0.72	0.002718	Psma7
EC	Fibroblasts	5.17e-07	0.361374	0.444	0.461	0.008606	Uaca
EC	Fibroblasts	2.17e-06	0.256897	0.249	0.215	0.03608	Ctgf
EC	Hepatocytes	6.80824e-276	1.10691	0.897	0.008	1.13412e-271	LOC100735187
EC	Hepatocytes	3.02087e-274	1.21244	0.902	0.011	5.03216e-270	LOC100734903
EC	Hepatocytes	2.64814e-248	1.21441	0.892	0.021	4.41127e-244	Il1b
EC	Hepatocytes	1.26957e-243	1.10455	0.77	0.002	2.11485e-239	Cxcl9
EC	Hepatocytes	1.55984e-231	0.753106	0.779	0.009	2.59839e-227	LOC100735368
EC	Hepatocytes	1.10647e-214	0.858624	0.77	0.016	1.84316e-210	Adamts4
EC	Hepatocytes	1.77236e-201	0.484175	0.637	0	2.95239e-197	Pla2g2a
EC	Hepatocytes	6.52726e-193	0.702124	0.691	0.013	1.08731e-188	Bcl2a1
EC	Hepatocytes	1.10018e-187	1.07845	0.74	0.026	1.83268e-183	Cxcl10
EC	Hepatocytes	2.43268e-187	0.850695	0.828	0.05	4.05235e-183	LOC100734633
EC	Hepatocytes	3.83566e-184	0.719288	0.735	0.026	6.38944e-180	Srgn
EC	Hepatocytes	1.09747e-176	1.60652	0.912	0.089	1.82817e-172	Ifi27l2
EC	Hepatocytes	4.3311e-172	1.39118	0.907	0.089	7.21474e-168	Ccl2
EC	Hepatocytes	2.09388e-171	1.33245	0.975	0.113	3.48798e-167	Cxcl8
EC	Hepatocytes	5.12629e-171	0.671302	0.598	0.008	8.53938e-167	C1qb
EC	Hepatocytes	5.40912e-166	0.541264	0.583	0.008	9.01051e-162	C1qa
EC	Hepatocytes	5.4092e-166	0.499506	0.549	0.002	9.01064e-162	LOC100735241
EC	Hepatocytes	1.98986e-160	1.31173	0.931	0.121	3.3147e-156	Thbs1
EC	Hepatocytes	4.47449e-160	0.701893	0.603	0.014	7.45361e-156	LOC100732231
EC	Hepatocytes	5.46956e-158	1.31347	0.941	0.137	9.1112e-154	Timp1
EC	Hepatocytes	5.30183e-150	0.555341	0.529	0.007	8.83179e-146	Plac8
EC	Hepatocytes	6.96099e-147	0.699721	0.711	0.049	1.15956e-142	Il18bp
EC	Hepatocytes	6.2046e-143	1.75636	0.985	0.229	1.03356e-138	Cd74
EC	Hepatocytes	4.82625e-134	0.36646	0.466	0.005	8.03957e-130	LOC100712629
EC	Hepatocytes	9.12215e-128	0.880476	0.701	0.07	1.51957e-123	LOC100714780
EC	Hepatocytes	3.65119e-126	0.529354	0.5	0.014	6.08215e-122	Fcer1g
EC	Hepatocytes	1.48889e-124	1.15686	0.809	0.107	2.48019e-120	CUNH11orf96
EC	Hepatocytes	1.47693e-112	0.488956	0.515	0.026	2.46026e-108	Tyrobp
EC	Hepatocytes	5.08826e-112	0.355968	0.475	0.017	8.47603e-108	Tnf
EC	Hepatocytes	7.95488e-112	0.376323	0.392	0.004	1.32512e-107	Ido1
EC	Hepatocytes	3.80617e-111	0.746467	0.647	0.063	6.34032e-107	LOC100716037
EC	Hepatocytes	1.8843e-109	0.773323	0.745	0.107	3.13886e-105	LOC100715615
EC	Hepatocytes	1.05871e-108	0.265572	0.382	0.004	1.7636e-104	Cd14
EC	Hepatocytes	1.11266e-108	0.414373	0.525	0.031	1.85347e-104	LOC100718133
EC	Hepatocytes	3e-91	0.345049	0.51	0.042	5e-87	Ninj1
EC	Hepatocytes	1.15e-88	0.605719	0.613	0.076	1.92e-84	LOC100713599
EC	Hepatocytes	1.49e-88	0.352405	0.338	0.007	2.48e-84	Mcpt3
EC	Hepatocytes	1.09e-85	0.296415	0.417	0.024	1.81e-81	Il18
EC	Hepatocytes	4.35e-85	1.52815	1	0.514	7.24e-81	Cxcl1
EC	Hepatocytes	9.39e-85	1.85954	0.936	0.413	1.56e-80	Isg15
EC	Hepatocytes	1.89e-84	0.896113	0.662	0.111	3.14e-80	Bst2
EC	Hepatocytes	5.79e-84	0.270885	0.358	0.013	9.64e-80	Ctss
EC	Hepatocytes	9.16e-84	0.278896	0.275	0	1.53e-79	Acod1
EC	Hepatocytes	5.56e-82	1.05329	0.971	0.484	9.26e-78	Sod2
EC	Hepatocytes	9.74e-80	0.727759	0.721	0.158	1.62e-75	Serping1
EC	Hepatocytes	9.73e-78	2.3295	0.711	0.171	1.62e-73	Edn1
EC	Hepatocytes	6.38e-75	0.302897	0.353	0.018	1.06e-70	LOC100716183
EC	Hepatocytes	1.67e-73	0.270223	0.377	0.024	2.79e-69	Lcp1
EC	Hepatocytes	1.81e-73	0.271097	0.284	0.006	3.02e-69	C1qc
EC	Hepatocytes	1.83e-73	0.255298	0.426	0.037	3.05e-69	LOC100728345
EC	Hepatocytes	6.27e-73	2.05081	0.863	0.315	1.04e-68	Tm4sf1
EC	Hepatocytes	1.28e-71	0.718976	0.701	0.17	2.13e-67	LOC100727761
EC	Hepatocytes	1.05e-69	0.346108	0.397	0.033	1.74e-65	Irf7
EC	Hepatocytes	8.44e-69	1.32107	0.613	0.121	1.41e-64	Plaur
EC	Hepatocytes	9.82e-69	0.297752	0.338	0.02	1.64e-64	Lsp1
EC	Hepatocytes	1.21e-66	0.347399	0.333	0.02	2.02e-62	Gprc5a
EC	Hepatocytes	1.1e-65	1.29138	0.966	0.699	1.83e-61	Ppp1r15a
EC	Hepatocytes	5.05e-63	0.28992	0.333	0.023	8.42e-59	LOC100722668
EC	Hepatocytes	5.44e-63	1.39517	0.922	0.534	9.06e-59	Hbegf
EC	Hepatocytes	3.27e-62	1.20659	0.931	0.532	5.44e-58	Map3k8
EC	Hepatocytes	2.83e-61	0.293367	0.412	0.046	4.71e-57	LOC100735392
EC	Hepatocytes	7.9e-60	0.295323	0.456	0.062	1.32e-55	Arid5a
EC	Hepatocytes	1.18e-59	0.942	0.75	0.239	1.97e-55	Pde4b
EC	Hepatocytes	1.21e-58	0.722736	0.809	0.311	2.02e-54	Wars
EC	Hepatocytes	1.52e-58	0.276411	0.289	0.017	2.53e-54	Tnfaip6
EC	Hepatocytes	1.66e-58	1.04989	0.98	0.966	2.76e-54	Tacstd2
EC	Hepatocytes	4.59e-57	0.979748	0.985	0.727	7.65e-53	Pim1
EC	Hepatocytes	1.95e-56	0.772132	0.235	0.008	3.25e-52	LOC101789200
EC	Hepatocytes	2.63e-56	0.267506	0.255	0.011	4.38e-52	LOC100714902
EC	Hepatocytes	1.15e-54	0.333007	0.554	0.111	1.92e-50	Snx10
EC	Hepatocytes	2.02e-54	1.18871	1	1	3.37e-50	LOC111756064
EC	Hepatocytes	2.87e-54	0.665441	0.828	0.322	4.78e-50	Icam1
EC	Hepatocytes	4.25e-54	1.03924	0.828	0.337	7.08e-50	Prdm1
EC	Hepatocytes	6.15e-53	0.337681	0.397	0.052	1.02e-48	Oaf
EC	Hepatocytes	7.04e-51	0.42689	0.456	0.084	1.17e-46	LOC100713794
EC	Hepatocytes	2.38e-50	0.336871	0.529	0.111	3.96e-46	C1s
EC	Hepatocytes	1.64e-49	1.39794	0.951	0.552	2.73e-45	Irf1
EC	Hepatocytes	2.23e-49	0.980094	0.995	0.98	3.72e-45	Sfn
EC	Hepatocytes	8.16e-49	0.987939	0.873	0.332	1.36e-44	Il1a
EC	Hepatocytes	4.59e-48	0.980651	0.877	0.485	7.65e-44	Tnfrsf12a
EC	Hepatocytes	1.03e-46	1.64116	0.804	0.391	1.72e-42	Odc1
EC	Hepatocytes	1.37e-46	1.32242	0.525	0.137	2.28e-42	LOC106027842
EC	Hepatocytes	5.33e-46	1.11524	0.902	0.664	8.88e-42	Itpkc
EC	Hepatocytes	2.58e-45	0.28268	0.294	0.03	4.3e-41	Nrp2
EC	Hepatocytes	2.98e-45	0.381671	0.515	0.111	4.96e-41	Acta2
EC	Hepatocytes	3.68e-45	0.748856	0.868	0.394	6.13e-41	Crip1
EC	Hepatocytes	2.71e-44	0.411951	0.632	0.208	4.52e-40	Ifi35
EC	Hepatocytes	1.29e-43	0.842621	0.824	0.447	2.15e-39	F2rl1
EC	Hepatocytes	1.4e-42	0.63968	0.662	0.247	2.34e-38	Srxn1
EC	Hepatocytes	5.92e-42	0.514059	0.74	0.33	9.86e-38	Mad2l1bp
EC	Hepatocytes	6.8e-42	0.519155	0.706	0.263	1.13e-37	Usp2
EC	Hepatocytes	8.22e-42	0.600046	0.804	0.385	1.37e-37	Rnf19b
EC	Hepatocytes	8.44e-42	0.64128	0.833	0.489	1.41e-37	Tap1
EC	Hepatocytes	1.41e-41	0.433112	0.382	0.067	2.34e-37	LOC100713048
EC	Hepatocytes	1.46e-41	0.383449	0.637	0.191	2.44e-37	Tgfbi
EC	Hepatocytes	3.18e-41	0.912188	0.98	0.92	5.3e-37	Klf6
EC	Hepatocytes	3.88e-41	0.648619	1	0.966	6.47e-37	Fth1
EC	Hepatocytes	7.13e-41	0.720528	0.721	0.296	1.19e-36	Mxd1
EC	Hepatocytes	3.14e-40	0.873749	0.882	0.56	5.23e-36	Trib1
EC	Hepatocytes	4.45e-40	1.14983	0.471	0.112	7.41e-36	Inhba
EC	Hepatocytes	5.11e-40	0.424187	0.402	0.082	8.51e-36	Trim16
EC	Hepatocytes	1.99e-39	0.614246	0.755	0.382	3.32e-35	Ankrd9
EC	Hepatocytes	3.32e-39	0.707402	0.838	0.478	5.53e-35	Zc3h12a
EC	Hepatocytes	5.41e-39	0.488038	0.196	0.012	9.01e-35	LOC100730186
EC	Hepatocytes	2.56e-38	0.712148	0.907	0.646	4.26e-34	Sertad1
EC	Hepatocytes	3.32e-38	0.592861	0.843	0.443	5.53e-34	Slc25a25
EC	Hepatocytes	3.53e-38	0.681348	0.892	0.59	5.87e-34	Pim3
EC	Hepatocytes	4.04e-38	1.03038	0.868	0.629	6.72e-34	Vmp1
EC	Hepatocytes	5.27e-38	0.669386	0.799	0.431	8.77e-34	Tmem265
EC	Hepatocytes	8.04e-38	0.63252	1	0.999	1.34e-33	LOC100719363
EC	Hepatocytes	1.47e-37	0.330536	0.407	0.089	2.44e-33	Ube2l6
EC	Hepatocytes	3.75e-37	0.700467	0.975	0.901	6.24e-33	LOC100724396
EC	Hepatocytes	1e-36	0.506969	0.74	0.394	1.67e-32	LOC100713873
EC	Hepatocytes	1.08e-36	0.589282	0.775	0.387	1.8e-32	Klhl21
EC	Hepatocytes	2.92e-36	0.853151	0.809	0.491	4.86e-32	Maff
EC	Hepatocytes	8.42e-36	0.597676	0.824	0.464	1.4e-31	Pard6b
EC	Hepatocytes	1.65e-35	0.373362	0.466	0.117	2.75e-31	Gem
EC	Hepatocytes	4.4e-35	0.845827	0.819	0.475	7.32e-31	Ugcg
EC	Hepatocytes	4.5e-35	0.887093	0.951	0.856	7.5e-31	Emp1
EC	Hepatocytes	5.47e-35	2.05758	0.569	0.211	9.12e-31	Crct1
EC	Hepatocytes	8.23e-34	0.403328	0.819	0.378	1.37e-29	Vim
EC	Hepatocytes	7.52e-33	0.30864	0.613	0.217	1.25e-28	Ppp2r5b
EC	Hepatocytes	7.69e-33	0.482093	0.696	0.314	1.28e-28	Znf217
EC	Hepatocytes	1.91e-32	0.775658	0.77	0.403	3.18e-28	Fosl1
EC	Hepatocytes	2.61e-32	0.532778	0.681	0.3	4.35e-28	Sesn2
EC	Hepatocytes	4.4e-32	0.556481	0.907	0.617	7.33e-28	Csrnp1
EC	Hepatocytes	5.47e-32	0.670859	0.956	0.798	9.11e-28	Irf2bp2
EC	Hepatocytes	1.45e-31	0.724353	0.676	0.31	2.41e-27	Rcan1
EC	Hepatocytes	2.17e-31	0.661839	0.956	0.901	3.62e-27	Cdkn1a
EC	Hepatocytes	2.58e-31	0.563738	0.539	0.187	4.3e-27	Ptafr
EC	Hepatocytes	2.9e-31	0.792043	0.912	0.668	4.83e-27	Rap2b
EC	Hepatocytes	1.51e-30	0.661951	0.966	0.852	2.51e-26	Cebpb
EC	Hepatocytes	1.54e-30	0.566055	0.578	0.216	2.57e-26	LOC100734432
EC	Hepatocytes	1.65e-30	0.656701	0.868	0.644	2.74e-26	Map7d1
EC	Hepatocytes	2.02e-30	0.500122	0.642	0.238	3.36e-26	Igfbp7
EC	Hepatocytes	2.28e-30	0.337484	0.51	0.165	3.8e-26	Litaf
EC	Hepatocytes	2.79e-30	0.634981	0.907	0.674	4.65e-26	Sqstm1
EC	Hepatocytes	2.66e-29	0.294685	0.348	0.074	4.42e-25	Lif
EC	Hepatocytes	1.85e-28	1.76493	0.382	0.107	3.08e-24	LOC100724987
EC	Hepatocytes	2.4e-28	0.268609	0.324	0.068	3.99e-24	Nov
EC	Hepatocytes	2.71e-28	0.583311	0.941	0.7	4.51e-24	Ets2
EC	Hepatocytes	3.89e-28	0.457708	0.755	0.366	6.48e-24	Mat2a
EC	Hepatocytes	7.33e-28	0.397829	0.505	0.185	1.22e-23	Cdc42ep1
EC	Hepatocytes	9.55e-28	0.854103	0.789	0.581	1.59e-23	Psmb8
EC	Hepatocytes	3.04e-27	0.46292	1	0.995	5.07e-23	B2m
EC	Hepatocytes	3.85e-27	1.13652	0.833	0.577	6.42e-23	Ppif
EC	Hepatocytes	4.32e-27	0.885626	0.441	0.137	7.2e-23	Fst
EC	Hepatocytes	6.17e-27	0.382194	1	0.983	1.03e-22	Ubc
EC	Hepatocytes	9.13e-27	0.276158	0.402	0.12	1.52e-22	Dclre1b
EC	Hepatocytes	9.47e-27	0.581056	0.603	0.285	1.58e-22	Arrdc4
EC	Hepatocytes	1.06e-26	0.458298	0.735	0.465	1.76e-22	Tap2
EC	Hepatocytes	1.83e-26	0.447071	0.681	0.349	3.04e-22	Bcl2l1
EC	Hepatocytes	1.93e-26	0.299883	0.529	0.203	3.22e-22	Dusp5
EC	Hepatocytes	5.15e-26	0.555353	0.995	0.986	8.58e-22	Jund
EC	Hepatocytes	1.15e-25	0.305433	0.632	0.264	1.91e-21	Nfkbie
EC	Hepatocytes	1.61e-25	0.505284	0.745	0.362	2.69e-21	Lgals1
EC	Hepatocytes	1.69e-25	0.790963	0.721	0.401	2.82e-21	Marcksl1
EC	Hepatocytes	2.52e-25	0.412727	0.632	0.286	4.21e-21	Pea15
EC	Hepatocytes	3.05e-25	1.48195	0.48	0.181	5.07e-21	Sprr1b
EC	Hepatocytes	3.47e-25	0.382153	0.475	0.164	5.78e-21	Crem
EC	Hepatocytes	5.06e-25	0.351756	0.426	0.125	8.42e-21	Ramp2
EC	Hepatocytes	8e-25	0.923617	0.882	0.638	1.33e-20	Errfi1
EC	Hepatocytes	8.52e-25	0.354099	0.299	0.067	1.42e-20	Ctgf
EC	Hepatocytes	1.6e-24	0.266528	0.431	0.136	2.67e-20	Itgb1
EC	Hepatocytes	2.21e-24	0.378886	0.77	0.443	3.67e-20	Map2k3
EC	Hepatocytes	2.29e-24	0.283388	0.539	0.222	3.81e-20	Psmb10
EC	Hepatocytes	2.39e-24	0.403157	0.608	0.257	3.98e-20	Ets1
EC	Hepatocytes	2.45e-24	0.347021	0.716	0.371	4.09e-20	Ubald1
EC	Hepatocytes	2.87e-24	0.664548	0.902	0.723	4.78e-20	Rnd3
EC	Hepatocytes	3.3e-24	0.582416	0.956	0.858	5.5e-20	Ccnl1
EC	Hepatocytes	4.97e-24	0.40507	0.574	0.251	8.28e-20	LOC100723254
EC	Hepatocytes	5.25e-24	0.63339	0.931	0.893	8.75e-20	Arf6
EC	Hepatocytes	6.52e-24	0.367335	0.819	0.619	1.09e-19	Vamp2
EC	Hepatocytes	9.03e-24	0.583528	0.941	0.701	1.5e-19	Tnfaip3
EC	Hepatocytes	9.04e-24	0.848728	0.887	0.766	1.51e-19	Nt5c3a
EC	Hepatocytes	1.48e-23	0.396961	0.819	0.525	2.46e-19	Brd1
EC	Hepatocytes	2.66e-23	0.343837	0.564	0.238	4.43e-19	Tmcc3
EC	Hepatocytes	3.51e-23	0.759073	0.971	0.861	5.85e-19	Phlda2
EC	Hepatocytes	4.01e-23	0.311811	0.725	0.398	6.69e-19	Mafk
EC	Hepatocytes	5.23e-23	0.29331	0.667	0.328	8.71e-19	Azin1
EC	Hepatocytes	7.45e-23	0.416775	0.328	0.089	1.24e-18	LOC100732353
EC	Hepatocytes	1.23e-22	0.455539	0.902	0.731	2.05e-18	Stat3
EC	Hepatocytes	1.59e-22	0.481182	0.569	0.247	2.65e-18	Cd81
EC	Hepatocytes	1.87e-22	0.437719	0.667	0.359	3.11e-18	Midn
EC	Hepatocytes	2.44e-22	0.343806	0.691	0.332	4.07e-18	Grb7
EC	Hepatocytes	2.67e-22	0.354006	0.613	0.304	4.45e-18	Sec14l1
EC	Hepatocytes	2.72e-22	0.342362	0.559	0.232	4.53e-18	Aspg
EC	Hepatocytes	2.93e-22	0.279308	0.441	0.154	4.89e-18	Plau
EC	Hepatocytes	4.99e-22	0.502566	0.73	0.413	8.31e-18	Cpeb4
EC	Hepatocytes	6e-22	0.388286	0.657	0.34	1e-17	Coq10b
EC	Hepatocytes	6.3e-22	0.276076	0.412	0.132	1.05e-17	Nr4a3
EC	Hepatocytes	7.74e-22	0.566211	0.637	0.344	1.29e-17	Sowahc
EC	Hepatocytes	1.12e-21	0.48709	0.711	0.389	1.86e-17	Sik1
EC	Hepatocytes	1.29e-21	0.441529	0.98	0.805	2.15e-17	Sat1
EC	Hepatocytes	1.44e-21	0.391583	0.985	0.957	2.4e-17	Eif1
EC	Hepatocytes	1.53e-21	0.30062	0.539	0.241	2.54e-17	Irf6
EC	Hepatocytes	1.96e-21	0.568188	0.569	0.286	3.26e-17	CUNH1orf116
EC	Hepatocytes	3.11e-21	0.571243	0.951	0.943	5.18e-17	LOC100713317
EC	Hepatocytes	3.39e-21	0.390091	0.755	0.387	5.65e-17	Glul
EC	Hepatocytes	6.81e-21	0.414346	0.799	0.582	1.14e-16	Slain2
EC	Hepatocytes	1.21e-20	0.290023	0.451	0.158	2.01e-16	Tpm2
EC	Hepatocytes	1.23e-20	1.38819	0.838	0.713	2.05e-16	Cldn4
EC	Hepatocytes	1.28e-20	0.31252	0.51	0.221	2.12e-16	Amotl2
EC	Hepatocytes	1.4e-20	0.331146	0.338	0.101	2.34e-16	Trex2
EC	Hepatocytes	2.41e-20	0.495199	0.348	0.111	4.02e-16	Fam43a
EC	Hepatocytes	2.56e-20	0.448973	0.917	0.843	4.26e-16	Atf4
EC	Hepatocytes	5.64e-20	0.303811	0.397	0.139	9.4e-16	Gpx4
EC	Hepatocytes	6.14e-20	0.385765	0.784	0.507	1.02e-15	Hk2
EC	Hepatocytes	6.76e-20	0.447927	0.745	0.46	1.13e-15	LOC100716197
EC	Hepatocytes	9.14e-20	0.410015	0.412	0.153	1.52e-15	Natd1
EC	Hepatocytes	1.28e-19	0.629441	0.961	0.775	2.12e-15	Ddit4
EC	Hepatocytes	1.44e-19	0.411638	0.681	0.354	2.39e-15	Angptl4
EC	Hepatocytes	2.61e-19	0.51938	1	0.936	4.35e-15	Nfkbia
EC	Hepatocytes	3.16e-19	0.315235	0.711	0.369	5.26e-15	Plin2
EC	Hepatocytes	3.52e-19	0.453493	0.784	0.546	5.86e-15	Cxcl16
EC	Hepatocytes	3.7e-19	0.259209	0.299	0.083	6.16e-15	Cx3cl1
EC	Hepatocytes	4.62e-19	0.459343	0.931	0.799	7.7e-15	Mcl1
EC	Hepatocytes	6.1e-19	0.506089	0.529	0.266	1.02e-14	Fam107b
EC	Hepatocytes	6.26e-19	0.423275	0.495	0.222	1.04e-14	Socs3
EC	Hepatocytes	7.64e-19	0.584724	0.681	0.463	1.27e-14	Cdcp1
EC	Hepatocytes	8.19e-19	1.26878	0.877	0.705	1.36e-14	Serpinb2
EC	Hepatocytes	1.07e-18	0.514687	0.422	0.173	1.78e-14	LOC100734697
EC	Hepatocytes	1.13e-18	0.530165	0.902	0.726	1.88e-14	Dnajb4
EC	Hepatocytes	1.54e-18	0.618182	0.814	0.701	2.57e-14	Psmb9
EC	Hepatocytes	1.89e-18	1.07084	0.657	0.361	3.14e-14	LOC100733613
EC	Hepatocytes	2.31e-18	0.342538	0.775	0.538	3.85e-14	Atg101
EC	Hepatocytes	3.34e-18	0.268707	0.466	0.175	5.56e-14	Apod
EC	Hepatocytes	3.56e-18	0.578203	0.632	0.377	5.92e-14	Tgm1
EC	Hepatocytes	4.35e-18	0.650371	0.804	0.512	7.25e-14	Cd3eap
EC	Hepatocytes	5.56e-18	0.652918	0.843	0.726	9.26e-14	Lmo7
EC	Hepatocytes	5.95e-18	0.377006	0.853	0.597	9.91e-14	Tiparp
EC	Hepatocytes	6.06e-18	0.626827	0.863	0.84	1.01e-13	Ezr
EC	Hepatocytes	8.11e-18	0.613697	0.819	0.698	1.35e-13	Psme2
EC	Hepatocytes	8.27e-18	0.594029	0.882	0.835	1.38e-13	Cldn1
EC	Hepatocytes	1.2e-17	0.384066	0.441	0.192	1.99e-13	B3gnt5
EC	Hepatocytes	2.43e-17	0.256575	0.544	0.255	4.04e-13	Elk3
EC	Hepatocytes	2.52e-17	0.578966	0.794	0.546	4.19e-13	Arid5b
EC	Hepatocytes	3.02e-17	0.881314	0.304	0.093	5.04e-13	Cnfn
EC	Hepatocytes	4.11e-17	0.577668	0.794	0.5	6.84e-13	LOC100727780
EC	Hepatocytes	5.92e-17	0.770928	0.691	0.456	9.86e-13	LOC100720027
EC	Hepatocytes	9.71e-17	0.456644	0.642	0.351	1.62e-12	Arrdc3
EC	Hepatocytes	1.01e-16	0.258888	0.652	0.387	1.67e-12	Purb
EC	Hepatocytes	1.21e-16	0.42075	0.941	0.883	2.02e-12	Amd1
EC	Hepatocytes	1.44e-16	0.43576	0.647	0.388	2.4e-12	Bcl10
EC	Hepatocytes	1.84e-16	0.296889	0.657	0.374	3.07e-12	LOC100732048
EC	Hepatocytes	2.25e-16	0.713323	0.147	0.024	3.75e-12	Lor
EC	Hepatocytes	2.52e-16	0.349026	0.74	0.472	4.2e-12	Frmd4b
EC	Hepatocytes	3.26e-16	0.33894	0.755	0.475	5.42e-12	Tob2
EC	Hepatocytes	3.31e-16	0.537443	0.882	0.826	5.51e-12	Calm2
EC	Hepatocytes	6.06e-16	0.392213	0.662	0.399	1.01e-11	Elmsan1
EC	Hepatocytes	6.48e-16	0.318921	0.897	0.615	1.08e-11	Birc3
EC	Hepatocytes	6.58e-16	0.401201	0.701	0.487	1.1e-11	Noct
EC	Hepatocytes	6.64e-16	0.256867	0.5	0.213	1.11e-11	Pfkfb3
EC	Hepatocytes	8.37e-16	0.489989	0.956	0.938	1.39e-11	Lmna
EC	Hepatocytes	8.67e-16	0.436918	0.784	0.651	1.44e-11	Ppa1
EC	Hepatocytes	1.04e-15	0.310397	0.662	0.415	1.73e-11	CUNH11orf68
EC	Hepatocytes	2.36e-15	0.958491	0.779	0.557	3.93e-11	F3
EC	Hepatocytes	2.42e-15	0.405698	0.956	0.945	4.03e-11	Lypd3
EC	Hepatocytes	2.66e-15	0.333331	0.995	0.977	4.43e-11	Csnk1a1
EC	Hepatocytes	3.05e-15	0.288971	0.716	0.451	5.08e-11	Tnip1
EC	Hepatocytes	3.66e-15	0.391816	0.569	0.28	6.1e-11	Ptgs2
EC	Hepatocytes	3.9e-15	0.456404	0.799	0.581	6.5e-11	Taf7
EC	Hepatocytes	5.62e-15	0.427207	0.588	0.366	9.37e-11	Ldlrap1
EC	Hepatocytes	8.09e-15	1.14373	0.358	0.152	1.35e-10	LOC101787147
EC	Hepatocytes	1.24e-14	0.338572	0.863	0.675	2.06e-10	Akirin2
EC	Hepatocytes	1.78e-14	0.490598	0.446	0.224	2.96e-10	Sdr9c7
EC	Hepatocytes	1.87e-14	0.301116	0.971	0.939	3.11e-10	Pfn1
EC	Hepatocytes	1.89e-14	0.273875	0.525	0.258	3.15e-10	LOC100717915
EC	Hepatocytes	2.01e-14	0.373219	0.637	0.392	3.36e-10	Grhl3
EC	Hepatocytes	2.17e-14	0.374552	0.824	0.671	3.61e-10	Sfpq
EC	Hepatocytes	2.21e-14	0.431213	0.696	0.434	3.68e-10	Cdc42ep3
EC	Hepatocytes	3.05e-14	0.513912	0.863	0.846	5.09e-10	Psme1
EC	Hepatocytes	3.18e-14	0.444978	0.495	0.254	5.3e-10	Yod1
EC	Hepatocytes	3.22e-14	0.307367	0.662	0.447	5.37e-10	Tnfrsf1a
EC	Hepatocytes	3.25e-14	0.727372	0.941	0.787	5.42e-10	Gadd45b
EC	Hepatocytes	4.3e-14	0.6645	0.784	0.506	7.17e-10	Id3
EC	Hepatocytes	4.4e-14	0.688633	0.956	0.768	7.32e-10	Fosb
EC	Hepatocytes	4.42e-14	0.257772	0.603	0.328	7.36e-10	Dnajb9
EC	Hepatocytes	4.56e-14	0.367267	0.902	0.747	7.59e-10	LOC100716481
EC	Hepatocytes	4.7e-14	0.419937	0.873	0.707	7.83e-10	Zfand5
EC	Hepatocytes	8.91e-14	0.347862	0.382	0.16	1.48e-09	Elf3
EC	Hepatocytes	1.94e-13	0.427683	0.971	0.921	3.22e-09	Pnrc1
EC	Hepatocytes	2.43e-13	0.253496	0.446	0.213	4.05e-09	Socs1
EC	Hepatocytes	2.68e-13	0.294621	0.569	0.32	4.46e-09	Pmepa1
EC	Hepatocytes	2.69e-13	0.428767	0.819	0.591	4.49e-09	Rgcc
EC	Hepatocytes	6.13e-13	0.305021	0.725	0.452	1.02e-08	Utp3
EC	Hepatocytes	1.07e-12	0.339604	0.824	0.664	1.78e-08	LOC100726236
EC	Hepatocytes	1.19e-12	0.381599	0.588	0.341	1.99e-08	Nr4a2
EC	Hepatocytes	1.26e-12	0.275661	0.755	0.498	2.1e-08	Metrnl
EC	Hepatocytes	1.26e-12	0.400308	0.686	0.431	2.11e-08	Plekhn1
EC	Hepatocytes	1.27e-12	0.288828	0.588	0.325	2.12e-08	Kansl2
EC	Hepatocytes	1.5e-12	0.385848	0.73	0.524	2.5e-08	Hmgb2
EC	Hepatocytes	2.18e-12	0.411854	0.686	0.413	3.64e-08	Egr2
EC	Hepatocytes	2.3e-12	0.456007	0.701	0.525	3.84e-08	Tjp2
EC	Hepatocytes	2.34e-12	0.314552	0.475	0.244	3.9e-08	Sdcbp2
EC	Hepatocytes	2.52e-12	0.495103	0.289	0.111	4.19e-08	Ivl
EC	Hepatocytes	2.8e-12	0.510908	0.995	0.995	4.66e-08	COX2
EC	Hepatocytes	3.33e-12	0.291551	0.525	0.296	5.55e-08	Ctsc
EC	Hepatocytes	4.79e-12	0.313592	0.917	0.827	7.97e-08	Hnrnpu
EC	Hepatocytes	6.03e-12	0.482203	0.941	0.844	1e-07	Brd2
EC	Hepatocytes	6.94e-12	0.289417	0.725	0.55	1.16e-07	Il4r
EC	Hepatocytes	7.94e-12	0.673919	0.725	0.456	1.32e-07	LOC100719054
EC	Hepatocytes	8.75e-12	0.380481	0.804	0.603	1.46e-07	Tsc22d2
EC	Hepatocytes	9.95e-12	0.266805	0.799	0.575	1.66e-07	Ifrd1
EC	Hepatocytes	1.07e-11	0.557668	0.436	0.213	1.78e-07	Klf2
EC	Hepatocytes	1.14e-11	0.284773	0.936	0.909	1.9e-07	LOC100733617
EC	Hepatocytes	1.25e-11	0.49093	0.206	0.064	2.08e-07	Rgs5
EC	Hepatocytes	2.46e-11	0.281915	0.701	0.553	4.11e-07	LOC100736153
EC	Hepatocytes	2.49e-11	0.470823	0.926	0.877	4.14e-07	Txn
EC	Hepatocytes	2.72e-11	0.336902	0.544	0.322	4.53e-07	Malt1
EC	Hepatocytes	3e-11	0.479551	0.98	0.975	5e-07	COX1
EC	Hepatocytes	4.49e-11	0.318864	0.725	0.487	7.47e-07	Cdk12
EC	Hepatocytes	5.52e-11	0.464583	1	0.995	9.19e-07	Actb
EC	Hepatocytes	6.91e-11	0.747998	0.907	0.654	1.15e-06	Nr4a1
EC	Hepatocytes	7.53e-11	0.392815	0.926	0.795	1.25e-06	Tuba4a
EC	Hepatocytes	1.76e-10	0.860054	0.505	0.337	2.94e-06	LOC100734419
EC	Hepatocytes	1.99e-10	0.297507	0.672	0.496	3.32e-06	Chic2
EC	Hepatocytes	2.13e-10	0.266101	0.755	0.567	3.54e-06	Srebf2
EC	Hepatocytes	3.88e-10	1.01429	0.245	0.099	6.47e-06	LOC101787116
EC	Hepatocytes	5.6e-10	0.508631	0.73	0.563	9.32e-06	Lgalsl
EC	Hepatocytes	8.09e-10	0.294697	0.706	0.553	1.35e-05	Bag1
EC	Hepatocytes	8.17e-10	0.270452	0.691	0.536	1.36e-05	B4galt1
EC	Hepatocytes	2.56e-09	0.279506	0.975	0.921	4.26e-05	LOC100733498
EC	Hepatocytes	2.68e-09	0.254412	0.922	0.899	4.47e-05	Hmga1
EC	Hepatocytes	2.89e-09	0.250451	0.701	0.578	4.82e-05	LOC100712777
EC	Hepatocytes	3.31e-09	0.252617	0.814	0.657	5.52e-05	Stk17a
EC	Hepatocytes	5.76e-09	0.423543	0.76	0.603	9.59e-05	Cxcl14
EC	Hepatocytes	6.13e-09	0.298092	0.637	0.394	0.000102	Hspb8
EC	Hepatocytes	7.18e-09	0.399391	0.931	0.821	0.00012	ND1
EC	Hepatocytes	7.31e-09	0.273225	0.525	0.342	0.000122	Met
EC	Hepatocytes	1.38e-08	0.841433	1	1	0.00023	LOC111753690
EC	Hepatocytes	1.57e-08	0.835391	0.289	0.139	0.000261	LOC100726247
EC	Hepatocytes	1.65e-08	0.35915	0.799	0.616	0.000274	Myc
EC	Hepatocytes	1.7e-08	0.262367	0.485	0.285	0.000282	LOC100731929
EC	Hepatocytes	1.82e-08	0.263259	0.794	0.645	0.000304	Ubald2
EC	Hepatocytes	2.43e-08	0.430223	0.941	0.763	0.000405	Gadd45a
EC	Hepatocytes	2.43e-08	0.260692	0.775	0.595	0.000405	Iffo2
EC	Hepatocytes	2.61e-08	0.398313	0.544	0.354	0.000436	Rrad
EC	Hepatocytes	4.68e-08	0.250063	0.804	0.692	0.00078	Kcnk1
EC	Hepatocytes	5.38e-08	0.251064	0.725	0.532	0.000897	Suco
EC	Hepatocytes	6.13e-08	0.31848	0.569	0.369	0.001021	Fam110a
EC	Hepatocytes	6.82e-08	0.278551	0.961	0.935	0.001136	Srrm2
EC	Hepatocytes	1.23e-07	0.323747	0.897	0.896	0.002053	Tpm4
EC	Hepatocytes	1.26e-07	0.382259	0.966	0.933	0.002093	Zfp36
EC	Hepatocytes	1.59e-07	0.25951	0.907	0.799	0.002651	Slc38a2
EC	Hepatocytes	3.82e-07	0.283113	0.838	0.661	0.006363	Bhlhe40
EC	Hepatocytes	6.04e-07	0.359915	0.181	0.076	0.010066	LOC100735813
EC	Hepatocytes	7.06e-07	0.455059	0.52	0.395	0.011767	Gjb2
EC	Hepatocytes	1.29e-06	0.361351	0.873	0.831	0.021437	Top1
EC	Hepatocytes	1.61e-06	0.282315	0.402	0.525	0.026808	LOC100723257
EC	Hepatocytes	1.81e-06	0.48613	0.936	0.906	0.030223	Atf3
EC	Hepatocytes	1.94e-06	0.262785	0.221	0.104	0.032267	LOC100736110
EC	Hepatocytes	2.13e-06	0.365655	0.721	0.52	0.035547	Ppp1r10
EC	Hepatocytes	2.3e-06	0.31526	0.775	0.69	0.038232	Rbp1
EC	Macrophages	3.14e-08	1.93127	1	0.385	0.000522	Cxcl1
EC	Macrophages	9.99e-08	2.32301	0.937	0.154	0.001665	Thbs1
EC	Macrophages	4.73e-07	0.978251	1	1	0.007882	LOC111756064
EC	Macrophages	8.88e-07	2.41522	0.791	0	0.0148	Glul
EC	Macrophages	9.31e-07	2.62631	0.79	0	0.015509	Ido1
EC	Macrophages	1.17e-06	1.60572	0.989	0.538	0.019471	Ier3
EC	Macrophages	1.94e-06	2.20662	0.851	0.077	0.03232	LOC100732231
EC	Macrophages	2.03e-06	2.34923	0.763	0	0.033772	Irf1
EC	Macrophages	2.53e-06	2.46463	0.755	0	0.042203	LOC100735241
EC	Macrophages	2.77e-06	2.28259	0.752	0	0.046102	Plac8
EC	Monocytes	7.83e-65	2.90659	0.991	0.064	1.3e-60	Ido1
EC	Monocytes	1.21e-63	2.48075	0.997	0.193	2.02e-59	Wars
EC	Monocytes	9.59e-62	3.23529	0.994	0.147	1.6e-57	Thbs1
EC	Monocytes	2.13e-61	2.77631	0.985	0.064	3.55e-57	LOC100735241
EC	Monocytes	1.9e-60	2.97682	1	0.284	3.16e-56	Cxcl1
EC	Monocytes	1.79e-59	2.48843	0.988	0.339	2.99e-55	Snx10
EC	Monocytes	2.61e-59	1.87277	0.938	0	4.35e-55	Cd38
EC	Monocytes	4.9e-59	2.24535	0.986	0.22	8.16e-55	LOC100735552
EC	Monocytes	1.63e-57	2.17274	0.976	0.174	2.72e-53	Cd14
EC	Monocytes	2.5e-55	1.47492	0.973	0.284	4.16e-51	LOC100727919
EC	Monocytes	2.1e-54	1.60484	0.985	0.312	3.5e-50	Pfkfb3
EC	Monocytes	7.62e-54	1.23894	1	0.872	1.27e-49	LOC100724396
EC	Monocytes	1.37e-53	1.53061	0.987	0.367	2.28e-49	Fcgr2a
EC	Monocytes	9.08e-53	1.55017	0.992	0.339	1.51e-48	LOC100712629
EC	Monocytes	4.54e-52	1.93891	0.975	0.138	7.56e-48	Plac8
EC	Monocytes	1.7e-51	2.03592	0.95	0.083	2.83e-47	Aspg
EC	Monocytes	2.14e-51	2.19705	1	0.33	3.57e-47	Cxcl8
EC	Monocytes	3.91e-51	1.377	0.952	0.138	6.51e-47	Igsf6
EC	Monocytes	3.96e-50	1.06236	0.957	0.202	6.6e-46	Cd82
EC	Monocytes	4.28e-50	1.48607	0.996	0.624	7.12e-46	Cebpb
EC	Monocytes	8.28e-49	1.10737	0.882	0.073	1.38e-44	Slc2a6
EC	Monocytes	1.81e-48	1.21237	0.919	0.11	3.02e-44	LOC100736000
EC	Monocytes	2.54e-48	1.89952	0.917	0.064	4.23e-44	Acod1
EC	Monocytes	4.98e-48	1.17483	0.983	0.459	8.3e-44	Rab10
EC	Monocytes	6.37e-48	1.51866	0.999	0.569	1.06e-43	Sod2
EC	Monocytes	1.03e-47	1.30685	0.997	0.706	1.71e-43	Ctsb
EC	Monocytes	3.29e-47	1.70771	0.857	0.037	5.49e-43	Msr1
EC	Monocytes	5.56e-47	1.04163	0.999	0.872	9.25e-43	LOC100713317
EC	Monocytes	5.88e-47	1.67909	0.987	0.541	9.8e-43	Glul
EC	Monocytes	6.79e-47	0.898131	0.845	0.028	1.13e-42	Dram1
EC	Monocytes	8.14e-47	2.24536	0.829	0.009	1.36e-42	Pla2g2a
EC	Monocytes	8.65e-47	1.27146	0.967	0.193	1.44e-42	Nrp2
EC	Monocytes	1.23e-46	1.11491	0.858	0.055	2.05e-42	Upp1
EC	Monocytes	1.72e-46	0.963328	0.913	0.138	2.86e-42	Pgd
EC	Monocytes	1.78e-46	1.30978	1	0.349	2.97e-42	Ifi27l2
EC	Monocytes	2.27e-46	1.29967	0.852	0.055	3.78e-42	LOC100712969
EC	Monocytes	2.36e-46	1.39731	0.979	0.33	3.92e-42	Cxcl16
EC	Monocytes	2.56e-46	1.15965	0.975	0.376	4.26e-42	Tnip1
EC	Monocytes	2.63e-46	1.27677	0.833	0.009	4.38e-42	Slc28a3
EC	Monocytes	2.87e-46	1.3243	0.995	0.596	4.79e-42	Psap
EC	Monocytes	5.38e-46	1.12235	0.825	0.018	8.96e-42	LOC101788791
EC	Monocytes	7.05e-46	1.43151	0.942	0.229	1.17e-41	Epsti1
EC	Monocytes	1.38e-45	1.03494	0.973	0.33	2.31e-41	LOC100713873
EC	Monocytes	4.11e-45	1.02704	0.915	0.119	6.85e-41	Ncf4
EC	Monocytes	7.89e-45	1.21496	0.991	0.165	1.31e-40	LOC100735187
EC	Monocytes	8.53e-45	1.65193	0.994	0.229	1.42e-40	LOC100734903
EC	Monocytes	1.3e-44	1.28566	0.985	0.33	2.17e-40	Mxd1
EC	Monocytes	1.86e-44	1.45344	0.888	0.101	3.1e-40	Thbd
EC	Monocytes	2.93e-44	1.19651	1	0.972	4.89e-40	Fth1
EC	Monocytes	3.77e-44	1.1793	0.958	0.321	6.29e-40	Ptafr
EC	Monocytes	4.13e-44	1.26569	0.986	0.679	6.88e-40	Ctss
EC	Monocytes	6.94e-44	0.998747	0.914	0.193	1.16e-39	Ifi35
EC	Monocytes	1.71e-43	0.862596	0.828	0.037	2.84e-39	LOC100713319
EC	Monocytes	2.26e-43	1.37876	0.939	0.11	3.76e-39	Ccl2
EC	Monocytes	2.41e-43	1.08495	0.91	0.174	4.01e-39	Serping1
EC	Monocytes	4.41e-43	1.40209	0.991	0.44	7.34e-39	Bcl2a1
EC	Monocytes	1.16e-42	1.3077	0.8	0.028	1.93e-38	LOC100733127
EC	Monocytes	1.44e-42	1.04423	0.996	0.78	2.41e-38	Fcer1g
EC	Monocytes	1.72e-42	1.16603	0.976	0.367	2.87e-38	Pde4b
EC	Monocytes	2.16e-42	0.919308	0.896	0.165	3.6e-38	Slc7a7
EC	Monocytes	4.65e-42	0.903897	0.88	0.119	7.75e-38	Trem1
EC	Monocytes	5.47e-42	1.10626	0.931	0.312	9.1e-38	Psme2
EC	Monocytes	9.52e-42	1.09201	0.985	0.505	1.59e-37	Ptpn1
EC	Monocytes	1.73e-41	0.737599	0.793	0.018	2.87e-37	Adamts4
EC	Monocytes	3.59e-41	2.02974	0.992	0.853	5.98e-37	LOC100732231
EC	Monocytes	3.81e-41	1.5344	0.809	0.037	6.34e-37	Vcan
EC	Monocytes	6.42e-41	1.32755	0.973	0.33	1.07e-36	C1qb
EC	Monocytes	6.46e-41	1.17097	0.864	0.147	1.08e-36	Gclc
EC	Monocytes	7.59e-41	1.24033	0.842	0.101	1.26e-36	Srxn1
EC	Monocytes	1.28e-40	0.892536	0.797	0.037	2.13e-36	Tfec
EC	Monocytes	1.64e-40	1.04529	0.876	0.138	2.74e-36	Lmnb1
EC	Monocytes	2.07e-40	1.10267	0.816	0.064	3.45e-36	Aoah
EC	Monocytes	3.85e-40	0.809694	0.819	0.064	6.41e-36	CUNH11orf96
EC	Monocytes	8.65e-40	1.09991	0.975	0.505	1.44e-35	Atp2b1
EC	Monocytes	1.06e-39	1.49578	0.996	0.514	1.76e-35	Il1b
EC	Monocytes	1.34e-39	1.45831	0.971	0.376	2.23e-35	C1qa
EC	Monocytes	1.8e-39	1.37647	0.862	0.128	3e-35	LOC100716037
EC	Monocytes	2.3e-39	1.05595	0.969	0.321	3.83e-35	Ifi16
EC	Monocytes	3.29e-39	1.0128	0.841	0.064	5.48e-35	Cxcl9
EC	Monocytes	4.06e-39	0.719258	0.779	0.018	6.76e-35	LOC101787542
EC	Monocytes	7.09e-39	1.10247	0.98	0.44	1.18e-34	Ctsh
EC	Monocytes	7.19e-39	0.898737	0.865	0.147	1.2e-34	Irf2
EC	Monocytes	7.88e-39	0.980505	0.991	0.422	1.31e-34	Metrnl
EC	Monocytes	9.24e-39	1.23623	0.834	0.101	1.54e-34	Clec4e
EC	Monocytes	1.14e-38	1.02307	0.945	0.312	1.91e-34	Atp2a2
EC	Monocytes	1.6e-38	0.99257	0.858	0.119	2.66e-34	LOC100713243
EC	Monocytes	2.68e-38	1.52929	0.963	0.523	4.46e-34	Lacc1
EC	Monocytes	2.79e-38	0.840769	0.814	0.073	4.64e-34	Ehd1
EC	Monocytes	3.23e-38	0.905765	0.928	0.248	5.38e-34	Il4r
EC	Monocytes	3.89e-38	1.52474	0.996	0.578	6.48e-34	Timp1
EC	Monocytes	1.43e-37	1.08104	0.727	0	2.38e-33	LOC100714630
EC	Monocytes	2.79e-37	0.90784	0.907	0.22	4.65e-33	Rbm47
EC	Monocytes	4e-37	0.885037	0.955	0.413	6.67e-33	LOC100736153
EC	Monocytes	5.21e-37	0.914881	0.774	0.046	8.69e-33	Ptger2
EC	Monocytes	8.2e-37	0.930383	0.814	0.101	1.37e-32	LOC100723254
EC	Monocytes	8.44e-37	0.98746	0.879	0.174	1.41e-32	Abcg1
EC	Monocytes	1.77e-36	0.86701	0.835	0.128	2.95e-32	Adap2
EC	Monocytes	2.27e-36	0.797312	0.856	0.138	3.79e-32	Tlr2
EC	Monocytes	2.64e-36	0.881801	0.899	0.239	4.39e-32	Ppa1
EC	Monocytes	3.7e-36	0.870093	0.95	0.275	6.16e-32	Plxna1
EC	Monocytes	3.71e-36	0.761607	0.833	0.138	6.19e-32	Rps6ka1
EC	Monocytes	3.88e-36	1.02276	0.982	0.385	6.47e-32	Ctsc
EC	Monocytes	4.97e-36	0.833695	0.846	0.193	8.28e-32	CUNH19orf38
EC	Monocytes	5.6e-36	0.921215	0.974	0.394	9.33e-32	Rnf19b
EC	Monocytes	6.89e-36	0.91595	0.985	0.22	1.15e-31	Il18bp
EC	Monocytes	9.5e-36	0.960225	0.945	0.413	1.58e-31	Lap3
EC	Monocytes	1.18e-35	1.02803	0.927	0.33	1.97e-31	Socs3
EC	Monocytes	1.46e-35	0.951258	0.912	0.239	2.44e-31	Stat1
EC	Monocytes	1.62e-35	1.82668	0.703	0	2.7e-31	Tgm2
EC	Monocytes	1.7e-35	1.33742	0.999	0.716	2.84e-31	Ier3
EC	Monocytes	2.59e-35	0.668133	0.779	0.064	4.32e-31	LOC101787963
EC	Monocytes	6.29e-35	1.31314	0.994	0.569	1.05e-30	Crip1
EC	Monocytes	9.04e-35	0.859035	0.876	0.193	1.51e-30	Cpne8
EC	Monocytes	1.01e-34	0.954116	0.954	0.394	1.68e-30	Nub1
EC	Monocytes	1.18e-34	0.817475	0.773	0.073	1.96e-30	Cystm1
EC	Monocytes	1.44e-34	0.978275	0.939	0.349	2.4e-30	Plaur
EC	Monocytes	2.52e-34	1.04179	0.912	0.211	4.19e-30	Mmp19
EC	Monocytes	2.88e-34	0.924278	0.708	0.018	4.8e-30	Hk3
EC	Monocytes	3.11e-34	0.826106	1	0.982	5.19e-30	Ftl
EC	Monocytes	3.3e-34	0.872892	0.967	0.468	5.49e-30	Tap1
EC	Monocytes	3.94e-34	0.796662	0.846	0.165	6.56e-30	Gas7
EC	Monocytes	6.38e-34	1.68138	0.948	0.248	1.06e-29	LOC100735368
EC	Monocytes	7.3e-34	0.828676	0.903	0.266	1.22e-29	LOC100717915
EC	Monocytes	8.45e-34	0.862867	0.991	0.661	1.41e-29	Tpm4
EC	Monocytes	9.23e-34	0.890402	0.994	0.596	1.54e-29	Nfkb1
EC	Monocytes	1.29e-33	0.867377	0.902	0.239	2.14e-29	Rnf213
EC	Monocytes	1.31e-33	1.14965	0.685	0.009	2.17e-29	Osm
EC	Monocytes	1.42e-33	0.822104	0.87	0.174	2.36e-29	Tnfrsf14
EC	Monocytes	1.71e-33	1.18505	0.958	0.321	2.86e-29	Isg15
EC	Monocytes	1.77e-33	0.854598	0.737	0.083	2.96e-29	LOC100728672
EC	Monocytes	1.9e-33	0.741776	0.837	0.193	3.17e-29	Pnp
EC	Monocytes	1.93e-33	1.14659	0.735	0.055	3.21e-29	Hbegf
EC	Monocytes	4e-33	0.686621	0.702	0.037	6.66e-29	Cmklr1
EC	Monocytes	5.19e-33	0.874325	0.681	0.009	8.64e-29	LOC101788766
EC	Monocytes	6.23e-33	1.08435	0.979	0.523	1.04e-28	Rnase6
EC	Monocytes	7.04e-33	1.05804	0.936	0.367	1.17e-28	Ptpre
EC	Monocytes	9.67e-33	0.76469	0.996	0.826	1.61e-28	LOC100733617
EC	Monocytes	1.16e-32	0.976973	0.827	0.174	1.94e-28	Ckb
EC	Monocytes	1.32e-32	0.680575	0.725	0.046	2.2e-28	Cd300lf
EC	Monocytes	1.45e-32	0.730665	0.843	0.165	2.42e-28	Arrdc3
EC	Monocytes	1.56e-32	0.674212	0.852	0.165	2.6e-28	Lgals3bp
EC	Monocytes	2.05e-32	1.55654	0.929	0.367	3.42e-28	Il1a
EC	Monocytes	3.12e-32	0.702648	0.857	0.202	5.19e-28	Gusb
EC	Monocytes	3.57e-32	0.850308	0.697	0.037	5.95e-28	Ankrd22
EC	Monocytes	4.58e-32	0.790623	0.79	0.128	7.63e-28	Ncf2
EC	Monocytes	4.71e-32	0.759009	0.882	0.284	7.85e-28	Bzw2
EC	Monocytes	6.58e-32	0.593893	0.826	0.128	1.1e-27	Unc93b1
EC	Monocytes	6.9e-32	1.14329	0.673	0.018	1.15e-27	Tgm1
EC	Monocytes	2.4e-31	0.815191	0.822	0.128	4e-27	LOC100728345
EC	Monocytes	2.58e-31	0.94528	1	0.899	4.29e-27	Nfkbia
EC	Monocytes	3.15e-31	0.793685	0.965	0.477	5.25e-27	Cd68
EC	Monocytes	3.24e-31	0.79786	0.98	0.587	5.4e-27	Atp1b3
EC	Monocytes	3.53e-31	0.85265	0.9	0.33	5.87e-27	Carhsp1
EC	Monocytes	3.78e-31	0.729039	0.988	0.505	6.3e-27	Ddit4
EC	Monocytes	4.9e-31	0.844707	0.748	0.083	8.15e-27	Gk
EC	Monocytes	8.43e-31	0.827619	0.907	0.339	1.4e-26	Gpcpd1
EC	Monocytes	9.23e-31	0.635429	0.99	0.67	1.54e-26	Fermt3
EC	Monocytes	1.15e-30	0.384161	0.97	0.312	1.92e-26	Tbc1d9
EC	Monocytes	1.77e-30	0.656129	0.896	0.248	2.95e-26	Ctsd
EC	Monocytes	1.94e-30	0.887689	0.745	0.101	3.23e-26	Il4i1
EC	Monocytes	1.96e-30	0.719977	0.926	0.339	3.27e-26	Itgb1
EC	Monocytes	3.81e-30	1.60837	0.677	0.046	6.34e-26	Edn1
EC	Monocytes	4.52e-30	0.770158	0.785	0.156	7.54e-26	Ncf1
EC	Monocytes	5.05e-30	0.829193	0.939	0.284	8.41e-26	Irf1
EC	Monocytes	6.3e-30	0.652561	0.763	0.128	1.05e-25	Ppp2r5b
EC	Monocytes	7.78e-30	2.10145	0.934	0.422	1.3e-25	Cfd
EC	Monocytes	1.05e-29	0.589162	0.657	0.028	1.74e-25	Nfam1
EC	Monocytes	1.19e-29	0.563573	0.655	0.028	1.98e-25	Pik3ap1
EC	Monocytes	1.72e-29	1.21455	0.634	0.009	2.86e-25	Cxcl11
EC	Monocytes	2e-29	0.650582	0.775	0.092	3.33e-25	Pld3
EC	Monocytes	2.38e-29	0.70713	0.935	0.339	3.97e-25	Pik3r5
EC	Monocytes	2.42e-29	0.649244	0.669	0.046	4.04e-25	LOC100726343
EC	Monocytes	2.81e-29	0.686326	0.675	0.037	4.68e-25	Pilra
EC	Monocytes	3.12e-29	1.01397	0.757	0.138	5.19e-25	Mal
EC	Monocytes	3.26e-29	0.912563	0.7	0.073	5.43e-25	LOC100731744
EC	Monocytes	3.37e-29	0.749294	0.837	0.22	5.61e-25	Cndp2
EC	Monocytes	5.42e-29	1.01488	0.883	0.193	9.03e-25	Cxcl10
EC	Monocytes	7.71e-29	0.756002	0.763	0.128	1.28e-24	Fgr
EC	Monocytes	8.86e-29	0.620426	0.8	0.174	1.48e-24	Slc15a4
EC	Monocytes	1.08e-28	0.495414	0.694	0.055	1.8e-24	Agtrap
EC	Monocytes	1.23e-28	0.564561	0.91	0.358	2.04e-24	Bax
EC	Monocytes	1.26e-28	0.627541	0.663	0.037	2.1e-24	Hck
EC	Monocytes	1.98e-28	0.876549	0.69	0.073	3.29e-24	Mefv
EC	Monocytes	1.98e-28	1.03228	0.975	0.633	3.31e-24	Plin2
EC	Monocytes	2.55e-28	0.664221	0.648	0.037	4.25e-24	LOC100719164
EC	Monocytes	3.15e-28	0.584579	0.876	0.266	5.25e-24	Lat2
EC	Monocytes	3.61e-28	0.873102	0.91	0.358	6.02e-24	Jak2
EC	Monocytes	5.12e-28	0.697342	0.967	0.44	8.53e-24	Zeb2
EC	Monocytes	5.13e-28	0.772912	0.962	0.587	8.54e-24	Tln1
EC	Monocytes	5.32e-28	0.929743	0.934	0.431	8.86e-24	C1qc
EC	Monocytes	6.56e-28	0.710088	0.83	0.211	1.09e-23	B3gnt2
EC	Monocytes	6.6e-28	0.753217	0.942	0.376	1.1e-23	Slamf7
EC	Monocytes	6.88e-28	0.984842	0.68	0.073	1.15e-23	Ncald
EC	Monocytes	7.87e-28	0.436538	0.952	0.339	1.31e-23	Tbc1d8
EC	Monocytes	8.1e-28	0.705651	0.973	0.651	1.35e-23	Ctsz
EC	Monocytes	8.38e-28	1.05123	0.689	0.083	1.4e-23	Il1rn
EC	Monocytes	1.1e-27	0.500422	0.801	0.183	1.83e-23	Bid
EC	Monocytes	1.33e-27	0.671819	1	0.991	2.22e-23	Actb
EC	Monocytes	1.79e-27	0.642348	0.9	0.321	2.98e-23	Ctsa
EC	Monocytes	1.84e-27	0.795183	0.896	0.385	3.07e-23	Isca1
EC	Monocytes	1.98e-27	0.555054	0.85	0.229	3.3e-23	Mreg
EC	Monocytes	2.24e-27	0.65807	0.823	0.193	3.72e-23	Slc25a37
EC	Monocytes	2.34e-27	0.671053	0.955	0.339	3.9e-23	Slc43a2
EC	Monocytes	3.03e-27	1.22536	0.609	0.018	5.05e-23	Tnip3
EC	Monocytes	3.89e-27	0.635277	0.807	0.183	6.47e-23	Ralgds
EC	Monocytes	4.19e-27	0.870171	0.834	0.248	6.98e-23	Txnrd1
EC	Monocytes	7.69e-27	0.630213	0.62	0.028	1.28e-22	LOC100730982
EC	Monocytes	8.9e-27	0.730277	0.948	0.422	1.48e-22	Lgmn
EC	Monocytes	1.01e-26	0.576066	0.812	0.183	1.69e-22	Znf281
EC	Monocytes	1.19e-26	0.674785	0.734	0.128	1.99e-22	Scimp
EC	Monocytes	1.25e-26	0.645819	0.673	0.073	2.09e-22	Pstpip1
EC	Monocytes	1.27e-26	0.561711	0.744	0.119	2.11e-22	Tmbim4
EC	Monocytes	1.36e-26	0.876819	0.987	0.899	2.27e-22	COX1
EC	Monocytes	1.71e-26	0.740307	0.847	0.229	2.84e-22	Rab11fip1
EC	Monocytes	2.57e-26	0.680031	0.845	0.266	4.27e-22	Xiap
EC	Monocytes	3e-26	0.666387	0.882	0.312	4.99e-22	Bst2
EC	Monocytes	4.17e-26	1.22013	0.6	0.018	6.94e-22	Slpi
EC	Monocytes	4.58e-26	0.610355	0.784	0.183	7.63e-22	Rgmb
EC	Monocytes	5.25e-26	0.694673	0.991	0.624	8.74e-22	Tnfaip3
EC	Monocytes	7.76e-26	0.703153	0.898	0.339	1.29e-21	Stx11
EC	Monocytes	9.05e-26	0.631124	0.926	0.376	1.51e-21	Golga7
EC	Monocytes	1.12e-25	0.51657	0.75	0.138	1.87e-21	Psmb10
EC	Monocytes	1.26e-25	0.602329	0.659	0.073	2.09e-21	Kcnn4
EC	Monocytes	1.55e-25	0.46724	0.75	0.119	2.58e-21	Rras
EC	Monocytes	2e-25	0.501625	0.709	0.147	3.33e-21	Mpp1
EC	Monocytes	2.12e-25	0.777178	0.582	0.009	3.53e-21	LOC100714902
EC	Monocytes	2.44e-25	0.53436	0.657	0.064	4.06e-21	Hivep2
EC	Monocytes	2.72e-25	0.775257	0.701	0.119	4.54e-21	Abca1
EC	Monocytes	3.27e-25	0.714715	0.638	0.064	5.45e-21	LOC100716104
EC	Monocytes	3.76e-25	0.709694	0.94	0.468	6.27e-21	Tagln2
EC	Monocytes	3.92e-25	0.569442	0.992	0.835	6.52e-21	Arpc5
EC	Monocytes	4.02e-25	0.629283	0.968	0.615	6.69e-21	Taldo1
EC	Monocytes	4.87e-25	0.582296	0.865	0.321	8.11e-21	Atp6ap1
EC	Monocytes	5.2e-25	0.578666	0.849	0.22	8.66e-21	Sp140
EC	Monocytes	6.45e-25	0.507253	0.697	0.092	1.08e-20	Ttyh3
EC	Monocytes	7.33e-25	0.718287	0.98	0.587	1.22e-20	Icam1
EC	Monocytes	8.1e-25	0.803477	0.991	0.615	1.35e-20	Plek
EC	Monocytes	1.05e-24	0.591078	0.742	0.156	1.75e-20	Numb
EC	Monocytes	1.06e-24	0.448771	0.568	0.009	1.76e-20	Tcirg1
EC	Monocytes	1.07e-24	0.67662	0.919	0.495	1.78e-20	LOC100732941
EC	Monocytes	1.15e-24	0.888092	0.761	0.147	1.91e-20	Ctsv
EC	Monocytes	1.15e-24	0.581083	0.634	0.055	1.91e-20	Ldlr
EC	Monocytes	1.24e-24	0.579909	0.593	0.028	2.07e-20	Itgal
EC	Monocytes	1.39e-24	0.66628	0.636	0.055	2.32e-20	Clec4d
EC	Monocytes	2.03e-24	0.756923	0.808	0.229	3.38e-20	Itga5
EC	Monocytes	3.83e-24	1.37914	0.747	0.147	6.37e-20	Inhba
EC	Monocytes	3.96e-24	0.660702	0.766	0.183	6.59e-20	LOC100727761
EC	Monocytes	4.79e-24	0.681231	0.835	0.284	7.98e-20	Bach1
EC	Monocytes	7.09e-24	1.25364	0.882	0.339	1.18e-19	Tnf
EC	Monocytes	7.64e-24	0.559066	0.662	0.083	1.27e-19	Tm4sf1
EC	Monocytes	1.33e-23	0.614561	0.779	0.193	2.21e-19	Rhoq
EC	Monocytes	1.93e-23	0.681715	0.972	0.477	3.21e-19	Il10ra
EC	Monocytes	1.95e-23	0.447796	0.578	0.028	3.24e-19	Zfp64
EC	Monocytes	2.01e-23	0.626268	0.978	0.734	3.34e-19	Psme1
EC	Monocytes	2.04e-23	0.49467	0.81	0.22	3.39e-19	Tapbpl
EC	Monocytes	2.52e-23	0.606966	0.709	0.138	4.21e-19	Pecam1
EC	Monocytes	4.1e-23	0.427426	0.658	0.083	6.83e-19	Vsir
EC	Monocytes	4.41e-23	0.469408	0.773	0.211	7.35e-19	LOC106025018
EC	Monocytes	4.84e-23	0.612673	0.76	0.183	8.06e-19	Tnfaip2
EC	Monocytes	5.67e-23	0.565215	0.83	0.248	9.44e-19	Ptpn2
EC	Monocytes	6.58e-23	0.697632	0.906	0.431	1.1e-18	Akirin2
EC	Monocytes	8.59e-23	0.556925	0.897	0.413	1.43e-18	Aldh2
EC	Monocytes	9.5e-23	0.579216	0.997	0.817	1.58e-18	Pnrc1
EC	Monocytes	9.62e-23	0.658806	0.915	0.394	1.6e-18	Ripk2
EC	Monocytes	9.83e-23	0.466747	0.673	0.11	1.64e-18	Prkch
EC	Monocytes	1.03e-22	0.576107	0.779	0.193	1.71e-18	Rasa3
EC	Monocytes	1.12e-22	0.739201	0.61	0.064	1.87e-18	Slc1a3
EC	Monocytes	1.22e-22	0.451509	0.795	0.22	2.04e-18	Gnb4
EC	Monocytes	1.48e-22	0.477388	0.815	0.275	2.46e-18	Wbp2
EC	Monocytes	1.55e-22	0.606359	0.966	0.523	2.57e-18	Scpep1
EC	Monocytes	1.96e-22	0.501608	0.941	0.431	3.27e-18	Irf2bp2
EC	Monocytes	2.07e-22	0.475039	0.622	0.073	3.45e-18	Smpdl3a
EC	Monocytes	2.29e-22	0.64494	0.739	0.193	3.81e-18	Arid5b
EC	Monocytes	2.32e-22	0.468733	0.798	0.229	3.87e-18	Lrp10
EC	Monocytes	2.34e-22	0.582579	0.848	0.321	3.9e-18	Myo1e
EC	Monocytes	2.42e-22	0.512798	0.682	0.128	4.03e-18	Acsl1
EC	Monocytes	2.44e-22	0.475036	0.558	0.028	4.07e-18	Irf7
EC	Monocytes	2.45e-22	0.509301	0.779	0.211	4.08e-18	Ccnk
EC	Monocytes	2.56e-22	0.578613	0.98	0.578	4.27e-18	Cotl1
EC	Monocytes	2.67e-22	0.494119	0.806	0.239	4.45e-18	Glipr2
EC	Monocytes	2.67e-22	0.77621	0.571	0.046	4.45e-18	LOC100736001
EC	Monocytes	2.71e-22	0.500717	0.717	0.147	4.51e-18	Cdc42ep4
EC	Monocytes	2.89e-22	0.457929	0.7	0.128	4.82e-18	Atp6v0a1
EC	Monocytes	3.04e-22	0.445901	0.712	0.156	5.06e-18	Ptprj
EC	Monocytes	3.84e-22	0.542202	0.811	0.239	6.39e-18	Nmi
EC	Monocytes	4.88e-22	0.513286	0.925	0.459	8.13e-18	Capzb
EC	Monocytes	5.71e-22	0.951822	0.561	0.037	9.51e-18	Bcat1
EC	Monocytes	5.84e-22	0.509938	0.688	0.138	9.73e-18	Lpcat2
EC	Monocytes	6.19e-22	0.685252	0.652	0.11	1.03e-17	F5
EC	Monocytes	6.29e-22	0.757493	0.56	0.028	1.05e-17	Serpine1
EC	Monocytes	7.06e-22	0.529606	0.789	0.239	1.18e-17	LOC100723042
EC	Monocytes	7.43e-22	0.371897	0.553	0.028	1.24e-17	Parvb
EC	Monocytes	7.96e-22	0.581027	0.974	0.725	1.33e-17	Arpc1b
EC	Monocytes	9.46e-22	0.499837	0.754	0.193	1.58e-17	Acsl5
EC	Monocytes	1.17e-21	0.609016	0.992	0.881	1.95e-17	Tyrobp
EC	Monocytes	1.18e-21	0.599502	0.814	0.303	1.97e-17	Nars
EC	Monocytes	1.19e-21	0.605174	0.769	0.239	1.98e-17	44815
EC	Monocytes	1.31e-21	0.760155	0.918	0.44	2.19e-17	Lsp1
EC	Monocytes	1.37e-21	0.595514	0.921	0.404	2.29e-17	Rap2b
EC	Monocytes	1.57e-21	0.424069	0.523	0.009	2.62e-17	Dpyd
EC	Monocytes	1.95e-21	0.413229	0.641	0.101	3.24e-17	G6pd
EC	Monocytes	2.82e-21	0.283592	0.537	0.018	4.7e-17	Lrg1
EC	Monocytes	3.04e-21	0.680807	0.929	0.45	5.06e-17	Baz1b
EC	Monocytes	3.13e-21	0.604495	0.569	0.046	5.22e-17	LOC100713599
EC	Monocytes	3.51e-21	0.553533	0.987	0.459	5.84e-17	Ell2
EC	Monocytes	4.82e-21	0.483633	0.718	0.156	8.03e-17	Arid5a
EC	Monocytes	4.96e-21	0.518012	0.694	0.165	8.26e-17	Eng
EC	Monocytes	5.81e-21	0.719318	0.707	0.165	9.67e-17	Oasl
EC	Monocytes	5.96e-21	0.521534	0.77	0.239	9.93e-17	Setd3
EC	Monocytes	6.08e-21	0.597443	0.944	0.541	1.01e-16	Hsp90b1
EC	Monocytes	7.34e-21	0.680822	0.813	0.257	1.22e-16	Fcgr2b
EC	Monocytes	7.84e-21	0.478366	0.961	0.633	1.31e-16	Npc2
EC	Monocytes	8.05e-21	0.471164	0.606	0.083	1.34e-16	Irak3
EC	Monocytes	1.03e-20	0.530306	0.88	0.367	1.72e-16	Foxn3
EC	Monocytes	1.04e-20	0.421265	0.87	0.321	1.74e-16	Lamp1
EC	Monocytes	1.14e-20	0.523813	0.876	0.339	1.9e-16	LOC100731481
EC	Monocytes	1.3e-20	0.44976	0.81	0.266	2.16e-16	Nfkb2
EC	Monocytes	1.85e-20	0.255187	0.647	0.083	3.09e-16	Xdh
EC	Monocytes	2.01e-20	0.380134	0.61	0.073	3.34e-16	Runx1
EC	Monocytes	2.09e-20	0.453163	0.774	0.211	3.49e-16	Myd88
EC	Monocytes	2.13e-20	0.411782	0.666	0.138	3.54e-16	Gda
EC	Monocytes	2.59e-20	0.652081	0.958	0.486	4.32e-16	LOC100734633
EC	Monocytes	3.59e-20	0.635231	0.668	0.138	5.98e-16	Cpm
EC	Monocytes	3.74e-20	0.65271	0.545	0.046	6.23e-16	Angptl4
EC	Monocytes	3.8e-20	0.898966	0.736	0.22	6.32e-16	Pmaip1
EC	Monocytes	5.4e-20	0.371356	0.755	0.202	8.99e-16	Rnf13
EC	Monocytes	5.97e-20	0.368346	0.69	0.147	9.95e-16	Elmo2
EC	Monocytes	6.2e-20	0.468023	0.941	0.45	1.03e-15	Crem
EC	Monocytes	7e-20	0.580412	0.854	0.376	1.17e-15	LOC100720637
EC	Monocytes	7.34e-20	0.402317	0.519	0.028	1.22e-15	Lrrc25
EC	Monocytes	8.5e-20	0.662113	0.665	0.138	1.42e-15	Il7r
EC	Monocytes	8.96e-20	0.602954	0.984	0.697	1.49e-15	Mcl1
EC	Monocytes	9.71e-20	0.354573	0.63	0.11	1.62e-15	Lcp2
EC	Monocytes	9.73e-20	0.416562	0.693	0.138	1.62e-15	Tns3
EC	Monocytes	1.07e-19	0.43909	0.523	0.028	1.79e-15	Lair1
EC	Monocytes	1.17e-19	0.517873	0.639	0.11	1.94e-15	Grpel2
EC	Monocytes	1.25e-19	0.420001	0.658	0.119	2.08e-15	Tbxas1
EC	Monocytes	1.49e-19	0.377855	0.664	0.128	2.48e-15	LOC100726935
EC	Monocytes	1.61e-19	0.499254	0.793	0.294	2.68e-15	Psma6
EC	Monocytes	1.74e-19	0.619337	0.873	0.358	2.91e-15	CUNH15orf48
EC	Monocytes	1.75e-19	0.420868	0.67	0.128	2.92e-15	Ada
EC	Monocytes	1.8e-19	0.442356	0.535	0.046	3e-15	Tnfrsf9
EC	Monocytes	1.88e-19	0.376494	0.652	0.11	3.13e-15	Atg2a
EC	Monocytes	2.08e-19	0.517327	0.991	0.899	3.46e-15	Cstb
EC	Monocytes	2.15e-19	0.47846	0.9	0.367	3.58e-15	Stat3
EC	Monocytes	2.23e-19	0.431505	0.799	0.248	3.72e-15	Hexb
EC	Monocytes	2.67e-19	0.390289	0.503	0.028	4.44e-15	Zbp1
EC	Monocytes	3.12e-19	0.599436	0.96	0.606	5.2e-15	Litaf
EC	Monocytes	3.29e-19	0.596345	0.764	0.239	5.48e-15	Samsn1
EC	Monocytes	3.72e-19	0.511083	0.725	0.193	6.2e-15	Lrmp
EC	Monocytes	3.75e-19	1.24622	0.516	0.037	6.24e-15	Pla2g2d
EC	Monocytes	3.75e-19	0.375368	0.591	0.083	6.25e-15	Glrx
EC	Monocytes	3.96e-19	0.25544	0.967	0.505	6.6e-15	Fabp5
EC	Monocytes	4.17e-19	0.422193	0.672	0.156	6.95e-15	LOC100720960
EC	Monocytes	4.94e-19	0.393031	0.609	0.101	8.22e-15	Arid3a
EC	Monocytes	5.31e-19	0.427377	0.482	0.009	8.84e-15	Rab20
EC	Monocytes	6.18e-19	0.387982	0.678	0.138	1.03e-14	LOC100723126
EC	Monocytes	6.43e-19	0.404398	0.803	0.321	1.07e-14	Lsm4
EC	Monocytes	8.9e-19	0.461828	0.989	0.761	1.48e-14	Tmbim6
EC	Monocytes	8.97e-19	0.472897	0.56	0.073	1.49e-14	Tmem2
EC	Monocytes	1.01e-18	0.494595	0.759	0.22	1.68e-14	Birc2
EC	Monocytes	1.1e-18	0.368803	0.739	0.202	1.83e-14	Rell1
EC	Monocytes	1.21e-18	0.47451	0.72	0.211	2.01e-14	Samhd1
EC	Monocytes	1.45e-18	0.413942	0.91	0.422	2.42e-14	Zc3h12a
EC	Monocytes	1.47e-18	0.473805	0.81	0.321	2.45e-14	Nucb2
EC	Monocytes	1.53e-18	0.396904	0.603	0.092	2.55e-14	Cers6
EC	Monocytes	1.65e-18	0.359177	0.699	0.174	2.75e-14	Rnpepl1
EC	Monocytes	1.71e-18	0.572673	0.998	0.835	2.85e-14	Birc3
EC	Monocytes	1.89e-18	0.366125	0.684	0.165	3.15e-14	Itgb7
EC	Monocytes	2.09e-18	0.63137	0.997	0.853	3.48e-14	Cd63
EC	Monocytes	2.54e-18	0.531673	0.999	0.853	4.23e-14	Srgn
EC	Monocytes	2.6e-18	0.550359	0.998	0.954	4.33e-14	Gapdh
EC	Monocytes	2.74e-18	0.379233	0.548	0.073	4.56e-14	LOC100715448
EC	Monocytes	3.18e-18	0.561377	0.617	0.128	5.29e-14	Kiaa0513
EC	Monocytes	3.2e-18	0.431512	0.903	0.422	5.33e-14	Bak1
EC	Monocytes	3.71e-18	0.522127	0.652	0.147	6.19e-14	Tpm1
EC	Monocytes	3.84e-18	0.420547	0.883	0.404	6.4e-14	Tspo
EC	Monocytes	3.89e-18	0.480747	0.882	0.358	6.48e-14	Rbms1
EC	Monocytes	4.09e-18	0.525125	0.876	0.44	6.81e-14	Tkt
EC	Monocytes	5.31e-18	0.404567	0.575	0.092	8.85e-14	Ap1s1
EC	Monocytes	5.63e-18	0.487341	0.898	0.394	9.38e-14	Ptpn6
EC	Monocytes	5.83e-18	0.39978	0.738	0.229	9.71e-14	Rilpl2
EC	Monocytes	6.09e-18	0.398012	0.513	0.046	1.02e-13	Tlr8
EC	Monocytes	6.42e-18	1.30548	0.524	0.083	1.07e-13	G0s2
EC	Monocytes	6.93e-18	0.388988	0.579	0.101	1.15e-13	Sestd1
EC	Monocytes	7.49e-18	0.463718	0.694	0.183	1.25e-13	Cd55
EC	Monocytes	7.64e-18	1.50069	0.442	0	1.27e-13	Fcn1
EC	Monocytes	7.86e-18	0.456767	0.464	0.018	1.31e-13	Itga7
EC	Monocytes	8.17e-18	0.436762	0.749	0.22	1.36e-13	Gch1
EC	Monocytes	8.82e-18	0.366465	0.579	0.092	1.47e-13	Fam213b
EC	Monocytes	9.64e-18	0.46629	0.91	0.468	1.61e-13	Usp24
EC	Monocytes	9.85e-18	0.323547	0.614	0.128	1.64e-13	Arap1
EC	Monocytes	1.03e-17	0.51763	0.843	0.376	1.72e-13	Capg
EC	Monocytes	1.08e-17	0.390786	0.541	0.064	1.8e-13	Grk5
EC	Monocytes	1.15e-17	0.376963	0.636	0.128	1.92e-13	Tbc1d10a
EC	Monocytes	1.39e-17	0.371592	0.453	0.009	2.32e-13	Crispld2
EC	Monocytes	1.61e-17	0.397633	0.83	0.376	2.68e-13	Gmfb
EC	Monocytes	1.74e-17	0.351279	0.488	0.037	2.9e-13	LOC100722126
EC	Monocytes	1.74e-17	0.298106	0.465	0.018	2.9e-13	Kynu
EC	Monocytes	3.1e-17	0.423712	0.45	0.018	5.16e-13	Arhgap39
EC	Monocytes	4.08e-17	0.367516	0.876	0.358	6.8e-13	Mthfd2
EC	Monocytes	4.83e-17	0.50275	0.494	0.046	8.04e-13	Nipal1
EC	Monocytes	6.96e-17	0.361028	0.51	0.055	1.16e-12	Vars
EC	Monocytes	7.04e-17	0.555976	0.56	0.092	1.17e-12	LOC100713048
EC	Monocytes	7.32e-17	0.484819	0.705	0.193	1.22e-12	Efnb2
EC	Monocytes	9.71e-17	0.335885	0.46	0.028	1.62e-12	LOC100718919
EC	Monocytes	1.08e-16	0.45361	0.725	0.257	1.81e-12	LOC100726689
EC	Monocytes	1.12e-16	0.332234	0.562	0.092	1.87e-12	Ern1
EC	Monocytes	1.13e-16	0.443981	0.914	0.468	1.89e-12	Furin
EC	Monocytes	1.14e-16	0.41711	1	0.945	1.9e-12	Sat1
EC	Monocytes	1.24e-16	0.592152	0.861	0.376	2.07e-12	Ptgs2
EC	Monocytes	1.39e-16	0.482854	0.833	0.358	2.31e-12	Tnfaip8
EC	Monocytes	1.61e-16	0.581198	0.881	0.413	2.68e-12	Lrrc8d
EC	Monocytes	1.88e-16	0.319316	0.506	0.055	3.13e-12	Ldlrad3
EC	Monocytes	1.98e-16	0.491063	0.957	0.578	3.29e-12	Ubl3
EC	Monocytes	2.03e-16	0.292687	0.64	0.147	3.38e-12	Clcf1
EC	Monocytes	2.06e-16	0.309487	0.682	0.174	3.43e-12	Il1r2
EC	Monocytes	2.13e-16	0.354004	0.572	0.11	3.55e-12	Ndufa9
EC	Monocytes	2.33e-16	0.365948	0.594	0.11	3.87e-12	Plekho2
EC	Monocytes	3.07e-16	0.413729	0.897	0.431	5.11e-12	Ndufv2
EC	Monocytes	3.21e-16	0.355953	0.476	0.046	5.34e-12	Cd84
EC	Monocytes	3.61e-16	0.328688	0.434	0.018	6.02e-12	St3gal6
EC	Monocytes	3.64e-16	0.447379	0.47	0.037	6.06e-12	Prag1
EC	Monocytes	4e-16	0.362218	0.603	0.128	6.67e-12	Ralgapa2
EC	Monocytes	4.36e-16	0.418868	0.971	0.661	7.26e-12	Ucp2
EC	Monocytes	5.25e-16	0.378406	0.504	0.064	8.75e-12	Chsy1
EC	Monocytes	5.87e-16	0.300988	0.638	0.147	9.77e-12	Igfbp7
EC	Monocytes	6.03e-16	0.370551	0.682	0.193	1e-11	Cd2ap
EC	Monocytes	6.21e-16	0.275241	0.524	0.073	1.03e-11	Adamts2
EC	Monocytes	6.49e-16	0.628868	0.957	0.596	1.08e-11	Tgfbi
EC	Monocytes	6.9e-16	0.532148	0.871	0.495	1.15e-11	Atp5mc1
EC	Monocytes	7.86e-16	0.332839	0.752	0.275	1.31e-11	Psmb3
EC	Monocytes	8.29e-16	0.354661	0.864	0.413	1.38e-11	Fuca1
EC	Monocytes	8.6e-16	0.322358	0.603	0.138	1.43e-11	Dpp7
EC	Monocytes	1.02e-15	0.423774	0.898	0.486	1.71e-11	Pdia3
EC	Monocytes	1.12e-15	0.318966	0.689	0.22	1.87e-11	Rtf2
EC	Monocytes	1.16e-15	0.339386	0.706	0.202	1.94e-11	Kiaa1522
EC	Monocytes	1.31e-15	0.279059	0.502	0.055	2.19e-11	Acta2
EC	Monocytes	1.42e-15	0.367383	0.43	0.018	2.36e-11	LOC100717337
EC	Monocytes	1.62e-15	0.527567	0.993	0.615	2.7e-11	Ninj1
EC	Monocytes	1.7e-15	0.571192	0.762	0.275	2.83e-11	Hmox1
EC	Monocytes	1.75e-15	0.463796	0.842	0.376	2.92e-11	Jpt1
EC	Monocytes	1.78e-15	0.259448	0.455	0.037	2.97e-11	Gbgt1
EC	Monocytes	1.95e-15	0.305529	0.739	0.239	3.24e-11	Zdhhc3
EC	Monocytes	1.99e-15	0.324261	0.595	0.128	3.32e-11	Cfdp1
EC	Monocytes	2e-15	0.406859	0.995	0.743	3.33e-11	Dusp1
EC	Monocytes	2.04e-15	0.266824	0.494	0.055	3.4e-11	Themis2
EC	Monocytes	2.16e-15	0.317373	0.485	0.055	3.6e-11	Poc5
EC	Monocytes	2.26e-15	0.367634	0.762	0.294	3.76e-11	LOC100719489
EC	Monocytes	2.3e-15	0.583442	0.791	0.294	3.83e-11	Ccl14
EC	Monocytes	2.79e-15	0.301191	0.722	0.22	4.65e-11	Csgalnact2
EC	Monocytes	3.16e-15	0.45637	0.633	0.165	5.26e-11	Fyb1
EC	Monocytes	3.33e-15	0.333221	0.419	0.018	5.55e-11	Sema3c
EC	Monocytes	3.35e-15	0.383581	0.775	0.303	5.59e-11	Ube2j2
EC	Monocytes	3.47e-15	0.334697	0.513	0.083	5.79e-11	Dcun1d3
EC	Monocytes	3.53e-15	0.400407	0.834	0.367	5.87e-11	Pcm1
EC	Monocytes	3.67e-15	0.560872	0.976	0.706	6.11e-11	Efhd2
EC	Monocytes	3.78e-15	0.338254	0.615	0.156	6.29e-11	Pstpip2
EC	Monocytes	3.95e-15	0.376982	0.886	0.468	6.57e-11	Npc1
EC	Monocytes	4.81e-15	0.346581	0.848	0.367	8.02e-11	LOC100712777
EC	Monocytes	5.3e-15	0.388998	0.845	0.33	8.83e-11	Prex1
EC	Monocytes	5.57e-15	0.412927	0.591	0.138	9.29e-11	Lipa
EC	Monocytes	6.05e-15	0.308641	0.681	0.193	1.01e-10	Plbd2
EC	Monocytes	6.49e-15	0.367874	0.49	0.064	1.08e-10	Rin2
EC	Monocytes	6.57e-15	0.25526	0.697	0.211	1.09e-10	Sdf4
EC	Monocytes	6.72e-15	0.292628	0.663	0.174	1.12e-10	Trib1
EC	Monocytes	7.28e-15	0.279881	0.671	0.193	1.21e-10	Gramd1a
EC	Monocytes	7.35e-15	0.47422	0.908	0.532	1.23e-10	Clint1
EC	Monocytes	7.4e-15	0.292083	0.767	0.294	1.23e-10	Lgals8
EC	Monocytes	7.68e-15	0.463295	0.446	0.046	1.28e-10	Tmem140
EC	Monocytes	8.51e-15	0.323967	0.8	0.303	1.42e-10	Elovl5
EC	Monocytes	8.7e-15	0.553146	0.382	0	1.45e-10	LOC101787735
EC	Monocytes	1.01e-14	0.40565	0.626	0.174	1.67e-10	Comt
EC	Monocytes	1.05e-14	0.34248	0.38	0	1.75e-10	Rmi2
EC	Monocytes	1.11e-14	0.358087	0.991	0.908	1.84e-10	Aldoa
EC	Monocytes	1.22e-14	0.314649	0.713	0.229	2.03e-10	Klhl21
EC	Monocytes	1.29e-14	0.465907	0.452	0.046	2.15e-10	Cd274
EC	Monocytes	1.35e-14	0.466114	0.536	0.119	2.25e-10	Jag1
EC	Monocytes	1.4e-14	0.352947	0.393	0.009	2.33e-10	Kcna3
EC	Monocytes	1.58e-14	0.363131	0.494	0.083	2.62e-10	LOC100735277
EC	Monocytes	1.97e-14	0.389208	0.605	0.165	3.28e-10	Pla2g7
EC	Monocytes	2.27e-14	0.546946	0.745	0.312	3.78e-10	Ncoa4
EC	Monocytes	2.41e-14	0.38471	0.783	0.339	4.02e-10	Fkbp1a
EC	Monocytes	2.68e-14	0.275464	0.464	0.055	4.46e-10	Pcyox1
EC	Monocytes	2.81e-14	0.279581	0.635	0.165	4.68e-10	Fam204a
EC	Monocytes	2.91e-14	0.519719	0.867	0.44	4.85e-10	Prdm1
EC	Monocytes	3.1e-14	0.398744	0.697	0.22	5.16e-10	Samd9l
EC	Monocytes	3.24e-14	0.26962	0.69	0.202	5.4e-10	Capn2
EC	Monocytes	3.96e-14	0.27776	0.525	0.101	6.6e-10	Osgin2
EC	Monocytes	4.31e-14	0.294342	0.367	0	7.17e-10	Tnfsf13b
EC	Monocytes	4.37e-14	0.25922	0.609	0.147	7.28e-10	Mlf2
EC	Monocytes	4.81e-14	0.580246	0.941	0.587	8.01e-10	Rgcc
EC	Monocytes	5.24e-14	0.292911	0.578	0.147	8.73e-10	Plod3
EC	Monocytes	5.26e-14	0.276796	0.394	0.018	8.77e-10	Pdgfrb
EC	Monocytes	5.54e-14	0.415054	0.96	0.697	9.23e-10	Tpm3
EC	Monocytes	5.95e-14	0.378943	0.919	0.459	9.91e-10	Anxa7
EC	Monocytes	6.24e-14	0.279772	0.501	0.092	1.04e-09	Rnpep
EC	Monocytes	6.26e-14	0.299305	0.612	0.165	1.04e-09	Il2rg
EC	Monocytes	6.33e-14	0.368281	0.842	0.404	1.05e-09	Psmb5
EC	Monocytes	6.9e-14	0.288926	0.716	0.239	1.15e-09	Psmd4
EC	Monocytes	7.03e-14	0.316772	0.804	0.303	1.17e-09	Sertad1
EC	Monocytes	7.85e-14	0.276075	0.379	0.009	1.31e-09	Gfpt2
EC	Monocytes	8.08e-14	0.351872	0.871	0.45	1.35e-09	Ppp1ca
EC	Monocytes	8.23e-14	0.944741	0.361	0	1.37e-09	Marco
EC	Monocytes	8.45e-14	0.356233	0.617	0.165	1.41e-09	Bmt2
EC	Monocytes	8.66e-14	0.381001	0.9	0.459	1.44e-09	Cd81
EC	Monocytes	8.85e-14	1.00071	0.463	0.083	1.47e-09	LOC101788094
EC	Monocytes	9.21e-14	0.313955	0.963	0.541	1.54e-09	Nfe2l2
EC	Monocytes	9.6e-14	0.296163	0.494	0.083	1.6e-09	Mccc2
EC	Monocytes	1.06e-13	0.355356	0.482	0.073	1.77e-09	Dusp10
EC	Monocytes	1.06e-13	0.446411	0.979	0.661	1.77e-09	Ankrd12
EC	Monocytes	1.14e-13	0.360092	0.936	0.404	1.9e-09	LOC100722668
EC	Monocytes	1.14e-13	0.382555	0.839	0.404	1.9e-09	Skap2
EC	Monocytes	1.14e-13	0.287835	0.462	0.064	1.9e-09	Abtb2
EC	Monocytes	1.35e-13	0.345576	0.69	0.248	2.25e-09	Ndufb2
EC	Monocytes	1.37e-13	0.304615	0.532	0.11	2.28e-09	Atp13a2
EC	Monocytes	1.48e-13	0.348903	0.635	0.183	2.47e-09	Ggct
EC	Monocytes	1.51e-13	0.375382	0.912	0.431	2.52e-09	Stx4
EC	Monocytes	1.52e-13	0.539471	0.54	0.128	2.53e-09	Fn1
EC	Monocytes	1.57e-13	0.566471	0.704	0.248	2.61e-09	Nrip1
EC	Monocytes	1.72e-13	0.276605	0.446	0.055	2.87e-09	Ttc39c
EC	Monocytes	1.79e-13	0.333394	0.586	0.156	2.99e-09	Dhrs7
EC	Monocytes	1.93e-13	0.298433	0.489	0.083	3.22e-09	Rars
EC	Monocytes	1.95e-13	0.276485	0.717	0.257	3.25e-09	Sys1
EC	Monocytes	2.04e-13	0.334722	0.942	0.606	3.4e-09	Psmb9
EC	Monocytes	2.06e-13	0.302384	0.682	0.211	3.44e-09	Hivep1
EC	Monocytes	2.21e-13	0.258412	0.367	0.009	3.68e-09	Adamts1
EC	Monocytes	2.39e-13	0.458457	0.368	0.009	3.97e-09	Olr1
EC	Monocytes	2.47e-13	0.350581	0.836	0.385	4.11e-09	Mier1
EC	Monocytes	2.69e-13	0.258046	0.559	0.138	4.48e-09	Sp100
EC	Monocytes	2.71e-13	0.373244	0.48	0.073	4.51e-09	C2
EC	Monocytes	2.92e-13	0.327035	0.7	0.239	4.87e-09	Hpcal1
EC	Monocytes	2.94e-13	0.504227	0.594	0.174	4.9e-09	Clec5a
EC	Monocytes	2.98e-13	0.292356	0.827	0.376	4.96e-09	Tap2
EC	Monocytes	3.3e-13	0.258094	0.482	0.083	5.5e-09	Slc8b1
EC	Monocytes	3.82e-13	0.347024	0.471	0.083	6.36e-09	LOC100727674
EC	Monocytes	3.84e-13	0.260563	0.777	0.294	6.4e-09	Dock2
EC	Monocytes	3.99e-13	0.261142	0.448	0.064	6.64e-09	Plod1
EC	Monocytes	4.21e-13	0.35312	0.829	0.339	7.01e-09	Map3k8
EC	Monocytes	4.8e-13	0.311509	0.432	0.055	7.99e-09	Tnfrsf21
EC	Monocytes	4.84e-13	0.283208	1	0.991	8.06e-09	B2m
EC	Monocytes	5.02e-13	0.2845	0.47	0.073	8.35e-09	LOC100728502
EC	Monocytes	5.27e-13	0.311523	0.755	0.294	8.78e-09	LOC100721154
EC	Monocytes	5.44e-13	0.254467	0.544	0.119	9.07e-09	Fas
EC	Monocytes	6.02e-13	0.274901	0.728	0.275	1e-08	Cenpb
EC	Monocytes	6.17e-13	0.346602	0.641	0.202	1.03e-08	Lnpep
EC	Monocytes	6.43e-13	0.448884	0.991	0.688	1.07e-08	Ets2
EC	Monocytes	6.58e-13	0.783868	0.342	0	1.1e-08	Lipg
EC	Monocytes	7e-13	0.283528	0.406	0.037	1.17e-08	Oas1
EC	Monocytes	7.41e-13	0.334138	0.717	0.275	1.23e-08	Psma4
EC	Monocytes	9.64e-13	0.361014	1	1	1.61e-08	LOC111756064
EC	Monocytes	9.98e-13	0.320878	0.777	0.339	1.66e-08	Psmc3
EC	Monocytes	1e-12	0.403544	0.995	0.807	1.67e-08	Lyn
EC	Monocytes	1.05e-12	0.315929	0.528	0.119	1.75e-08	Ugp2
EC	Monocytes	1.06e-12	0.25975	0.476	0.083	1.76e-08	Vac14
EC	Monocytes	1.28e-12	1.00492	0.475	0.092	2.14e-08	LOC100719054
EC	Monocytes	1.29e-12	0.326927	0.471	0.092	2.15e-08	Ece1
EC	Monocytes	1.38e-12	0.259413	0.415	0.046	2.29e-08	Epas1
EC	Monocytes	1.61e-12	0.320351	0.852	0.413	2.69e-08	Hspa4
EC	Monocytes	1.69e-12	0.302886	0.388	0.037	2.82e-08	Tbc1d2
EC	Monocytes	1.97e-12	0.3162	0.436	0.073	3.28e-08	Sdc4
EC	Monocytes	2.11e-12	0.261207	0.596	0.165	3.52e-08	Abhd5
EC	Monocytes	2.34e-12	0.323002	0.783	0.321	3.9e-08	N4bp1
EC	Monocytes	2.44e-12	0.286736	0.427	0.055	4.07e-08	Hnmt
EC	Monocytes	2.71e-12	0.483646	0.823	0.413	4.51e-08	Nampt
EC	Monocytes	3.13e-12	0.315866	0.521	0.119	5.21e-08	B4galt5
EC	Monocytes	3.17e-12	0.300039	0.543	0.138	5.27e-08	Cyth3
EC	Monocytes	3.24e-12	0.293683	0.871	0.44	5.4e-08	Tmem59
EC	Monocytes	3.27e-12	0.276484	0.42	0.064	5.44e-08	Rassf8
EC	Monocytes	3.38e-12	0.250299	0.697	0.266	5.62e-08	Aco2
EC	Monocytes	3.48e-12	0.278129	0.372	0.028	5.79e-08	Smox
EC	Monocytes	3.52e-12	0.304534	0.46	0.083	5.87e-08	Bcl3
EC	Monocytes	3.59e-12	0.275406	0.485	0.101	5.98e-08	Actn1
EC	Monocytes	4.94e-12	0.315715	0.983	0.798	8.23e-08	Arpc2
EC	Monocytes	5.25e-12	0.612546	0.862	0.569	8.75e-08	Il18
EC	Monocytes	5.45e-12	0.353887	0.541	0.138	9.08e-08	Hic1
EC	Monocytes	5.82e-12	0.475176	0.32	0	9.69e-08	Procr
EC	Monocytes	5.97e-12	0.390766	0.917	0.578	9.94e-08	Cd164
EC	Monocytes	6.3e-12	0.273453	0.548	0.147	1.05e-07	Mfsd14b
EC	Monocytes	6.85e-12	0.349236	0.804	0.413	1.14e-07	Psma3
EC	Monocytes	8.08e-12	0.366794	0.882	0.532	1.35e-07	Flna
EC	Monocytes	8.32e-12	0.285374	0.33	0.009	1.39e-07	LOC106025052
EC	Monocytes	9.19e-12	0.30294	0.888	0.477	1.53e-07	Bcap31
EC	Monocytes	9.56e-12	0.343711	0.972	0.596	1.59e-07	Optn
EC	Monocytes	1.22e-11	0.295704	0.737	0.294	2.03e-07	Antxr2
EC	Monocytes	1.25e-11	0.384082	0.937	0.606	2.09e-07	Psmb8
EC	Monocytes	1.36e-11	0.30759	0.408	0.055	2.26e-07	Gprc5a
EC	Monocytes	2.37e-11	0.303041	0.77	0.349	3.95e-07	Hmgb2
EC	Monocytes	2.49e-11	0.277959	0.803	0.376	4.15e-07	Ghitm
EC	Monocytes	2.61e-11	0.301229	0.719	0.275	4.35e-07	Ppard
EC	Monocytes	2.83e-11	0.287883	0.746	0.303	4.72e-07	Med13
EC	Monocytes	3.16e-11	0.263914	0.79	0.339	5.26e-07	Hbp1
EC	Monocytes	3.2e-11	0.292243	0.728	0.33	5.34e-07	Pak1
EC	Monocytes	3.4e-11	0.251895	0.363	0.037	5.67e-07	C3
EC	Monocytes	4.95e-11	0.318855	0.738	0.321	8.25e-07	Atp6v1c1
EC	Monocytes	5.2e-11	0.439799	0.995	0.982	8.66e-07	COX2
EC	Monocytes	5.44e-11	0.269586	0.455	0.101	9.06e-07	Vav3
EC	Monocytes	6.63e-11	0.331726	0.398	0.064	1.1e-06	Tmx4
EC	Monocytes	7.56e-11	0.323801	0.345	0.028	1.26e-06	Plvap
EC	Monocytes	1e-10	0.38982	0.447	0.101	1.67e-06	Il27
EC	Monocytes	1.37e-10	0.482495	0.973	0.734	2.28e-06	Txn
EC	Monocytes	1.51e-10	0.309041	0.396	0.064	2.51e-06	F3
EC	Monocytes	1.53e-10	0.258174	0.53	0.165	2.55e-06	Ap2a2
EC	Monocytes	1.56e-10	0.298505	0.569	0.193	2.59e-06	Mrc1
EC	Monocytes	2.01e-10	0.273408	0.636	0.248	3.34e-06	Adora2a
EC	Monocytes	2.23e-10	0.341803	0.733	0.303	3.71e-06	Ugcg
EC	Monocytes	2.32e-10	0.360964	0.409	0.083	3.87e-06	Fam20c
EC	Monocytes	2.42e-10	0.267922	0.908	0.495	4.04e-06	Ap2m1
EC	Monocytes	2.45e-10	0.257809	0.518	0.156	4.08e-06	Gde1
EC	Monocytes	2.52e-10	0.291704	0.844	0.468	4.2e-06	Fkbp2
EC	Monocytes	2.59e-10	0.347751	0.935	0.651	4.31e-06	Ptprc
EC	Monocytes	2.85e-10	0.332623	0.808	0.404	4.74e-06	Erbin
EC	Monocytes	2.97e-10	0.269298	0.925	0.587	4.95e-06	Sub1
EC	Monocytes	3.13e-10	0.290584	0.884	0.486	5.22e-06	Smap2
EC	Monocytes	3.5e-10	0.360109	0.884	0.569	5.83e-06	LOC106027572
EC	Monocytes	3.59e-10	0.280256	0.277	0	5.99e-06	LOC100719293
EC	Monocytes	3.76e-10	0.269763	0.809	0.422	6.26e-06	Aida
EC	Monocytes	4.69e-10	0.291799	0.319	0.028	7.82e-06	Fam43a
EC	Monocytes	4.8e-10	0.30308	0.827	0.45	8e-06	Cope
EC	Monocytes	4.81e-10	0.358446	0.99	0.89	8.01e-06	LOC100732048
EC	Monocytes	5.2e-10	0.30796	0.973	0.826	8.65e-06	Gpx1
EC	Monocytes	5.59e-10	0.360779	0.921	0.587	9.31e-06	Hif1a
EC	Monocytes	6e-10	0.418299	0.903	0.56	9.99e-06	Anxa1
[truncated: 713 more rows]

## Sheet: Table S1B
Table S1B Downregulated DEGs in total cells in the EC vs. PBS group
sample	cluster	p_val	avg_logFC	pct.1	pct.2	p_val_adj	gene
EC	Endothelial cells	1.81108e-184	-1.81669	0.836	0.951	3.01689e-180	rna-NC-000884.1:1078..2642
EC	Endothelial cells	3.43565e-116	-0.671283	0.941	0.975	5.7231e-112	Rps18
EC	Endothelial cells	3.36e-91	-1.56948	0.562	0.833	5.6e-87	LOC100717205
EC	Endothelial cells	3.6e-88	-1.15609	0.261	0.622	6e-84	Sox18
EC	Endothelial cells	1.27e-84	-0.8591	0.079	0.406	2.11e-80	Cst6
EC	Endothelial cells	1.73e-83	-0.559	0.952	0.971	2.89e-79	Rps19
EC	Endothelial cells	1.04e-82	-0.33347	0	0.196	1.73e-78	LOC100735670
EC	Endothelial cells	2.73e-79	-0.47659	0.977	0.988	4.54e-75	Rps27
EC	Endothelial cells	2.47e-77	-0.52351	0.028	0.27	4.11e-73	Pnpo
EC	Endothelial cells	7.12e-73	-1.00972	0.159	0.5	1.19e-68	LOC100732369
EC	Endothelial cells	8.23e-73	-0.72394	0.883	0.951	1.37e-68	ATP6
EC	Endothelial cells	1e-72	-0.54608	0.905	0.943	1.67e-68	Rpl26
EC	Endothelial cells	5.78e-71	-0.75347	0.943	0.951	9.63e-67	Vim
EC	Endothelial cells	1.05e-70	-0.5283	0.937	0.961	1.75e-66	Rpl34
EC	Endothelial cells	3.55e-70	-0.87868	0.499	0.748	5.91e-66	ND4
EC	Endothelial cells	9.57e-70	-0.92119	0.16	0.475	1.59e-65	Selenop
EC	Endothelial cells	1.7e-68	-0.70543	0.831	0.924	2.83e-64	COX3
EC	Endothelial cells	3.93e-68	-0.96456	0.714	0.889	6.55e-64	Clec3b
EC	Endothelial cells	9.81e-68	-0.66708	0.007	0.187	1.63e-63	Paqr7
EC	Endothelial cells	7.18e-66	-0.98169	0.156	0.474	1.2e-61	Krt1
EC	Endothelial cells	1.06e-65	-0.48297	0.954	0.972	1.77e-61	Rps24
EC	Endothelial cells	3.49e-65	-0.49615	0.924	0.957	5.81e-61	Rpl18a
EC	Endothelial cells	3.13e-64	-0.45717	0.951	0.986	5.22e-60	Rps8
EC	Endothelial cells	2.34e-59	-1.06475	0.224	0.542	3.89e-55	Krtdap
EC	Endothelial cells	4.66e-59	-0.71391	0.203	0.483	7.77e-55	Cracr2b
EC	Endothelial cells	4.38e-57	-0.74808	0.551	0.753	7.3e-53	Fcgrt
EC	Endothelial cells	3.41e-56	-0.50456	0.894	0.935	5.67e-52	LOC100725672
EC	Endothelial cells	2.82e-55	-0.87742	0.081	0.326	4.7e-51	Krt5
EC	Endothelial cells	3.82e-55	-0.42239	0.972	0.978	6.36e-51	Rps28
EC	Endothelial cells	4.43e-54	-0.47922	0.885	0.932	7.38e-50	Rpl3
EC	Endothelial cells	1.11e-53	-0.43322	0.947	0.974	1.85e-49	Rpl28
EC	Endothelial cells	1.28e-53	-0.41059	0.949	0.975	2.13e-49	Rps15
EC	Endothelial cells	6.76e-52	-0.55879	0.083	0.312	1.13e-47	Nsg1
EC	Endothelial cells	2.42e-51	-0.57991	0.763	0.895	4.04e-47	LOC100732436
EC	Endothelial cells	2.71e-49	-0.68036	0.458	0.664	4.51e-45	LOC100720974
EC	Endothelial cells	3.05e-49	-0.44655	0.928	0.955	5.07e-45	Rpl18
EC	Endothelial cells	4.7e-49	-0.92766	0.493	0.753	7.83e-45	Col1a1
EC	Endothelial cells	4.08e-47	-0.47176	0.874	0.924	6.8e-43	Rpl30
EC	Endothelial cells	4.89e-47	-0.81144	0.412	0.63	8.15e-43	LOC100721976
EC	Endothelial cells	5.53e-47	-0.60045	0.239	0.498	9.21e-43	ND4L
EC	Endothelial cells	3.25e-46	-0.92436	0.298	0.566	5.42e-42	Col3a1
EC	Endothelial cells	1.55e-45	-1.14366	0.583	0.758	2.59e-41	LOC100729464
EC	Endothelial cells	2.91e-45	-0.90943	0.454	0.673	4.85e-41	Ltbp4
EC	Endothelial cells	3.07e-45	-1.23388	0.019	0.168	5.11e-41	Fxyd2
EC	Endothelial cells	4.48e-45	-0.44744	0.092	0.309	7.46e-41	Smim1
EC	Endothelial cells	4.49e-45	-0.7191	0.42	0.633	7.48e-41	Nfib
EC	Endothelial cells	2.55e-43	-0.77842	0.114	0.343	4.25e-39	LOC100712996
EC	Endothelial cells	3.05e-43	-0.35946	0.937	0.963	5.09e-39	Rpl27a
EC	Endothelial cells	3.13e-43	-1.04186	0.594	0.781	5.22e-39	Apoe
EC	Endothelial cells	4.61e-43	-0.42119	0.843	0.903	7.68e-39	Rpl35
EC	Endothelial cells	1.05e-42	-0.32448	0.967	0.98	1.74e-38	Zc3h10
EC	Endothelial cells	1.86e-42	-1.01263	0.17	0.404	3.1e-38	Hspa6
EC	Endothelial cells	2.23e-42	-0.7491	0.471	0.667	3.71e-38	Calcrl
EC	Endothelial cells	3.69e-42	-0.37636	0.902	0.941	6.14e-38	Rpl36
EC	Endothelial cells	6.73e-42	-0.38305	0.914	0.944	1.12e-37	Rps16
EC	Endothelial cells	5.51e-41	-0.67181	0.67	0.81	9.18e-37	Jun
EC	Endothelial cells	7.12e-41	-0.72409	0.661	0.801	1.19e-36	Btg2
EC	Endothelial cells	1.72e-40	-0.96341	0.199	0.454	2.86e-36	LOC100728410
EC	Endothelial cells	2.36e-40	-0.68239	0.126	0.352	3.93e-36	Depp1
EC	Endothelial cells	3.55e-40	-0.39726	0.885	0.926	5.92e-36	Rpl9
EC	Endothelial cells	2.66e-39	-0.72416	0.063	0.25	4.43e-35	Fxyd3
EC	Endothelial cells	1.26e-38	-0.53226	0.358	0.574	2.1e-34	Tspan4
EC	Endothelial cells	3.93e-38	-0.42846	0.804	0.897	6.55e-34	Naca
EC	Endothelial cells	7.65e-38	-0.34822	0.955	0.955	1.27e-33	Rpl13a
EC	Endothelial cells	8.71e-38	-0.39723	0.911	0.948	1.45e-33	Rpl32
EC	Endothelial cells	9.31e-38	-0.38406	0.921	0.941	1.55e-33	Rps11
EC	Endothelial cells	1.18e-37	-0.70794	0.026	0.167	1.96e-33	Pkhd1l1
EC	Endothelial cells	4.3e-37	-1.36097	0.029	0.173	7.16e-33	Mmrn1
EC	Endothelial cells	9.04e-37	-0.79774	0.204	0.435	1.51e-32	LOC100713272
EC	Endothelial cells	1.84e-36	-0.38535	0.912	0.926	3.06e-32	Rpl14
EC	Endothelial cells	6.88e-36	-0.57659	0.739	0.846	1.15e-31	Cav1
EC	Endothelial cells	1.33e-35	-0.39402	0.849	0.906	2.22e-31	Rpl10a
EC	Endothelial cells	2.52e-35	-0.72295	0.334	0.537	4.2e-31	Trib2
EC	Endothelial cells	1.01e-34	-0.31727	0.941	0.954	1.68e-30	Rpl23
EC	Endothelial cells	1.63e-34	-0.35523	0.964	0.971	2.72e-30	Rplp1
EC	Endothelial cells	2.07e-34	-0.37791	0.806	0.88	3.46e-30	Eef2
EC	Endothelial cells	1.33e-33	-0.62731	0.291	0.498	2.22e-29	Gas6
EC	Endothelial cells	1.38e-33	-0.30646	0.945	0.946	2.3e-29	Rpl37
EC	Endothelial cells	2.08e-33	-0.80668	0.213	0.407	3.46e-29	Aplnr
EC	Endothelial cells	2.2e-33	-0.44607	0.836	0.895	3.67e-29	Itm2b
EC	Endothelial cells	5.51e-33	-0.36146	0.017	0.131	9.18e-29	Pard6g
EC	Endothelial cells	7.26e-33	-0.49962	0.205	0.409	1.21e-28	Kank3
EC	Endothelial cells	7.81e-33	-0.59226	0.626	0.775	1.3e-28	Bcam
EC	Endothelial cells	1.37e-32	-0.6496	0.266	0.458	2.28e-28	Pam
EC	Endothelial cells	1.72e-32	-0.35879	0.782	0.863	2.87e-28	Rpl5
EC	Endothelial cells	2.69e-32	-0.36607	0.082	0.255	4.48e-28	Nrep
EC	Endothelial cells	2.85e-32	-0.59568	0.428	0.606	4.74e-28	Timp3
EC	Endothelial cells	2.91e-32	-0.32256	0.955	0.963	4.84e-28	Rpl12
EC	Endothelial cells	4.46e-32	-0.57833	0.472	0.645	7.42e-28	Cav2
EC	Endothelial cells	5.38e-32	-0.51058	0.44	0.622	8.96e-28	Pfdn5
EC	Endothelial cells	1.23e-31	-0.70864	0.093	0.272	2.05e-27	S100a14
EC	Endothelial cells	2.14e-31	-0.35518	0.867	0.915	3.56e-27	LOC100727237
EC	Endothelial cells	3.16e-31	-0.36017	0.912	0.932	5.27e-27	Rpl13
EC	Endothelial cells	5.34e-31	-0.67831	0.429	0.648	8.9e-27	Col1a2
EC	Endothelial cells	1.1e-30	-2.37038	0.102	0.276	1.83e-26	Ccl21
EC	Endothelial cells	2.4e-30	-0.4995	0.558	0.696	3.99e-26	LOC100718682
EC	Endothelial cells	3.86e-30	-0.49083	0.449	0.614	6.42e-26	Anxa5
EC	Endothelial cells	4.73e-30	-0.34427	0.935	0.952	7.89e-26	Rps3a
EC	Endothelial cells	4.81e-30	-0.3983	0.68	0.795	8.01e-26	Ssr4
EC	Endothelial cells	4.95e-30	-0.35996	0.83	0.894	8.25e-26	Rpl21
EC	Endothelial cells	7.35e-30	-0.44999	0.732	0.816	1.22e-25	Pecam1
EC	Endothelial cells	7.46e-30	-0.51216	0.473	0.651	1.24e-25	Cavin3
EC	Endothelial cells	9.28e-30	-0.29594	0.905	0.94	1.55e-25	Rps25
EC	Endothelial cells	2.58e-29	-0.66457	0.403	0.594	4.3e-25	Hes1
EC	Endothelial cells	5.79e-29	-0.58944	0.419	0.61	9.65e-25	Cavin2
EC	Endothelial cells	1.44e-28	-0.46827	0.276	0.463	2.39e-24	Cdh13
EC	Endothelial cells	1.56e-28	-0.86044	0.146	0.319	2.6e-24	Cd300lg
EC	Endothelial cells	1.92e-28	-0.27886	0.939	0.957	3.2e-24	Rps15a
EC	Endothelial cells	2.18e-28	-0.48528	0.576	0.721	3.63e-24	Igfbp4
EC	Endothelial cells	3.51e-28	-0.3163	0.026	0.14	5.84e-24	Nell2
EC	Endothelial cells	7.6e-28	-0.26621	0.05	0.187	1.27e-23	Prickle1
EC	Endothelial cells	1.41e-27	-0.33964	0.854	0.91	2.35e-23	Rps5
EC	Endothelial cells	1.48e-27	-0.62982	0.434	0.593	2.46e-23	Mgst3
EC	Endothelial cells	2.21e-27	-0.58562	0.499	0.647	3.67e-23	Klf9
EC	Endothelial cells	3.85e-27	-0.58225	0.29	0.46	6.41e-23	Tspan3
EC	Endothelial cells	4.96e-27	-0.73101	0.346	0.502	8.25e-23	Gab1
EC	Endothelial cells	1.04e-26	-0.59739	0.059	0.198	1.73e-22	Flt4
EC	Endothelial cells	1.35e-26	-0.41465	0.828	0.9	2.26e-22	Gng11
EC	Endothelial cells	1.82e-26	-0.74258	0.328	0.478	3.03e-22	Fam198b
EC	Endothelial cells	2.65e-26	-0.64021	0.031	0.145	4.42e-22	Scg3
EC	Endothelial cells	2.72e-26	-0.58589	0.273	0.446	4.53e-22	Ctnnal1
EC	Endothelial cells	4.51e-26	-0.30172	0.904	0.92	7.52e-22	Rps14
EC	Endothelial cells	6.54e-26	-0.34909	0.104	0.259	1.09e-21	Gpx8
EC	Endothelial cells	8.91e-26	-0.31564	0.872	0.915	1.48e-21	Rpl6
EC	Endothelial cells	1.5e-25	-0.46685	0.606	0.745	2.5e-21	ND2
EC	Endothelial cells	1.59e-25	-0.61292	0.775	0.806	2.65e-21	Zfp36
EC	Endothelial cells	1.98e-25	-0.33906	0.056	0.188	3.3e-21	Zbtb16
EC	Endothelial cells	2.03e-25	-0.33082	0.889	0.904	3.39e-21	Rps6
EC	Endothelial cells	3.17e-25	-0.52521	0.288	0.474	5.28e-21	Ier5l
EC	Endothelial cells	4.15e-25	-0.43071	0.24	0.407	6.92e-21	LOC100728900
EC	Endothelial cells	4.22e-25	-0.44311	0.258	0.431	7.03e-21	Lamtor4
EC	Endothelial cells	6.1e-25	-0.4105	0.601	0.73	1.02e-20	Ssr2
EC	Endothelial cells	7.58e-25	-0.61805	0.118	0.284	1.26e-20	LOC100728625
EC	Endothelial cells	2.1e-24	-0.46667	0.389	0.557	3.49e-20	Vnn1
EC	Endothelial cells	2.65e-24	-0.27073	0.815	0.898	4.41e-20	Rpl22
EC	Endothelial cells	2.85e-24	-0.45535	0.3	0.46	4.74e-20	Pebp1
EC	Endothelial cells	3.56e-24	-0.28234	0.021	0.117	5.93e-20	Tbx1
EC	Endothelial cells	4.34e-24	-0.40284	0.259	0.429	7.22e-20	Nfia
EC	Endothelial cells	4.76e-24	-1.04756	0.551	0.656	7.93e-20	Hsph1
EC	Endothelial cells	5.45e-24	-0.50257	0.316	0.485	9.08e-20	Dab2
EC	Endothelial cells	6.04e-24	-0.67612	0.427	0.573	1.01e-19	Kdr
EC	Endothelial cells	6.7e-24	-0.45206	0.326	0.491	1.12e-19	Ldb2
EC	Endothelial cells	7.84e-24	-0.53451	0.737	0.84	1.31e-19	Plvap
EC	Endothelial cells	8.57e-24	-0.33074	0.908	0.94	1.43e-19	Rps7
EC	Endothelial cells	9.8e-24	-0.29661	0.732	0.815	1.63e-19	Rpl22l1
EC	Endothelial cells	1.1e-23	-0.52844	0.39	0.556	1.84e-19	Tgfbr2
EC	Endothelial cells	1.14e-23	-0.4683	0.506	0.653	1.9e-19	Arhgap29
EC	Endothelial cells	1.93e-23	-0.39508	0.232	0.4	3.21e-19	Psip1
EC	Endothelial cells	2.77e-23	-0.28723	0.018	0.11	4.62e-19	Fbln5
EC	Endothelial cells	2.88e-23	-0.34868	0.122	0.275	4.8e-19	Znf704
EC	Endothelial cells	3.75e-23	-0.38436	0.157	0.312	6.24e-19	Zfyve21
EC	Endothelial cells	4.92e-23	-0.37326	0.207	0.367	8.19e-19	Hint2
EC	Endothelial cells	6.28e-23	-0.43842	0.332	0.492	1.05e-18	Jup
EC	Endothelial cells	6.45e-23	-0.41493	0.15	0.306	1.07e-18	Tnrc6c
EC	Endothelial cells	7.07e-23	-0.4419	0.256	0.417	1.18e-18	Zbtb20
EC	Endothelial cells	1.61e-22	-0.25117	0.871	0.912	2.68e-18	Rpl38
EC	Endothelial cells	2.38e-22	-0.8385	0.437	0.559	3.97e-18	Ddit3
EC	Endothelial cells	2.72e-22	-0.31697	0.8	0.872	4.52e-18	Rack1
EC	Endothelial cells	2.95e-22	-0.29367	0.903	0.921	4.91e-18	Rpsa
EC	Endothelial cells	3e-22	-0.6891	0.555	0.623	4.99e-18	Nrp1
EC	Endothelial cells	3.14e-22	-0.56814	0.037	0.144	5.23e-18	Prox1
EC	Endothelial cells	3.15e-22	-0.4851	0.387	0.539	5.24e-18	Gstp1
EC	Endothelial cells	3.73e-22	-0.49748	0.469	0.611	6.22e-18	Ccdc85b
EC	Endothelial cells	4.12e-22	-0.38299	0.117	0.264	6.86e-18	Znf521
EC	Endothelial cells	4.27e-22	-0.29348	0.9	0.917	7.11e-18	Rpl7
EC	Endothelial cells	7e-22	-0.35268	0.156	0.309	1.17e-17	Hoxd9
EC	Endothelial cells	7.08e-22	-0.27231	0.909	0.921	1.18e-17	Rpl35a
EC	Endothelial cells	1.16e-21	-0.30224	0.12	0.265	1.93e-17	Fam117a
EC	Endothelial cells	1.25e-21	-0.30575	0.884	0.918	2.08e-17	Rpl15
EC	Endothelial cells	1.52e-21	-0.49301	0.034	0.136	2.54e-17	Igf1
EC	Endothelial cells	1.87e-21	-0.31873	0.055	0.173	3.12e-17	Sned1
EC	Endothelial cells	2.19e-21	-0.57549	0.301	0.466	3.65e-17	Syne1
EC	Endothelial cells	2.24e-21	-0.70412	0.387	0.534	3.73e-17	Fam110d
EC	Endothelial cells	2.49e-21	-0.30684	0.816	0.875	4.14e-17	Rpl27
EC	Endothelial cells	3.11e-21	-0.38783	0.59	0.716	5.18e-17	Fis1
EC	Endothelial cells	5e-21	-0.7565	0.517	0.625	8.33e-17	Sparcl1
EC	Endothelial cells	7.67e-21	-0.41407	0.044	0.151	1.28e-16	LOC100724477
EC	Endothelial cells	8.14e-21	-0.4387	0.268	0.427	1.36e-16	Ltb
EC	Endothelial cells	8.74e-21	-0.638	0.19	0.338	1.46e-16	Itih5
EC	Endothelial cells	1.03e-20	-0.4285	0.348	0.486	1.72e-16	Lamtor5
EC	Endothelial cells	1.45e-20	-0.26701	0.918	0.924	2.42e-16	Rps23
EC	Endothelial cells	1.82e-20	-0.4445	0.309	0.455	3.03e-16	LOC100735904
EC	Endothelial cells	2.56e-20	-0.50012	0.429	0.56	4.26e-16	Hmgn2
EC	Endothelial cells	3e-20	-0.40598	0.063	0.184	5e-16	Dsp
EC	Endothelial cells	3.68e-20	-0.2768	0.897	0.937	6.13e-16	Rpl11
EC	Endothelial cells	5.98e-20	-0.70223	0.182	0.33	9.96e-16	Btnl9
EC	Endothelial cells	6.19e-20	-0.458	0.308	0.457	1.03e-15	Ablim3
EC	Endothelial cells	6.23e-20	-0.43778	0.32	0.465	1.04e-15	Tbl1xr1
EC	Endothelial cells	6.57e-20	-0.42551	0.523	0.674	1.09e-15	Anxa3
EC	Endothelial cells	1.01e-19	-0.43619	0.556	0.65	1.67e-15	Elk3
EC	Endothelial cells	1.34e-19	-0.34322	0.177	0.323	2.23e-15	Srp9
EC	Endothelial cells	1.37e-19	-0.39943	0.488	0.611	2.28e-15	Cd151
EC	Endothelial cells	1.75e-19	-0.44956	0.3	0.458	2.92e-15	Tgfbr3
EC	Endothelial cells	1.88e-19	-0.44793	0.555	0.67	3.13e-15	Nucks1
EC	Endothelial cells	2.14e-19	-0.37011	0.215	0.361	3.57e-15	44814
EC	Endothelial cells	2.23e-19	-0.39053	0.192	0.341	3.71e-15	Tns2
EC	Endothelial cells	2.44e-19	-0.31461	0.207	0.358	4.07e-15	Rin2
EC	Endothelial cells	2.52e-19	-0.39858	0.408	0.543	4.21e-15	LOC100714477
EC	Endothelial cells	2.77e-19	-0.28843	0.997	0.991	4.62e-15	Tmsb4x
EC	Endothelial cells	2.78e-19	-0.47363	0.434	0.554	4.63e-15	Lmo2
EC	Endothelial cells	3.25e-19	-0.32523	0.087	0.21	5.42e-15	Hs3st1
EC	Endothelial cells	5.17e-19	-0.39634	0.156	0.296	8.62e-15	Irf2bpl
EC	Endothelial cells	6.67e-19	-0.36698	0.601	0.711	1.11e-14	Edf1
EC	Endothelial cells	6.74e-19	-0.41351	0.437	0.574	1.12e-14	Ece1
EC	Endothelial cells	7.37e-19	-0.55268	0.598	0.676	1.23e-14	Zfp36l2
EC	Endothelial cells	8.04e-19	-0.37883	0.348	0.491	1.34e-14	Ppic
EC	Endothelial cells	1.32e-18	-0.27391	0.081	0.204	2.2e-14	Hoxa5
EC	Endothelial cells	1.57e-18	-0.44998	0.368	0.503	2.61e-14	LOC100714943
EC	Endothelial cells	2.33e-18	-0.35504	0.149	0.284	3.88e-14	Map3k1
EC	Endothelial cells	2.64e-18	-0.51395	0.33	0.449	4.39e-14	Rnf138
EC	Endothelial cells	2.75e-18	-0.43244	0.303	0.437	4.57e-14	Tpst2
EC	Endothelial cells	3.02e-18	-0.3733	0.239	0.381	5.04e-14	Ctcf
EC	Endothelial cells	3.13e-18	-0.26213	0.808	0.863	5.22e-14	Rpl29
EC	Endothelial cells	4.43e-18	-0.40718	0.74	0.827	7.38e-14	Cd9
EC	Endothelial cells	5.21e-18	-0.38636	0.285	0.417	8.69e-14	Vamp3
EC	Endothelial cells	6.51e-18	-0.25642	0.117	0.247	1.08e-13	LOC100723292
EC	Endothelial cells	7.7e-18	-0.35706	0.241	0.38	1.28e-13	Sntb2
EC	Endothelial cells	1.05e-17	-0.41742	0.402	0.529	1.75e-13	Pttg1ip
EC	Endothelial cells	2.06e-17	-0.37029	0.537	0.679	3.43e-13	ND1
EC	Endothelial cells	2.13e-17	-0.36935	0.469	0.58	3.55e-13	Ctnnb1
EC	Endothelial cells	2.29e-17	-0.31463	0.09	0.208	3.81e-13	Synm
EC	Endothelial cells	3.14e-17	-0.3283	0.052	0.151	5.24e-13	LOC101787369
EC	Endothelial cells	3.31e-17	-0.29153	0.049	0.148	5.51e-13	Rd3
EC	Endothelial cells	3.76e-17	-0.35273	0.088	0.202	6.27e-13	Btbd3
EC	Endothelial cells	4.9e-17	-0.3301	0.18	0.312	8.16e-13	Adprh
EC	Endothelial cells	6.28e-17	-0.37794	0.247	0.403	1.05e-12	Mdk
EC	Endothelial cells	7.13e-17	-0.33886	0.572	0.685	1.19e-12	Rtraf
EC	Endothelial cells	8.91e-17	-0.39597	0.477	0.594	1.48e-12	Selenow
EC	Endothelial cells	9.09e-17	-0.34109	0.454	0.566	1.51e-12	Pnrc2
EC	Endothelial cells	9.65e-17	-0.37026	0.258	0.39	1.61e-12	Gtf2i
EC	Endothelial cells	1.25e-16	-0.33491	0.256	0.39	2.08e-12	Nectin2
EC	Endothelial cells	1.44e-16	-0.2834	0.155	0.287	2.39e-12	Ctnnbip1
EC	Endothelial cells	1.66e-16	-0.32352	0.086	0.199	2.76e-12	Fam13c
EC	Endothelial cells	2.09e-16	-0.32061	0.155	0.289	3.49e-12	Ggcx
EC	Endothelial cells	2.16e-16	-0.2697	0.113	0.235	3.59e-12	Runx1t1
EC	Endothelial cells	2.51e-16	-0.36941	0.155	0.281	4.18e-12	Ebf3
EC	Endothelial cells	2.7e-16	-0.59997	0.795	0.804	4.5e-12	S100a4
EC	Endothelial cells	2.81e-16	-0.32708	0.116	0.238	4.68e-12	LOC101787478
EC	Endothelial cells	3.22e-16	-0.34162	0.32	0.458	5.36e-12	LOC111754124
EC	Endothelial cells	3.22e-16	-0.27236	0.167	0.301	5.36e-12	Zbtb38
EC	Endothelial cells	3.73e-16	-0.38609	0.166	0.301	6.22e-12	Kiaa1671
EC	Endothelial cells	3.85e-16	-0.31167	0.675	0.775	6.42e-12	Rps4x
EC	Endothelial cells	6.58e-16	-0.34961	0.267	0.394	1.1e-11	Camk2g
EC	Endothelial cells	7.23e-16	-0.41684	0.224	0.358	1.2e-11	F8
EC	Endothelial cells	7.92e-16	-0.34293	0.472	0.588	1.32e-11	LOC100733103
EC	Endothelial cells	9.23e-16	-0.35664	0.204	0.336	1.54e-11	Efna1
EC	Endothelial cells	9.8e-16	-0.27412	0.096	0.207	1.63e-11	Aldh7a1
EC	Endothelial cells	1.09e-15	-0.37528	0.178	0.307	1.81e-11	Syt11
EC	Endothelial cells	1.17e-15	-0.4768	0.18	0.306	1.95e-11	Paqr6
EC	Endothelial cells	1.21e-15	-0.29269	0.169	0.295	2.01e-11	Dpy30
EC	Endothelial cells	1.42e-15	-0.27058	0.083	0.191	2.37e-11	Casp8ap2
EC	Endothelial cells	1.46e-15	-0.33393	0.216	0.344	2.44e-11	Cbx3
EC	Endothelial cells	1.57e-15	-0.77864	0.52	0.591	2.62e-11	Socs3
EC	Endothelial cells	1.67e-15	-0.58389	0.754	0.756	2.78e-11	Apod
EC	Endothelial cells	1.79e-15	-0.42822	0.477	0.576	2.98e-11	Fxyd6
EC	Endothelial cells	1.97e-15	-0.28905	0.132	0.25	3.29e-11	Adh5
EC	Endothelial cells	2.09e-15	-0.27014	0.076	0.181	3.47e-11	LOC106025607
EC	Endothelial cells	2.45e-15	-0.32222	0.067	0.168	4.08e-11	Tgfb2
EC	Endothelial cells	2.65e-15	-0.34917	0.195	0.316	4.42e-11	Adam10
EC	Endothelial cells	3.08e-15	-0.30434	0.157	0.278	5.13e-11	Vkorc1
EC	Endothelial cells	3.34e-15	-0.33001	0.439	0.59	5.57e-11	Klf2
EC	Endothelial cells	3.69e-15	-0.52758	0.365	0.48	6.15e-11	Rcn1
EC	Endothelial cells	4.21e-15	-0.45131	0.708	0.772	7.01e-11	Rhob
EC	Endothelial cells	4.52e-15	-0.25544	0.036	0.117	7.52e-11	Ggt5
EC	Endothelial cells	5.45e-15	-0.40564	0.538	0.637	9.08e-11	App
EC	Endothelial cells	6.07e-15	-0.28621	0.18	0.302	1.01e-10	Glt8d2
EC	Endothelial cells	6.49e-15	-0.29665	0.691	0.781	1.08e-10	Eef1g
EC	Endothelial cells	1.23e-14	-0.33322	0.284	0.398	2.05e-10	CUNH5orf24
EC	Endothelial cells	1.44e-14	-0.33078	0.507	0.63	2.4e-10	Rps27l
EC	Endothelial cells	1.62e-14	-0.30245	0.133	0.248	2.69e-10	Dbp
EC	Endothelial cells	2.03e-14	-0.31377	0.251	0.373	3.39e-10	Lsm6
EC	Endothelial cells	2.21e-14	-0.50578	0.633	0.718	3.68e-10	Nufip2
EC	Endothelial cells	2.49e-14	-0.66433	0.321	0.424	4.16e-10	Nrn1
EC	Endothelial cells	2.51e-14	-0.27645	0.117	0.227	4.17e-10	Nid1
EC	Endothelial cells	2.55e-14	-0.53589	0.315	0.44	4.26e-10	Clu
EC	Endothelial cells	2.65e-14	-0.31195	0.163	0.278	4.41e-10	Lxn
EC	Endothelial cells	3.56e-14	-0.28576	0.362	0.483	5.93e-10	Dad1
EC	Endothelial cells	3.7e-14	-0.40929	0.558	0.676	6.17e-10	Fos
EC	Endothelial cells	4.59e-14	-0.31639	0.029	0.102	7.65e-10	LOC100723623
EC	Endothelial cells	5.66e-14	-0.44474	0.521	0.619	9.43e-10	Crip2
EC	Endothelial cells	6.25e-14	-0.3754	0.249	0.366	1.04e-09	Msmo1
EC	Endothelial cells	7.08e-14	-0.2646	0.819	0.85	1.18e-09	S100a10
EC	Endothelial cells	7.11e-14	-0.31458	0.268	0.39	1.18e-09	Tcn2
EC	Endothelial cells	7.29e-14	-0.33664	0.387	0.503	1.21e-09	Atp5mc2
EC	Endothelial cells	7.59e-14	-0.49826	0.448	0.537	1.26e-09	Cd93
EC	Endothelial cells	8.74e-14	-0.32614	0.148	0.261	1.46e-09	Sorbs1
EC	Endothelial cells	9.59e-14	-0.30523	0.151	0.264	1.6e-09	Elof1
EC	Endothelial cells	9.84e-14	-0.29234	0.133	0.244	1.64e-09	Tusc2
EC	Endothelial cells	1.07e-13	-0.27163	0.232	0.355	1.78e-09	LOC100719591
EC	Endothelial cells	1.23e-13	-0.47085	0.336	0.448	2.04e-09	Plxnd1
EC	Endothelial cells	1.34e-13	-0.37461	0.162	0.276	2.24e-09	Tada1
EC	Endothelial cells	1.34e-13	-0.35281	0.816	0.843	2.24e-09	Junb
EC	Endothelial cells	1.39e-13	-0.36558	0.195	0.309	2.32e-09	Olfm1
EC	Endothelial cells	1.46e-13	-0.3131	0.104	0.21	2.44e-09	Nid2
EC	Endothelial cells	1.47e-13	-0.28994	0.23	0.346	2.44e-09	Tmem230
EC	Endothelial cells	1.47e-13	-0.3745	0.192	0.307	2.44e-09	Sh3bgrl2
EC	Endothelial cells	1.52e-13	-0.59846	0.359	0.469	2.53e-09	Tcim
EC	Endothelial cells	1.75e-13	-0.25448	0.113	0.219	2.92e-09	Zmynd8
EC	Endothelial cells	2.5e-13	-0.57054	0.636	0.69	4.16e-09	Sparc
EC	Endothelial cells	2.77e-13	-0.30766	0.218	0.332	4.62e-09	LOC100717485
EC	Endothelial cells	3.02e-13	-0.49603	0.32	0.42	5.03e-09	Pxdn
EC	Endothelial cells	3.1e-13	-0.35229	0.371	0.48	5.16e-09	Lrrc58
EC	Endothelial cells	3.38e-13	-0.29813	0.164	0.275	5.63e-09	Erlec1
EC	Endothelial cells	3.48e-13	-0.26567	0.523	0.616	5.8e-09	Ndufc1
EC	Endothelial cells	3.62e-13	-0.27198	0.922	0.934	6.03e-09	Hspb1
EC	Endothelial cells	4.07e-13	-0.26733	0.258	0.369	6.77e-09	Mrpl18
EC	Endothelial cells	4.66e-13	-0.26194	0.173	0.287	7.76e-09	Cir1
EC	Endothelial cells	5.01e-13	-0.35288	0.307	0.417	8.34e-09	Ddt
EC	Endothelial cells	5.95e-13	-0.27332	0.087	0.184	9.91e-09	Pde7b
EC	Endothelial cells	6.22e-13	-0.29287	0.103	0.204	1.04e-08	Flrt2
EC	Endothelial cells	6.6e-13	-0.38982	0.3	0.41	1.1e-08	Ppfibp1
EC	Endothelial cells	6.85e-13	-0.30624	0.368	0.475	1.14e-08	Anp32a
EC	Endothelial cells	8.09e-13	-0.35394	0.271	0.381	1.35e-08	Fli1
EC	Endothelial cells	8.41e-13	-0.48293	0.136	0.242	1.4e-08	Hopx
EC	Endothelial cells	9.28e-13	-0.33241	0.234	0.344	1.55e-08	Lims1
EC	Endothelial cells	9.74e-13	-0.26185	0.761	0.836	1.62e-08	Cavin1
EC	Endothelial cells	9.87e-13	-0.32531	0.367	0.469	1.64e-08	Plbd2
EC	Endothelial cells	1.06e-12	-0.29002	0.169	0.278	1.76e-08	Sf3a1
EC	Endothelial cells	1.16e-12	-0.39079	0.231	0.336	1.93e-08	CUNH1orf54
EC	Endothelial cells	1.23e-12	-0.27598	0.142	0.248	2.06e-08	Mfng
EC	Endothelial cells	1.31e-12	-0.27619	0.383	0.489	2.18e-08	Ddx39b
EC	Endothelial cells	1.6e-12	-0.27015	0.107	0.205	2.67e-08	Nme4
EC	Endothelial cells	2.15e-12	-0.33939	0.21	0.319	3.59e-08	Tns1
EC	Endothelial cells	2.18e-12	-0.31303	0.16	0.269	3.63e-08	Med28
EC	Endothelial cells	2.24e-12	-0.33286	0.578	0.659	3.73e-08	Bsg
EC	Endothelial cells	2.77e-12	-0.32731	0.072	0.16	4.61e-08	Prc1
EC	Endothelial cells	2.82e-12	-0.36555	0.471	0.569	4.7e-08	Zc3h11a
EC	Endothelial cells	3.19e-12	-0.27411	0.17	0.276	5.31e-08	Hebp1
EC	Endothelial cells	3.42e-12	-0.32888	0.263	0.369	5.7e-08	Arhgap17
EC	Endothelial cells	3.99e-12	-0.2737	0.312	0.418	6.64e-08	Dock9
EC	Endothelial cells	4.96e-12	-0.34033	0.201	0.31	8.26e-08	Stom
EC	Endothelial cells	5.24e-12	-0.35599	0.529	0.608	8.73e-08	Atrx
EC	Endothelial cells	5.89e-12	-0.36352	0.068	0.156	9.81e-08	Ly6d
EC	Endothelial cells	5.9e-12	-0.38827	0.238	0.343	9.83e-08	Amotl2
EC	Endothelial cells	6.02e-12	-0.29094	0.192	0.299	1e-07	Adgra2
EC	Endothelial cells	6.25e-12	-0.29371	0.116	0.215	1.04e-07	Decr1
EC	Endothelial cells	7.06e-12	-0.49082	0.42	0.505	1.18e-07	Mef2c
EC	Endothelial cells	7.43e-12	-0.44106	0.373	0.471	1.24e-07	Ablim1
EC	Endothelial cells	7.53e-12	-0.27334	0.316	0.423	1.25e-07	Rab14
EC	Endothelial cells	7.85e-12	-0.38569	0.35	0.452	1.31e-07	Limch1
EC	Endothelial cells	7.94e-12	-0.2939	0.068	0.153	1.32e-07	Cldn11
EC	Endothelial cells	8.72e-12	-0.28082	0.236	0.338	1.45e-07	Tmem106b
EC	Endothelial cells	9.48e-12	-0.38786	0.367	0.465	1.58e-07	Tspan13
EC	Endothelial cells	1.23e-11	-0.26506	0.318	0.424	2.05e-07	Nckap1
EC	Endothelial cells	1.23e-11	-0.34087	0.217	0.318	2.05e-07	Myo6
EC	Endothelial cells	1.4e-11	-0.27603	0.276	0.383	2.34e-07	Prdx5
EC	Endothelial cells	1.43e-11	-0.34327	0.514	0.588	2.38e-07	Aplp2
EC	Endothelial cells	1.51e-11	-0.26351	0.101	0.198	2.51e-07	CUNH5orf42
EC	Endothelial cells	1.71e-11	-0.32097	0.207	0.306	2.85e-07	Rasal2
EC	Endothelial cells	1.84e-11	-0.26018	0.153	0.258	3.07e-07	Cxxc5
EC	Endothelial cells	1.96e-11	-0.25851	0.137	0.238	3.27e-07	Svil
EC	Endothelial cells	1.97e-11	-0.31022	0.23	0.33	3.29e-07	Atraid
EC	Endothelial cells	2.03e-11	-0.40565	0.316	0.427	3.38e-07	Ptprg
EC	Endothelial cells	2.28e-11	-0.27579	0.209	0.312	3.79e-07	Lsm3
EC	Endothelial cells	2.51e-11	-0.25658	0.107	0.201	4.19e-07	Nhlrc2
EC	Endothelial cells	2.64e-11	-0.33075	0.145	0.247	4.4e-07	Vwa1
EC	Endothelial cells	2.9e-11	-0.28967	0.041	0.111	4.83e-07	LOC106027640
EC	Endothelial cells	3e-11	-0.38227	0.112	0.211	4.99e-07	Ly6g6c
EC	Endothelial cells	3.29e-11	-0.26786	0.158	0.259	5.48e-07	LOC100734941
EC	Endothelial cells	3.44e-11	-0.41654	0.245	0.338	5.73e-07	Plcb1
EC	Endothelial cells	3.48e-11	-0.3115	0.287	0.389	5.79e-07	Mrpl52
EC	Endothelial cells	3.73e-11	-0.31158	0.442	0.529	6.22e-07	Ppp3ca
EC	Endothelial cells	3.81e-11	-0.31352	0.318	0.431	6.34e-07	Igfbp6
EC	Endothelial cells	3.82e-11	-0.29344	0.336	0.431	6.36e-07	Gap43
EC	Endothelial cells	3.83e-11	-0.32172	0.298	0.398	6.38e-07	Hdac7
EC	Endothelial cells	3.88e-11	-0.2938	0.195	0.293	6.46e-07	Eci1
EC	Endothelial cells	4.21e-11	-0.30647	0.082	0.167	7.01e-07	Mpp7
EC	Endothelial cells	4.56e-11	-0.29282	0.328	0.424	7.6e-07	Ndufv3
EC	Endothelial cells	4.69e-11	-0.26196	0.2	0.302	7.81e-07	Map7d3
EC	Endothelial cells	4.78e-11	-0.419	0.101	0.193	7.96e-07	Gpihbp1
EC	Endothelial cells	5.43e-11	-0.31071	0.548	0.637	9.05e-07	Ehd2
EC	Endothelial cells	5.46e-11	-0.39693	0.495	0.563	9.09e-07	Gpbp1
EC	Endothelial cells	6.54e-11	-0.36782	0.358	0.443	1.09e-06	Dnpep
EC	Endothelial cells	7.22e-11	-0.28495	0.542	0.64	1.2e-06	Kmt2e
EC	Endothelial cells	7.47e-11	-0.28711	0.184	0.284	1.24e-06	Gpcpd1
EC	Endothelial cells	7.69e-11	-0.26583	0.262	0.366	1.28e-06	Cat
EC	Endothelial cells	7.99e-11	-0.31111	0.164	0.261	1.33e-06	Fzd6
EC	Endothelial cells	8.29e-11	-0.2574	0.168	0.265	1.38e-06	Dnph1
EC	Endothelial cells	8.37e-11	-0.25526	0.198	0.301	1.39e-06	Gcc2
EC	Endothelial cells	8.4e-11	-0.30325	0.31	0.409	1.4e-06	LOC100716469
EC	Endothelial cells	8.74e-11	-0.27746	0.5	0.59	1.46e-06	Tcf4
EC	Endothelial cells	9.16e-11	-0.33008	0.195	0.295	1.53e-06	Bcl9
EC	Endothelial cells	9.17e-11	-0.3061	0.487	0.568	1.53e-06	Brk1
EC	Endothelial cells	9.38e-11	-0.35734	0.403	0.52	1.56e-06	Efnb2
EC	Endothelial cells	1.05e-10	-0.26754	0.493	0.569	1.75e-06	Ccni
EC	Endothelial cells	1.17e-10	-0.27554	0.365	0.46	1.94e-06	Arl1
EC	Endothelial cells	1.22e-10	-0.34705	0.285	0.389	2.03e-06	Pkp4
EC	Endothelial cells	1.4e-10	-0.32413	0.201	0.299	2.34e-06	Gmfg
EC	Endothelial cells	1.84e-10	-0.39821	0.098	0.188	3.07e-06	Perp
EC	Endothelial cells	2.05e-10	-0.2706	0.504	0.574	3.41e-06	Wasf2
EC	Endothelial cells	3e-10	-0.2967	0.182	0.276	5e-06	Lonp2
EC	Endothelial cells	3.29e-10	-0.2625	0.534	0.644	5.48e-06	Map1lc3a
EC	Endothelial cells	3.5e-10	-0.33093	0.864	0.864	5.84e-06	Gadd45b
EC	Endothelial cells	3.72e-10	-0.31393	0.266	0.36	6.19e-06	Epc1
EC	Endothelial cells	3.77e-10	-0.44983	0.336	0.427	6.29e-06	Col18a1
EC	Endothelial cells	4.02e-10	-0.26553	0.142	0.235	6.69e-06	C1d
EC	Endothelial cells	4.17e-10	-0.28413	0.051	0.119	6.95e-06	Nr2f1
EC	Endothelial cells	4.7e-10	-0.25954	0.121	0.208	7.83e-06	Nt5c
EC	Endothelial cells	5.32e-10	-0.39961	0.148	0.236	8.86e-06	Atp8a1
EC	Endothelial cells	5.4e-10	-0.36728	0.507	0.586	9e-06	Akap9
EC	Endothelial cells	6.07e-10	-0.29631	0.562	0.628	1.01e-05	Eif4a2
EC	Endothelial cells	6.15e-10	-0.37269	0.294	0.383	1.03e-05	Arhgef3
EC	Endothelial cells	6.53e-10	-0.37229	0.483	0.573	1.09e-05	Podxl
EC	Endothelial cells	6.9e-10	-0.339	0.258	0.35	1.15e-05	Dpysl2
EC	Endothelial cells	6.94e-10	-0.27852	0.166	0.259	1.16e-05	Pmf1
EC	Endothelial cells	6.99e-10	-0.36054	0.383	0.463	1.16e-05	Timp2
EC	Endothelial cells	8.2e-10	-0.37805	0.29	0.378	1.37e-05	Vat1
EC	Endothelial cells	8.61e-10	-0.30918	0.281	0.375	1.43e-05	Map3k11
EC	Endothelial cells	8.71e-10	-0.26962	0.883	0.903	1.45e-05	Igfbp7
EC	Endothelial cells	1.1e-09	-0.30622	0.117	0.207	1.84e-05	Arhgap18
EC	Endothelial cells	1.21e-09	-0.31665	0.336	0.421	2.01e-05	Anxa11
EC	Endothelial cells	1.39e-09	-0.29681	0.097	0.182	2.31e-05	Thy1
EC	Endothelial cells	1.48e-09	-0.35506	0.501	0.583	2.46e-05	Stmn1
EC	Endothelial cells	1.58e-09	-0.27904	0.276	0.369	2.64e-05	Mpc1
EC	Endothelial cells	1.64e-09	-0.30143	0.364	0.452	2.72e-05	Fstl1
EC	Endothelial cells	1.89e-09	-0.34325	0.502	0.568	3.14e-05	Emcn
EC	Endothelial cells	2.1e-09	-0.36709	0.448	0.529	3.49e-05	Itga6
EC	Endothelial cells	2.14e-09	-0.29738	0.504	0.573	3.57e-05	Ctnna1
EC	Endothelial cells	2.3e-09	-0.32101	0.566	0.66	3.84e-05	Dst
EC	Endothelial cells	2.42e-09	-0.25486	0.15	0.238	4.03e-05	Gkap1
EC	Endothelial cells	3.18e-09	-0.28963	0.143	0.23	5.3e-05	Ltc4s
EC	Endothelial cells	3.53e-09	-0.34083	0.345	0.437	5.89e-05	Zbed6
EC	Endothelial cells	3.83e-09	-0.30722	0.201	0.287	6.38e-05	Pbrm1
EC	Endothelial cells	4.16e-09	-0.36857	0.373	0.472	6.93e-05	Slc9a3r2
EC	Endothelial cells	4.28e-09	-0.429	0.374	0.455	7.14e-05	Knop1
EC	Endothelial cells	4.5e-09	-0.32583	0.141	0.227	7.5e-05	Hps3
EC	Endothelial cells	4.71e-09	-0.35074	0.308	0.39	7.84e-05	Eif2s3
EC	Endothelial cells	5.98e-09	-0.28016	0.185	0.273	9.97e-05	Gpd2
EC	Endothelial cells	6.04e-09	-0.26049	0.209	0.298	0.000101	Txn2
EC	Endothelial cells	6.18e-09	-0.30148	0.293	0.378	0.000103	Usp46
EC	Endothelial cells	6.68e-09	-0.35442	0.141	0.225	0.000111	Tnxb
EC	Endothelial cells	7.49e-09	-0.3319	0.409	0.481	0.000125	Pnisr
EC	Endothelial cells	7.9e-09	-0.25682	0.092	0.167	0.000132	Tc2n
EC	Endothelial cells	8.07e-09	-0.27906	0.435	0.506	0.000134	Minos1
EC	Endothelial cells	8.16e-09	-0.40157	0.562	0.631	0.000136	Ptprb
EC	Endothelial cells	8.71e-09	-0.28437	0.12	0.199	0.000145	LOC100728732
EC	Endothelial cells	9.18e-09	-0.31774	0.228	0.316	0.000153	Tcf12
EC	Endothelial cells	9.2e-09	-0.3092	0.224	0.309	0.000153	Cdc14a
EC	Endothelial cells	9.37e-09	-0.39299	0.168	0.248	0.000156	Tshz2
EC	Endothelial cells	9.52e-09	-0.26214	0.148	0.23	0.000159	Pgm5
EC	Endothelial cells	1.01e-08	-0.28346	0.258	0.341	0.000168	Itgb4
EC	Endothelial cells	1.01e-08	-0.35189	0.138	0.224	0.000169	Notch4
EC	Endothelial cells	1.08e-08	-0.32903	0.419	0.486	0.00018	Dynll1
EC	Endothelial cells	1.12e-08	-0.26754	0.295	0.378	0.000186	Rilpl2
EC	Endothelial cells	1.3e-08	-0.2835	0.23	0.313	0.000216	Usp22
EC	Endothelial cells	1.36e-08	-0.2927	0.254	0.336	0.000227	Prpf8
EC	Endothelial cells	1.41e-08	-0.25413	0.121	0.201	0.000234	Slc40a1
EC	Endothelial cells	1.42e-08	-0.26328	0.165	0.248	0.000237	Smim19
EC	Endothelial cells	1.46e-08	-0.26875	0.501	0.582	0.000243	Ktn1
EC	Endothelial cells	1.55e-08	-0.25213	0.201	0.287	0.000259	Mpdz
EC	Endothelial cells	1.6e-08	-0.27541	0.21	0.292	0.000267	Zc3h7b
EC	Endothelial cells	1.65e-08	-0.30674	0.234	0.324	0.000274	Hmgb2
EC	Endothelial cells	1.67e-08	-0.38303	0.279	0.355	0.000278	44810
EC	Endothelial cells	1.9e-08	-0.29051	0.424	0.503	0.000317	Fmc1
EC	Endothelial cells	2.09e-08	-0.27682	0.306	0.392	0.000349	Rasip1
EC	Endothelial cells	2.13e-08	-0.25368	0.376	0.454	0.000355	Mgst1
EC	Endothelial cells	2.16e-08	-0.35884	0.309	0.397	0.000359	Ccnd1
EC	Endothelial cells	2.33e-08	-0.30906	0.405	0.488	0.000387	Nr3c1
EC	Endothelial cells	2.37e-08	-0.3282	0.176	0.259	0.000395	Lcat
EC	Endothelial cells	2.47e-08	-0.25554	0.352	0.429	0.000411	Os9
EC	Endothelial cells	2.63e-08	-0.27674	0.26	0.34	0.000438	Bbx
EC	Endothelial cells	2.72e-08	-0.28899	0.23	0.316	0.000452	Inafm2
EC	Endothelial cells	3.19e-08	-0.2623	0.331	0.406	0.000531	Mef2a
EC	Endothelial cells	3.83e-08	-0.28825	0.189	0.27	0.000638	Ldhb
EC	Endothelial cells	4.06e-08	-0.2619	0.29	0.366	0.000677	Ctdsp2
EC	Endothelial cells	4.11e-08	-0.25402	0.589	0.647	0.000685	Rab11a
EC	Endothelial cells	4.77e-08	-0.29071	0.38	0.449	0.000795	Eid1
EC	Endothelial cells	5.02e-08	-0.31693	0.325	0.409	0.000837	Rgs3
EC	Endothelial cells	6.49e-08	-0.29139	0.257	0.338	0.001081	Smc4
EC	Endothelial cells	7.58e-08	-0.28275	0.052	0.113	0.001263	Postn
EC	Endothelial cells	8.17e-08	-0.3014	0.477	0.539	0.001361	Nop53
EC	Endothelial cells	8.41e-08	-0.28225	0.286	0.361	0.001402	Ufc1
EC	Endothelial cells	1.07e-07	-0.27267	0.264	0.344	0.001778	44813
EC	Endothelial cells	1.24e-07	-0.25462	0.188	0.265	0.002066	Vps25
EC	Endothelial cells	1.63e-07	-0.25273	0.255	0.343	0.002714	F2r
EC	Endothelial cells	1.81e-07	-0.26199	0.217	0.293	0.003021	Tcf7l1
EC	Endothelial cells	1.87e-07	-0.42466	0.462	0.522	0.003121	Lgals3
EC	Endothelial cells	2.37e-07	-0.26183	0.242	0.316	0.003949	Commd4
EC	Endothelial cells	2.59e-07	-0.27243	0.3	0.372	0.004312	Rara
EC	Endothelial cells	2.62e-07	-0.2882	0.435	0.495	0.004372	Nsd3
EC	Endothelial cells	2.91e-07	-0.29757	0.126	0.201	0.004849	Spock2
EC	Endothelial cells	2.92e-07	-0.31645	0.331	0.409	0.004857	Ednrb
EC	Endothelial cells	3.37e-07	-0.31601	0.607	0.647	0.00562	Txnip
EC	Endothelial cells	3.38e-07	-0.2524	0.368	0.443	0.005632	Ube2h
EC	Endothelial cells	4.04e-07	-0.38888	0.256	0.321	0.006732	Add3
EC	Endothelial cells	4.15e-07	-0.27919	0.228	0.295	0.006905	Cuta
EC	Endothelial cells	4.56e-07	-0.27771	0.38	0.441	0.007602	Strn3
EC	Endothelial cells	5.26e-07	-0.2641	0.241	0.313	0.008755	LOC100731961
EC	Endothelial cells	5.43e-07	-0.25039	0.146	0.218	0.009038	Sfxn3
EC	Endothelial cells	5.55e-07	-0.29635	0.161	0.233	0.00925	Ecm2
EC	Endothelial cells	6.47e-07	-0.26709	0.12	0.19	0.010774	Ikbkb
EC	Endothelial cells	6.66e-07	-0.27664	0.457	0.525	0.011094	Srgap2
EC	Endothelial cells	7.84e-07	-0.30519	0.466	0.526	0.013057	Adgrl4
EC	Endothelial cells	8.61e-07	-0.26659	0.403	0.469	0.014341	Palmd
EC	Endothelial cells	9.86e-07	-0.31494	0.263	0.329	0.016425	Caskin2
EC	Endothelial cells	1.26e-06	-0.55169	0.21	0.287	0.021019	Cd36
EC	Endothelial cells	1.27e-06	-0.25774	0.21	0.281	0.021225	Atxn10
EC	Endothelial cells	1.44e-06	-0.31928	0.32	0.383	0.024054	Sp3
EC	Endothelial cells	1.53e-06	-0.32926	0.273	0.341	0.025426	Entpd1
EC	Endothelial cells	2.16e-06	-0.37401	0.261	0.327	0.035915	Spry1
EC	Endothelial cells	2.16e-06	-0.27379	0.349	0.415	0.035975	Rev3l
EC	Endothelial cells	2.3e-06	-0.29356	0.232	0.301	0.0383	CUNH1orf21
EC	Endothelial cells	2.4e-06	-0.25827	0.246	0.318	0.039978	Ttf1
EC	Endothelial cells	2.66e-06	-0.46793	0.607	0.637	0.044306	Id3
EC	Fibroblasts	0	-0.26984	0.027	0.239	0	Pon3
EC	Fibroblasts	0	-0.28678	0.021	0.238	0	Pou2f3
EC	Fibroblasts	0	-0.29213	0.027	0.252	0	Bcl11a
EC	Fibroblasts	0	-0.30729	0.062	0.303	0	Limk2
EC	Fibroblasts	0	-0.31634	0.034	0.267	0	Dsg1
EC	Fibroblasts	0	-0.32223	0.068	0.328	0	Rida
EC	Fibroblasts	0	-0.32574	0.066	0.323	0	Hr
EC	Fibroblasts	0	-0.33011	0.027	0.291	0	Ap1m2
EC	Fibroblasts	0	-0.3322	0.017	0.246	0	Tenm2
EC	Fibroblasts	0	-0.34013	0.022	0.263	0	Prom2
EC	Fibroblasts	0	-0.34132	0.011	0.21	0	Sostdc1
EC	Fibroblasts	0	-0.34269	0.078	0.334	0	Pecr
EC	Fibroblasts	0	-0.34909	0.028	0.301	0	Klc3
EC	Fibroblasts	0	-0.35653	0.016	0.25	0	Lmo1
EC	Fibroblasts	0	-0.36116	0.022	0.235	0	Scel
EC	Fibroblasts	0	-0.36349	0.043	0.326	0	Rab25
EC	Fibroblasts	0	-0.36738	0.108	0.377	0	Emb
EC	Fibroblasts	0	-0.37324	0.082	0.348	0	Ddr1
EC	Fibroblasts	0	-0.37836	0.034	0.29	0	Gpt
EC	Fibroblasts	0	-0.39075	0.049	0.309	0	Erbb3
EC	Fibroblasts	0	-0.39783	0.035	0.335	0	Pkp3
EC	Fibroblasts	0	-0.39874	0.03	0.267	0	Gpx2
EC	Fibroblasts	0	-0.40192	0.168	0.447	0	Aldh7a1
EC	Fibroblasts	0	-0.40722	0.108	0.396	0	Tfap2a
EC	Fibroblasts	0	-0.42246	0.025	0.232	0	Wnt3
EC	Fibroblasts	0	-0.42276	0.204	0.495	0	Jup
EC	Fibroblasts	0	-0.42279	0.036	0.265	0	Cdo1
EC	Fibroblasts	0	-0.4376	0.049	0.293	0	Megf6
EC	Fibroblasts	0	-0.44203	0.194	0.488	0	Hint2
EC	Fibroblasts	0	-0.44235	0.015	0.274	0	Slc25a48
EC	Fibroblasts	0	-0.45829	0.911	0.962	0	Rpl23
EC	Fibroblasts	0	-0.461	0.02	0.305	0	Barx2
EC	Fibroblasts	0	-0.46709	0.02	0.299	0	Pnpo
EC	Fibroblasts	0	-0.46767	0.074	0.341	0	Kif21a
EC	Fibroblasts	0	-0.47122	0.023	0.282	0	Epcam
EC	Fibroblasts	0	-0.47736	0.875	0.954	0	Rpl36
EC	Fibroblasts	0	-0.48625	0.925	0.96	0	Rpl13a
EC	Fibroblasts	0	-0.48877	0.109	0.431	0	Gpnmb
EC	Fibroblasts	0	-0.48969	0.907	0.957	0	Rps21
EC	Fibroblasts	0	-0.49612	0.032	0.343	0	Dsc3
EC	Fibroblasts	0	-0.4999	0.027	0.312	0	Lamb3
EC	Fibroblasts	0	-0.50042	0.879	0.93	0	Rpl35a
EC	Fibroblasts	0	-0.50929	0.575	0.801	0	Bsg
EC	Fibroblasts	0	-0.51144	0.911	0.962	0	Rpl37a
EC	Fibroblasts	0	-0.51762	0.883	0.952	0	Rpl18a
EC	Fibroblasts	0	-0.51913	0.883	0.953	0	Uba52
EC	Fibroblasts	0	-0.51964	0.757	0.908	0	Rpl5
EC	Fibroblasts	0	-0.52396	0.894	0.952	0	Rps26
EC	Fibroblasts	0	-0.52928	0.934	0.967	0	Rps15
EC	Fibroblasts	0	-0.53055	0.875	0.952	0	Rpl13
EC	Fibroblasts	0	-0.53488	0.111	0.407	0	Ahnak2
EC	Fibroblasts	0	-0.53773	0.071	0.393	0	Fgfr2
EC	Fibroblasts	0	-0.55339	0.859	0.945	0	Rpl15
EC	Fibroblasts	0	-0.55611	0.661	0.858	0	Eef1d
EC	Fibroblasts	0	-0.55788	0.554	0.784	0	Rtraf
EC	Fibroblasts	0	-0.55822	0.856	0.972	0	COX3
EC	Fibroblasts	0	-0.5648	0.613	0.844	0	Nucks1
EC	Fibroblasts	0	-0.57047	0.871	0.948	0	Rps11
EC	Fibroblasts	0	-0.57674	0.895	0.947	0	Rps23
EC	Fibroblasts	0	-0.57894	0.87	0.958	0	Rps25
EC	Fibroblasts	0	-0.58268	0.283	0.558	0	Copz2
EC	Fibroblasts	0	-0.58344	0.898	0.958	0	Rpl14
EC	Fibroblasts	0	-0.58524	0.291	0.607	0	Ltbp4
EC	Fibroblasts	0	-0.5888	0.962	0.977	0	Rplp1
EC	Fibroblasts	0	-0.58994	0.884	0.954	0	Rps16
EC	Fibroblasts	0	-0.59083	0.961	0.971	0	Rps28
EC	Fibroblasts	0	-0.5935	0.052	0.378	0	Gata3
EC	Fibroblasts	0	-0.59595	0.08	0.363	0	Itga6
EC	Fibroblasts	0	-0.5963	0.116	0.438	0	Ctnnal1
EC	Fibroblasts	0	-0.59676	0.83	0.938	0	Rpl35
EC	Fibroblasts	0	-0.60035	0.386	0.702	0	Pebp1
EC	Fibroblasts	0	-0.60655	0.636	0.834	0	Anxa2
EC	Fibroblasts	0	-0.61454	0.852	0.947	0	LOC100727237
EC	Fibroblasts	0	-0.61485	0.933	0.972	0	Rps24
EC	Fibroblasts	0	-0.61712	0.881	0.944	0	Rps13
EC	Fibroblasts	0	-0.61908	0.818	0.929	0	Rps5
EC	Fibroblasts	0	-0.6221	0.927	0.967	0	Rps27a
EC	Fibroblasts	0	-0.62376	0.92	0.963	0	Rps15a
EC	Fibroblasts	0	-0.62691	0.857	0.951	0	Rpl6
EC	Fibroblasts	0	-0.63315	0.937	0.977	0	Rpl28
EC	Fibroblasts	0	-0.63886	0.885	0.96	0	Rpl32
EC	Fibroblasts	0	-0.63936	0.681	0.877	0	Rps4x
EC	Fibroblasts	0	-0.64123	0.823	0.933	0	Rpl10a
EC	Fibroblasts	0	-0.64239	0.057	0.42	0	Pkp1
EC	Fibroblasts	0	-0.64315	0.549	0.808	0	Ndufc1
EC	Fibroblasts	0	-0.64477	0.05	0.377	0	Palmd
EC	Fibroblasts	0	-0.6473	0.883	0.946	0	Rps14
EC	Fibroblasts	0	-0.65344	0.024	0.383	0	Tp63
EC	Fibroblasts	0	-0.66065	0.905	0.964	0	Rpl34
EC	Fibroblasts	0	-0.66144	0.938	0.971	0	Rpl12
EC	Fibroblasts	0	-0.66433	0.769	0.919	0	Rpl22
EC	Fibroblasts	0	-0.66607	0.145	0.505	0	Itgb4
EC	Fibroblasts	0	-0.66626	0.871	0.955	0	Rpl7
EC	Fibroblasts	0	-0.67149	0.033	0.357	0	Capns2
EC	Fibroblasts	0	-0.67193	0.24	0.55	0	Adk
EC	Fibroblasts	0	-0.67408	0.204	0.513	0	Prnp
EC	Fibroblasts	0	-0.68643	0.344	0.647	0	Capg
EC	Fibroblasts	0	-0.69674	0.029	0.265	0	Calml3
EC	Fibroblasts	0	-0.70254	0.664	0.87	0	Btf3
EC	Fibroblasts	0	-0.70499	0.95	0.986	0	Zc3h10
EC	Fibroblasts	0	-0.70542	0.097	0.479	0	Sdc1
EC	Fibroblasts	0	-0.71778	0.928	0.97	0	Rps19
EC	Fibroblasts	0	-0.7183	0.927	0.969	0	Rpl37
EC	Fibroblasts	0	-0.72332	0.077	0.368	0	Flrt3
EC	Fibroblasts	0	-0.7236	0.916	0.965	0	Rps12
EC	Fibroblasts	0	-0.7294	0.804	0.934	0	Rpl21
EC	Fibroblasts	0	-0.73422	0.776	0.936	0	Naca
EC	Fibroblasts	0	-0.73711	0.586	0.844	0	LOC100718682
EC	Fibroblasts	0	-0.73832	0.013	0.201	0	LOC101787657
EC	Fibroblasts	0	-0.74005	0.848	0.952	0	Rpl9
EC	Fibroblasts	0	-0.74805	0.972	0.991	0	Rps27
EC	Fibroblasts	0	-0.7523	0.875	0.951	0	Rps7
EC	Fibroblasts	0	-0.7578	0.076	0.458	0	Serpinb5
EC	Fibroblasts	0	-0.75803	0.909	0.967	0	Rpl27a
EC	Fibroblasts	0	-0.76308	0.334	0.623	0	Plp2
EC	Fibroblasts	0	-0.76469	0.544	0.774	0	Lgals3
EC	Fibroblasts	0	-0.76558	0.906	0.967	0	Rps3a
EC	Fibroblasts	0	-0.7683	0.829	0.95	0	Rpl3
EC	Fibroblasts	0	-0.76887	0.893	0.985	0	ATP6
EC	Fibroblasts	0	-0.77304	0.86	0.961	0	Rpl26
EC	Fibroblasts	0	-0.78244	0.852	0.959	0	LOC100725672
EC	Fibroblasts	0	-0.78292	0.053	0.457	0	Trim29
EC	Fibroblasts	0	-0.78687	0.048	0.376	0	Ehf
EC	Fibroblasts	0	-0.79616	0.921	0.978	0	Rps18
EC	Fibroblasts	0	-0.79842	0.851	0.946	0	Rpl30
EC	Fibroblasts	0	-0.81027	0.216	0.644	0	ND4L
EC	Fibroblasts	0	-0.86207	0.858	0.959	0	Rps6
EC	Fibroblasts	0	-0.86689	0.147	0.479	0	Ly6g6c
EC	Fibroblasts	0	-0.86807	0.017	0.252	0	Tgm3
EC	Fibroblasts	0	-0.8764	0.347	0.701	0	Selenop
EC	Fibroblasts	0	-0.89605	0.933	0.987	0	Rps8
EC	Fibroblasts	0	-0.93071	0.207	0.513	0	Cxcl14
EC	Fibroblasts	0	-0.98673	0.248	0.646	0	Ndufa4l2
EC	Fibroblasts	0	-1.06242	0.482	0.853	0	ND4
EC	Fibroblasts	0	-1.09032	0.19	0.6	0	Krt1
EC	Fibroblasts	0	-1.09609	0.022	0.298	0	Ccl27
EC	Fibroblasts	0	-1.11488	0.138	0.625	0	LOC100723623
EC	Fibroblasts	0	-1.15598	0.087	0.358	0	Ly6d
EC	Fibroblasts	0	-1.18587	0.156	0.592	0	Perp
EC	Fibroblasts	0	-1.2086	0.043	0.449	0	Col17a1
EC	Fibroblasts	0	-1.22765	0.594	0.86	0	LOC100717205
EC	Fibroblasts	0	-1.23949	0.104	0.555	0	Cst6
EC	Fibroblasts	0	-1.24336	0.174	0.589	0	LOC100732369
EC	Fibroblasts	0	-1.26014	0.797	0.972	0	Apoe
EC	Fibroblasts	0	-1.30795	0.144	0.528	0	LOC100728625
EC	Fibroblasts	0	-1.31089	0.509	0.813	0	Dst
EC	Fibroblasts	0	-1.3881	0.097	0.563	0	Dsp
EC	Fibroblasts	0	-1.48445	0.291	0.73	0	Krtdap
EC	Fibroblasts	0	-1.54297	0.057	0.467	0	LOC100726816
EC	Fibroblasts	0	-1.57403	0.108	0.424	0	Postn
EC	Fibroblasts	0	-1.71512	0.855	0.989	0	rna-NC-000884.1:1078..2642
EC	Fibroblasts	0	-1.88497	0.216	0.663	0	S100a14
EC	Fibroblasts	0	-1.9278	0.253	0.726	0	LOC100728410
EC	Fibroblasts	0	-2.01332	0.109	0.629	0	Fxyd3
EC	Fibroblasts	0	-2.1112	0.247	0.707	0	LOC100713272
EC	Fibroblasts	0	-2.18996	0.161	0.66	0	LOC100712996
EC	Fibroblasts	0	-2.2523	0.118	0.663	0	Krt5
EC	Fibroblasts	2.62883e-307	-0.347933	0.021	0.218	4.3791e-303	LOC100718647
EC	Fibroblasts	1.31703e-305	-0.297755	0.066	0.303	2.1939e-301	Lyplal1
EC	Fibroblasts	5.78349e-305	-0.363838	0.057	0.284	9.63413e-301	LOC100723118
EC	Fibroblasts	3.06586e-304	-0.338479	0.067	0.304	5.10711e-300	Sulf2
EC	Fibroblasts	1.92924e-303	-0.497432	0.185	0.472	3.21374e-299	Afdn
EC	Fibroblasts	2.87178e-303	-0.973066	0.549	0.775	4.78382e-299	LOC100729464
EC	Fibroblasts	6.15332e-303	-0.501718	0.85	0.936	1.02502e-298	Rpl11
EC	Fibroblasts	1.26591e-300	-0.458127	0.448	0.704	2.10875e-296	Pfdn5
EC	Fibroblasts	9.70452e-299	-0.447831	0.952	0.966	1.61658e-294	Rps29
EC	Fibroblasts	1.59457e-298	-0.397353	0.414	0.675	2.65624e-294	Srp14
EC	Fibroblasts	7.07089e-298	-0.433995	0.965	0.984	1.17787e-293	Eef1a1
EC	Fibroblasts	2.66257e-297	-0.407215	0.191	0.456	4.43531e-293	Lsm6
EC	Fibroblasts	2.81951e-296	-0.459909	0.662	0.843	4.69673e-292	LOC100726711
EC	Fibroblasts	4.69167e-294	-0.40675	0.806	0.934	7.81538e-290	Eef2
EC	Fibroblasts	1.99028e-293	-0.328588	0.06	0.287	3.31541e-289	Arse
EC	Fibroblasts	3.30711e-292	-0.611805	0.534	0.767	5.50899e-288	Gstp1
EC	Fibroblasts	4.27166e-292	-0.361921	0.079	0.324	7.11573e-288	Col7a1
EC	Fibroblasts	4.88195e-292	-0.499352	0.824	0.92	8.13235e-288	Rps17
EC	Fibroblasts	1.06703e-291	-0.285011	0.055	0.28	1.77746e-287	Jag2
EC	Fibroblasts	1.21391e-291	-0.323129	0.1	0.345	2.02213e-287	Phgdh
EC	Fibroblasts	9.56415e-291	-0.62383	0.513	0.75	1.5932e-286	Hmgn2
EC	Fibroblasts	1.14724e-286	-0.36927	0.339	0.612	1.91107e-282	LOC111754124
EC	Fibroblasts	1.1971e-284	-0.440917	0.464	0.696	1.99412e-280	Ost4
EC	Fibroblasts	1.99549e-283	-0.510051	0.891	0.947	3.32409e-279	Rpl18
EC	Fibroblasts	7.73769e-283	-0.280792	0.061	0.282	1.28894e-278	Dusp22
EC	Fibroblasts	9.28552e-278	-0.41755	0.365	0.622	1.54678e-273	Prdx5
EC	Fibroblasts	2.88929e-276	-0.498584	0.368	0.614	4.81298e-272	Atp5mc2
EC	Fibroblasts	4.73073e-276	-0.328911	0.013	0.183	7.88045e-272	Hpgds
EC	Fibroblasts	3.28219e-273	-0.252222	0.166	0.448	5.46748e-269	Tacstd2
EC	Fibroblasts	6.0979e-272	-0.435159	0.782	0.912	1.01579e-267	Eef1b2
EC	Fibroblasts	1.17061e-271	-0.451242	0.573	0.81	1.95e-267	Nupr1
EC	Fibroblasts	4.37725e-271	-0.254383	0.022	0.202	7.29163e-267	LOC100713070
EC	Fibroblasts	3.21218e-269	-0.336884	0.144	0.388	5.35085e-265	Decr1
EC	Fibroblasts	3.44191e-269	-0.269089	0.057	0.27	5.73354e-265	Trappc6a
EC	Fibroblasts	2.3332e-268	-0.417602	0.853	0.934	3.88664e-264	Rpl38
EC	Fibroblasts	2.52299e-268	-0.440472	0.451	0.712	4.2028e-264	Pnisr
EC	Fibroblasts	1.2059e-265	-0.800734	0.227	0.477	2.0088e-261	Klf5
EC	Fibroblasts	9.00644e-265	-0.430899	0.741	0.89	1.50029e-260	Rpl22l1
EC	Fibroblasts	1.11687e-263	-0.383898	0.236	0.491	1.86048e-259	LOC100728900
EC	Fibroblasts	2.5815e-263	-0.276306	0.038	0.232	4.30026e-259	Slc1a1
EC	Fibroblasts	3.87554e-263	-0.460644	0.069	0.288	6.45588e-259	Kcnk1
EC	Fibroblasts	3.05328e-261	-0.334191	0.017	0.186	5.08615e-257	Rassf10
EC	Fibroblasts	2.71738e-260	-0.311626	0.02	0.193	4.5266e-256	LOC101787532
EC	Fibroblasts	9.73248e-260	-0.388924	0.242	0.49	1.62124e-255	Mrpl18
EC	Fibroblasts	1.60842e-259	-0.433076	0.228	0.479	2.67931e-255	Ckmt1a
EC	Fibroblasts	1.59228e-258	-0.549065	0.643	0.872	2.65243e-254	Cd9
EC	Fibroblasts	1.81565e-258	-0.3289	0.041	0.238	3.02451e-254	Ass1
EC	Fibroblasts	1.30519e-257	-0.410327	0.286	0.596	2.17418e-253	S100a16
EC	Fibroblasts	5.496e-257	-0.430428	0.895	0.955	9.15523e-253	Rpl8
EC	Fibroblasts	3.42323e-256	-0.42483	0.899	0.948	5.70242e-252	Fau
EC	Fibroblasts	1.10114e-252	-0.292744	0.054	0.26	1.83428e-248	Baiap2l1
EC	Fibroblasts	2.16315e-252	-0.503753	0.744	0.895	3.60337e-248	S100a10
EC	Fibroblasts	6.03589e-252	-0.552639	0.537	0.758	1.00546e-247	Mgst3
EC	Fibroblasts	5.00624e-251	-0.418014	0.338	0.58	8.33939e-247	Vamp8
EC	Fibroblasts	2.30279e-250	-0.294899	0.119	0.347	3.83599e-246	Mrps17
EC	Fibroblasts	7.32069e-250	-0.744176	0.312	0.551	1.21948e-245	Bcam
EC	Fibroblasts	9.72915e-248	-0.290827	0.059	0.261	1.62068e-243	Ppl
EC	Fibroblasts	4.22678e-247	-0.37673	0.825	0.922	7.04096e-243	Rpl27
EC	Fibroblasts	5.57937e-247	-0.400604	0.765	0.913	9.29412e-243	Rpl29
EC	Fibroblasts	6.79872e-246	-0.389625	0.078	0.302	1.13253e-241	Moxd1
EC	Fibroblasts	2.37511e-245	-0.437619	0.9	0.957	3.95646e-241	Rpl19
EC	Fibroblasts	5.34457e-244	-0.440885	0.008	0.155	8.90299e-240	LOC100728525
EC	Fibroblasts	6.44764e-243	-0.467271	0.504	0.718	1.07405e-238	Atox1
EC	Fibroblasts	6.89619e-243	-0.265489	0.05	0.24	1.14877e-238	Cep70
EC	Fibroblasts	1.44703e-242	-0.318635	0.103	0.324	2.41046e-238	Bok
EC	Fibroblasts	2.0383e-242	-0.259878	0.08	0.294	3.39541e-238	Erbb2
EC	Fibroblasts	3.92028e-238	-0.262352	0.011	0.158	6.53039e-234	LOC100379542
EC	Fibroblasts	6.76245e-238	-0.310095	0.154	0.383	1.12649e-233	Dpy30
EC	Fibroblasts	8.6366e-238	-0.286707	0.096	0.309	1.43869e-233	Ccs
EC	Fibroblasts	9.46159e-237	-0.307699	0.1	0.323	1.57611e-232	LOC106025607
EC	Fibroblasts	1.71407e-236	-0.366902	0.03	0.204	2.8553e-232	Dapl1
EC	Fibroblasts	6.71424e-236	-0.451337	0.778	0.899	1.11846e-231	Rack1
EC	Fibroblasts	1.10302e-235	-0.523654	0.424	0.637	1.83741e-231	Txndc17
EC	Fibroblasts	1.81128e-235	-0.341225	0.028	0.196	3.01722e-231	Paqr7
EC	Fibroblasts	3.66036e-235	-0.392422	0.958	0.966	6.09743e-231	Rpl10
EC	Fibroblasts	4.02511e-235	-0.373894	0.406	0.636	6.70503e-231	Nsa2
EC	Fibroblasts	4.4639e-234	-0.357716	0.195	0.433	7.43597e-230	Rfc1
EC	Fibroblasts	1.40023e-233	-0.366543	0.316	0.556	2.3325e-229	Ppp3ca
EC	Fibroblasts	2.05217e-232	-0.474388	0.129	0.364	3.4185e-228	Fam25a
EC	Fibroblasts	1.46302e-229	-0.607779	0.364	0.582	2.43711e-225	Nfib
EC	Fibroblasts	4.70362e-229	-0.416935	0.299	0.537	7.8353e-225	Psip1
EC	Fibroblasts	1.38305e-227	-0.419493	0.305	0.564	2.30389e-223	Golgb1
EC	Fibroblasts	1.45208e-227	-0.273644	0.07	0.271	2.41888e-223	Ajuba
EC	Fibroblasts	3.36396e-227	-0.381671	0.157	0.388	5.60369e-223	Phlda3
EC	Fibroblasts	1.69704e-225	-0.377666	0.195	0.42	2.82693e-221	Lsm8
EC	Fibroblasts	8.70157e-225	-0.338222	0.208	0.438	1.44951e-220	LOC100726034
EC	Fibroblasts	3.10762e-224	-0.336847	0.17	0.405	5.17667e-220	Ctsf
EC	Fibroblasts	1.01376e-223	-0.334788	0.578	0.784	1.68873e-219	LOC100723369
EC	Fibroblasts	3.07528e-223	-0.555384	0.401	0.643	5.1228e-219	Pik3r1
EC	Fibroblasts	4.13793e-223	-0.316956	0.31	0.553	6.89297e-219	Mrpl52
EC	Fibroblasts	5.41677e-223	-0.328942	0.219	0.449	9.02325e-219	LOC100731426
EC	Fibroblasts	2.48198e-222	-0.452436	0.958	0.97	4.13449e-218	Tpt1
EC	Fibroblasts	2.3955e-221	-0.331059	0.204	0.429	3.99042e-217	LOC100733272
EC	Fibroblasts	3.28312e-220	-0.510508	0.016	0.161	5.46902e-216	Gjb6
EC	Fibroblasts	6.07767e-220	-0.8579	0.016	0.161	1.01242e-215	F13a1
EC	Fibroblasts	4.75597e-219	-0.343185	0.252	0.486	7.92249e-215	Gsta4
EC	Fibroblasts	1.92167e-218	-0.264037	0.086	0.29	3.20111e-214	Kiaa1217
EC	Fibroblasts	3.96601e-218	-0.284571	0.134	0.351	6.60658e-214	Abcd3
EC	Fibroblasts	1.53178e-217	-0.413843	0.192	0.432	2.55164e-213	Efnb2
EC	Fibroblasts	8.16068e-217	-0.381533	0.368	0.612	1.35941e-212	Aes
EC	Fibroblasts	1.08659e-216	-0.349069	0.385	0.615	1.81004e-212	Cct6a
EC	Fibroblasts	1.9572e-216	-0.324658	0.229	0.464	3.26031e-212	Slc44a1
EC	Fibroblasts	3.35218e-216	-0.273399	0.072	0.265	5.58407e-212	Tiam1
EC	Fibroblasts	3.54834e-216	-0.288149	0.161	0.382	5.91083e-212	LOC100724762
EC	Fibroblasts	3.0589e-215	-0.335554	0.341	0.575	5.09551e-211	Bloc1s1
EC	Fibroblasts	3.81464e-215	-0.303546	0.197	0.422	6.35442e-211	Pgap2
EC	Fibroblasts	3.32337e-213	-0.433978	0.751	0.883	5.53607e-209	Rps3
EC	Fibroblasts	4.20953e-213	-0.450893	0.901	0.948	7.01223e-209	Rpl7a
EC	Fibroblasts	1.3358e-212	-0.409194	0.274	0.502	2.22518e-208	Pls3
EC	Fibroblasts	5.67321e-212	-0.296651	0.388	0.622	9.45044e-208	Lamtor5
EC	Fibroblasts	1.46673e-211	-0.465265	0.292	0.508	2.44329e-207	Dut
EC	Fibroblasts	2.38282e-211	-0.29224	0.381	0.616	3.96931e-207	Ctnnb1
EC	Fibroblasts	1.07203e-210	-0.320701	0.238	0.463	1.7858e-206	Srp9
EC	Fibroblasts	4.81782e-210	-0.359039	0.147	0.378	8.02552e-206	Pcdh7
EC	Fibroblasts	1.01892e-208	-0.27951	0.113	0.321	1.69732e-204	Tfdp2
EC	Fibroblasts	3.41065e-208	-0.374061	0.37	0.598	5.68147e-204	Arl1
EC	Fibroblasts	2.30221e-206	-0.343801	0.3	0.528	3.83501e-202	Fkbp3
EC	Fibroblasts	1.33677e-205	-0.305863	0.28	0.506	2.22678e-201	Ndufa8
EC	Fibroblasts	1.72286e-205	-0.446576	0.314	0.547	2.86993e-201	LOC100731961
EC	Fibroblasts	3.54302e-205	-0.289342	0.126	0.332	5.90197e-201	Zfyve21
EC	Fibroblasts	3.70658e-204	-0.393643	0.503	0.719	6.17442e-200	Anxa5
EC	Fibroblasts	4.57521e-204	-0.283261	0.194	0.413	7.62138e-200	Smim19
EC	Fibroblasts	1.5813e-203	-0.465113	0.365	0.597	2.63414e-199	Ddt
EC	Fibroblasts	8.22118e-203	-0.290166	0.172	0.389	1.36948e-198	Zcrb1
EC	Fibroblasts	4.23997e-202	-0.314816	0.3	0.523	7.06294e-198	Ufc1
EC	Fibroblasts	8.86654e-202	-0.318948	0.058	0.24	1.47699e-197	Robo2
EC	Fibroblasts	1.06828e-199	-0.307643	0.341	0.552	1.77953e-195	Ndufb5
EC	Fibroblasts	1.26176e-199	-0.308537	0.227	0.443	2.10185e-195	Ebpl
EC	Fibroblasts	1.62628e-199	-0.286754	0.06	0.238	2.70906e-195	Sertad4
EC	Fibroblasts	2.78217e-199	-0.643105	0.337	0.551	4.63454e-195	Ppic
EC	Fibroblasts	3.07031e-199	-0.532329	0.441	0.671	5.11453e-195	App
EC	Fibroblasts	3.84722e-199	-0.578285	0.832	0.918	6.40871e-195	S100a4
EC	Fibroblasts	1.14161e-198	-0.291566	0.47	0.673	1.90169e-194	Jtb
EC	Fibroblasts	3.95706e-198	-0.349418	0.366	0.604	6.59167e-194	LOC100729991
EC	Fibroblasts	6.515e-198	-0.286284	0.315	0.541	1.08527e-193	Pfdn1
EC	Fibroblasts	1.02809e-197	-0.583085	0.07	0.255	1.7126e-193	LOC106027640
EC	Fibroblasts	1.28202e-196	-0.272379	0.207	0.423	2.1356e-192	Vps25
EC	Fibroblasts	1.53481e-196	-0.373379	0.362	0.586	2.55669e-192	Fkbp9
EC	Fibroblasts	3.50938e-196	-0.306208	0.265	0.487	5.84592e-192	Txn2
EC	Fibroblasts	3.98551e-196	-0.301449	0.087	0.271	6.63905e-192	LOC100733423
EC	Fibroblasts	8.5735e-196	-0.301202	0.182	0.392	1.42817e-191	Mrpl14
EC	Fibroblasts	6.72244e-195	-0.32026	0.542	0.746	1.11982e-190	Ssr2
EC	Fibroblasts	1.1995e-194	-0.670498	0.157	0.368	1.99812e-190	Thbs2
EC	Fibroblasts	1.34714e-194	-0.316467	0.33	0.558	2.24406e-190	Wasf2
EC	Fibroblasts	1.66663e-194	-0.442341	0.613	0.84	2.77627e-190	ND2
EC	Fibroblasts	8.76584e-192	-0.345305	0.204	0.416	1.46021e-187	Ptprf
EC	Fibroblasts	1.00478e-191	-0.33748	0.225	0.439	1.67376e-187	Tmed3
EC	Fibroblasts	2.42308e-191	-0.33832	0.198	0.408	4.03636e-187	Fam162a
EC	Fibroblasts	4.79383e-191	-0.352853	0.422	0.653	7.98557e-187	LOC100735904
EC	Fibroblasts	8.75592e-191	-0.317794	0.359	0.567	1.45856e-186	Atp5f1c
EC	Fibroblasts	1.15775e-190	-0.459671	0.906	0.938	1.92858e-186	Rplp0
EC	Fibroblasts	5.88434e-190	-0.329806	0.567	0.75	9.80213e-186	Eif3k
EC	Fibroblasts	2.86515e-189	-0.318776	0.525	0.729	4.77277e-185	Sumo2
EC	Fibroblasts	3.34019e-189	-0.29723	0.068	0.241	5.56408e-185	Slc22a3
EC	Fibroblasts	9.30409e-189	-0.31602	0.463	0.667	1.54988e-184	Sh3bgrl3
EC	Fibroblasts	3.0605e-188	-0.255826	0.133	0.333	5.09818e-184	Commd3
EC	Fibroblasts	5.72279e-188	-0.642363	0.135	0.339	9.53303e-184	Hspa6
EC	Fibroblasts	3.78726e-186	-0.260476	0.167	0.373	6.30881e-182	Elof1
EC	Fibroblasts	4.61396e-186	-0.264147	0.08	0.262	7.68593e-182	Cep295
EC	Fibroblasts	1.71349e-184	-0.258685	0.059	0.229	2.85433e-180	Egln3
EC	Fibroblasts	2.6734e-184	-0.269515	0.254	0.465	4.45334e-180	Atg12
EC	Fibroblasts	1.46619e-183	-0.283709	0.46	0.664	2.44237e-179	Rps27l
EC	Fibroblasts	2.14405e-183	-0.338157	0.935	0.966	3.57155e-179	Rpl24
EC	Fibroblasts	3.15753e-183	-0.270431	0.233	0.447	5.25981e-179	Mrpl43
EC	Fibroblasts	5.66982e-183	-0.275972	0.17	0.37	9.44479e-179	Lsm3
EC	Fibroblasts	2.14198e-181	-0.487155	0.408	0.598	3.56811e-177	Ctnna1
EC	Fibroblasts	5.77161e-181	-0.449517	0.323	0.548	9.61435e-177	Sfn
EC	Fibroblasts	1.13886e-180	-0.261429	0.123	0.312	1.89711e-176	Plin3
EC	Fibroblasts	3.8497e-180	-0.27287	0.326	0.539	6.41284e-176	Gtf2a2
EC	Fibroblasts	6.81702e-180	-0.357343	0.266	0.484	1.13558e-175	Itgb5
EC	Fibroblasts	8.91496e-180	-0.339833	0.462	0.681	1.48505e-175	Cast
EC	Fibroblasts	1.00616e-178	-0.302836	0.431	0.623	1.67606e-174	Tomm7
EC	Fibroblasts	1.05994e-178	-0.305731	0.117	0.307	1.76564e-174	Fam213a
EC	Fibroblasts	1.1483e-178	-0.278551	0.437	0.65	1.91284e-174	Arf5
EC	Fibroblasts	5.96255e-178	-0.30353	0.292	0.497	9.93242e-174	Eif2s3
EC	Fibroblasts	7.14597e-178	-0.295624	0.589	0.775	1.19037e-173	Sem1
EC	Fibroblasts	4.15085e-177	-0.351246	0.796	0.902	6.91449e-173	Rpl23a
EC	Fibroblasts	1.65405e-176	-0.297243	0.483	0.684	2.75531e-172	Minos1
EC	Fibroblasts	3.75838e-176	-0.270165	0.166	0.371	6.26071e-172	Cir1
EC	Fibroblasts	2.5623e-174	-0.418887	0.901	0.943	4.26828e-170	Rpsa
EC	Fibroblasts	2.94966e-174	-0.409206	0.259	0.453	4.91354e-170	LOC100718700
EC	Fibroblasts	3.36274e-174	-0.323323	0.381	0.589	5.60165e-170	Ndufs5
EC	Fibroblasts	4.46589e-174	-0.330929	0.508	0.733	7.43929e-170	Akap9
EC	Fibroblasts	5.81829e-173	-0.254444	0.172	0.373	9.69211e-169	44814
EC	Fibroblasts	6.30253e-173	-0.298207	0.53	0.734	1.04988e-168	Fis1
EC	Fibroblasts	2.2192e-172	-0.358955	0.332	0.535	3.69675e-168	Chchd10
EC	Fibroblasts	2.53699e-172	-0.267582	0.157	0.349	4.22612e-168	Mrps33
EC	Fibroblasts	1.63559e-171	-0.343517	0.178	0.383	2.72457e-167	Ankrd50
EC	Fibroblasts	2.26572e-171	-0.28523	0.189	0.385	3.77424e-167	Med21
EC	Fibroblasts	3.90628e-171	-0.357995	0.266	0.494	6.50709e-167	Txnip
EC	Fibroblasts	6.67047e-171	-0.29431	0.366	0.578	1.11117e-166	Dad1
EC	Fibroblasts	1.21984e-170	-0.339727	0.269	0.479	2.03202e-166	Folr1
EC	Fibroblasts	2.75787e-169	-0.272176	0.259	0.461	4.59406e-165	Tmem230
EC	Fibroblasts	4.94694e-169	-0.348083	0.349	0.546	8.24061e-165	Tmem123
EC	Fibroblasts	9.14428e-169	-0.290509	0.218	0.428	1.52325e-164	Hmga1
EC	Fibroblasts	2.90951e-168	-0.268703	0.509	0.718	4.84666e-164	Tmem258
EC	Fibroblasts	1.07084e-167	-0.297611	0.276	0.476	1.78381e-163	CUNH9orf16
EC	Fibroblasts	6.16621e-167	-0.275782	0.09	0.263	1.02717e-162	Dpp4
EC	Fibroblasts	4.45836e-165	-0.261936	0.481	0.689	7.42673e-161	St13
EC	Fibroblasts	7.83725e-165	-0.287433	0.188	0.394	1.30553e-160	Znf292
EC	Fibroblasts	1.77574e-164	-0.307119	0.098	0.273	2.95802e-160	Bnc2
EC	Fibroblasts	5.07274e-162	-0.272915	0.369	0.573	8.45018e-158	Ndufb4
EC	Fibroblasts	7.51932e-162	-0.920228	0.252	0.46	1.25257e-157	LOC100713547
EC	Fibroblasts	3.16414e-160	-0.253625	0.279	0.481	5.27083e-156	Aimp1
EC	Fibroblasts	5.21065e-160	-0.264501	0.25	0.443	8.6799e-156	Cd2bp2
EC	Fibroblasts	1.41541e-159	-0.299314	0.118	0.305	2.3578e-155	Lypd3
EC	Fibroblasts	2.37453e-159	-0.28927	0.178	0.373	3.95549e-155	Phf14
EC	Fibroblasts	1.41918e-158	-0.254072	0.039	0.18	2.36407e-154	Egfl8
EC	Fibroblasts	2.19991e-158	-0.313124	0.062	0.213	3.66462e-154	Nedd4l
EC	Fibroblasts	2.0005e-157	-0.34008	0.706	0.843	3.33243e-153	Eef1g
EC	Fibroblasts	3.44864e-157	-0.26044	0.272	0.467	5.74475e-153	Fdps
EC	Fibroblasts	4.12744e-157	-0.451519	0.041	0.176	6.87549e-153	Hmcn1
EC	Fibroblasts	5.3315e-156	-0.277092	0.26	0.463	8.8812e-152	Vat1
EC	Fibroblasts	3.11699e-155	-0.366917	0.321	0.513	5.19229e-151	Gpx7
EC	Fibroblasts	2.44819e-154	-0.26806	0.279	0.48	4.0782e-150	Gtf2i
EC	Fibroblasts	2.64701e-154	-0.311267	0.199	0.382	4.40939e-150	Oat
EC	Fibroblasts	3.08262e-154	-0.284071	0.349	0.542	5.13503e-150	Dctn3
EC	Fibroblasts	5.19002e-154	-0.271578	0.535	0.739	8.64554e-150	Atp5mc3
EC	Fibroblasts	9.90856e-154	-0.287382	0.231	0.422	1.65057e-149	Cat
EC	Fibroblasts	3.15357e-153	-0.265292	0.303	0.503	5.25321e-149	Ndufv3
EC	Fibroblasts	4.49022e-153	-0.292042	0.274	0.461	7.47981e-149	Hras
EC	Fibroblasts	7.71007e-153	-0.283411	0.371	0.564	1.28434e-148	Snrpe
EC	Fibroblasts	3.33822e-152	-0.285577	0.432	0.632	5.5608e-148	LOC100735918
EC	Fibroblasts	1.94188e-151	-0.3247	0.315	0.513	3.23479e-147	LOC100726185
EC	Fibroblasts	2.36918e-151	-0.359727	0.279	0.465	3.94659e-147	Vkorc1
EC	Fibroblasts	2.39798e-151	-0.36734	0.03	0.152	3.99455e-147	Omd
EC	Fibroblasts	5.80301e-151	-0.275952	0.333	0.524	9.66665e-147	Lsm2
EC	Fibroblasts	5.05766e-150	-0.253441	0.543	0.721	8.42505e-146	Romo1
EC	Fibroblasts	2.05912e-149	-0.300875	0.68	0.822	3.43008e-145	Rpl4
EC	Fibroblasts	4.00239e-148	-0.289786	0.444	0.633	6.66718e-144	Trmt112
EC	Fibroblasts	1.38237e-147	-0.316954	0.16	0.345	2.30275e-143	Knop1
EC	Fibroblasts	6.61084e-147	-0.341947	0.803	0.889	1.10123e-142	Rps9
EC	Fibroblasts	8.62126e-146	-0.385843	0.015	0.119	1.43613e-141	Krt6a
EC	Fibroblasts	4.09204e-145	-0.395817	0.67	0.809	6.81652e-141	Eno1
EC	Fibroblasts	1.21227e-144	-0.591845	0.113	0.278	2.01939e-140	Apcdd1
EC	Fibroblasts	1.55e-144	-0.301594	0.424	0.605	2.58199e-140	Snrpg
EC	Fibroblasts	2.20324e-144	-0.277093	0.155	0.332	3.67016e-140	Lrig3
EC	Fibroblasts	2.25404e-143	-0.36473	0.16	0.341	3.75478e-139	Prelp
EC	Fibroblasts	2.65508e-143	-0.279838	0.26	0.443	4.42284e-139	Atraid
EC	Fibroblasts	3.65965e-143	-0.27801	0.352	0.543	6.09625e-139	Dap
EC	Fibroblasts	7.09531e-143	-0.277152	0.256	0.441	1.18194e-138	Dnph1
EC	Fibroblasts	3.26233e-142	-0.273223	0.717	0.866	5.43438e-138	Ssr4
EC	Fibroblasts	4.20847e-142	-0.264685	0.237	0.421	7.01047e-138	Cbx3
EC	Fibroblasts	4.1076e-141	-0.291072	0.372	0.55	6.84245e-137	Tax1bp3
EC	Fibroblasts	6.99718e-141	-0.255274	0.12	0.293	1.16559e-136	Lmo7
EC	Fibroblasts	5.12219e-139	-0.252914	0.082	0.234	8.53255e-135	Ptgs1
EC	Fibroblasts	2.62158e-137	-0.252829	0.219	0.401	4.36703e-133	Usp16
EC	Fibroblasts	3.51529e-137	-0.464683	0.134	0.295	5.85576e-133	Ccdc3
EC	Fibroblasts	4.85494e-136	-0.276997	0.279	0.464	8.08735e-132	Cpne3
EC	Fibroblasts	9.7232e-136	-0.376154	0.023	0.132	1.61969e-131	Prc1
EC	Fibroblasts	5.5933e-135	-0.270228	0.31	0.499	9.31733e-131	U2surp
EC	Fibroblasts	9.54761e-135	-0.414329	0.382	0.585	1.59044e-130	Id1
EC	Fibroblasts	6.44359e-134	-0.2803	0.325	0.514	1.07337e-129	Tbl1xr1
EC	Fibroblasts	1.05142e-133	-0.39313	0.4	0.573	1.75146e-129	Tspan3
EC	Fibroblasts	1.18501e-132	-0.299708	0.032	0.147	1.97399e-128	Fbln7
EC	Fibroblasts	2.90097e-132	-0.282757	0.452	0.626	4.83244e-128	Selenow
EC	Fibroblasts	7.83003e-131	-0.255019	0.67	0.811	1.30433e-126	LOC100732718
EC	Fibroblasts	3.79865e-130	-0.35323	0.49	0.668	6.32779e-126	Dynll1
EC	Fibroblasts	2.0628e-129	-0.301184	0.401	0.599	3.43621e-125	Crip2
EC	Fibroblasts	6.52241e-128	-0.335946	0.348	0.531	1.0865e-123	Sh3pxd2a
EC	Fibroblasts	1.6195e-127	-0.459172	0.058	0.192	2.69776e-123	Gjb2
EC	Fibroblasts	2.98201e-127	-0.580805	0.032	0.143	4.96744e-123	Mki67
EC	Fibroblasts	7.93499e-127	-0.255972	0.394	0.567	1.32181e-122	Hsd17b10
EC	Fibroblasts	1.38433e-125	-0.254726	0.094	0.242	2.30602e-121	Slc2a1
EC	Fibroblasts	1.74986e-125	-0.860855	0.516	0.637	2.91492e-121	Serpinb6
EC	Fibroblasts	1.98873e-121	-0.254223	0.185	0.353	3.31283e-117	Phf20l1
EC	Fibroblasts	2.63822e-121	-0.292032	0.278	0.447	4.39475e-117	Npm3
EC	Fibroblasts	3.30868e-121	-0.289559	0.297	0.461	5.51159e-117	Mdh1
EC	Fibroblasts	8.51144e-121	-0.276421	0.081	0.216	1.41784e-116	Smc2
EC	Fibroblasts	1.26795e-120	-0.291115	0.341	0.53	2.11214e-116	LOC100731896
EC	Fibroblasts	2.24729e-120	-0.31278	0.316	0.492	3.74353e-116	Zmynd11
EC	Fibroblasts	3.28874e-120	-0.320362	0.463	0.643	5.47838e-116	Syne2
EC	Fibroblasts	5.33904e-120	-0.272983	0.621	0.765	8.89378e-116	Atp5if1
EC	Fibroblasts	6.10929e-120	-0.254323	0.386	0.561	1.01769e-115	Sp3
EC	Fibroblasts	8.21817e-120	-0.434324	0.026	0.128	1.36898e-115	Top2a
EC	Fibroblasts	1.20767e-119	-0.257255	0.253	0.422	2.01174e-115	Msmb
EC	Fibroblasts	1.47556e-119	-0.739446	0.173	0.34	2.45798e-115	LOC100721111
EC	Fibroblasts	1.72337e-119	-2.00697	0.625	0.791	2.87079e-115	Col3a1
EC	Fibroblasts	4.04179e-119	-0.273522	0.082	0.218	6.73282e-115	Dennd2c
EC	Fibroblasts	1.10759e-117	-0.250267	0.145	0.302	1.84502e-113	Svil
EC	Fibroblasts	1.73093e-117	-0.284269	0.169	0.334	2.88339e-113	Cldn1
EC	Fibroblasts	2.13345e-116	-0.365909	0.174	0.331	3.5539e-112	Itih5
EC	Fibroblasts	2.16692e-116	-0.395815	0.053	0.172	3.60966e-112	Emid1
EC	Fibroblasts	1.04959e-115	-0.256702	0.088	0.23	1.74841e-111	Sbsn
EC	Fibroblasts	1.60375e-115	-0.258805	0.244	0.42	2.67152e-111	Chd6
EC	Fibroblasts	4.1721e-115	-0.259439	0.25	0.413	6.94988e-111	Polr2j
EC	Fibroblasts	4.17515e-115	-0.631682	0.064	0.185	6.95496e-111	Cpz
EC	Fibroblasts	2.61944e-114	-0.294778	0.839	0.91	4.36346e-110	Actg1
EC	Fibroblasts	2.87306e-113	-0.444596	0.286	0.457	4.78594e-109	Stmn1
EC	Fibroblasts	1.0491e-112	-0.266672	0.015	0.101	1.74759e-108	Spink5
EC	Fibroblasts	1.96205e-111	-0.568858	0.038	0.144	3.26838e-107	Kera
EC	Fibroblasts	3.80121e-111	-0.250654	0.294	0.473	6.33205e-107	Ccnd1
EC	Fibroblasts	5.96845e-111	-0.345541	0.257	0.411	9.94224e-107	LOC100722330
EC	Fibroblasts	1.59945e-110	-0.26756	0.187	0.343	2.66437e-106	Pkp4
EC	Fibroblasts	1.96094e-110	-0.351033	0.187	0.343	3.26654e-106	LOC100723257
EC	Fibroblasts	5.3258e-109	-0.264606	0.055	0.171	8.87172e-105	Lrp4
EC	Fibroblasts	1.38428e-105	-0.313168	0.045	0.153	2.30594e-101	Spc24
EC	Fibroblasts	1.29196e-104	-0.456688	0.048	0.155	2.15215e-100	Ptgfr
EC	Fibroblasts	1.58089e-103	-0.274986	0.535	0.688	2.63345e-99	Clic1
EC	Fibroblasts	2.68348e-103	-0.464869	0.289	0.435	4.47014e-99	Msmo1
EC	Fibroblasts	9.16935e-103	-0.25364	0.783	0.88	1.52743e-98	Rpl31
EC	Fibroblasts	3.12418e-102	-0.27701	0.294	0.445	5.20426e-98	Ppfibp1
EC	Fibroblasts	3.54605e-102	-0.260141	0.096	0.226	5.90701e-98	Malt1
EC	Fibroblasts	1.60624e-101	-0.259039	0.666	0.806	2.67567e-97	LOC100733853
EC	Fibroblasts	5.16767e-101	-0.315035	0.261	0.412	8.6083e-97	Smarca2
EC	Fibroblasts	2.66022e-100	-0.293836	0.262	0.427	4.4314e-96	Pawr
EC	Fibroblasts	2.2e-99	-0.36866	0.269	0.423	3.67e-95	Tcf4
EC	Fibroblasts	1.78e-97	-0.33981	0.367	0.528	2.97e-93	Plbd2
EC	Fibroblasts	8.97e-97	-0.25982	0.505	0.634	1.49e-92	Hmgn1
EC	Fibroblasts	3.21e-95	-0.36797	0.203	0.355	5.34e-91	Crabp2
EC	Fibroblasts	6.9e-94	-0.58144	0.089	0.203	1.15e-89	Fbln5
EC	Fibroblasts	2.2e-93	-0.32155	0.022	0.104	3.67e-89	Ube2c
EC	Fibroblasts	2.97e-93	-0.28273	0.062	0.172	4.95e-89	Aqp3
EC	Fibroblasts	4.88e-93	-0.49517	0.1	0.22	8.14e-89	Abca9
EC	Fibroblasts	1.19e-91	-0.36071	0.434	0.597	1.98e-87	Mgst1
EC	Fibroblasts	1.27e-84	-0.30509	0.122	0.245	2.11e-80	Htra3
EC	Fibroblasts	3.95e-84	-0.31286	0.343	0.501	6.58e-80	Hopx
EC	Fibroblasts	1.07e-82	-0.29926	0.159	0.296	1.79e-78	F2r
EC	Fibroblasts	1.46e-82	-0.28312	0.145	0.28	2.43e-78	Lamb1
EC	Fibroblasts	2.5e-82	-0.46289	0.326	0.457	4.16e-78	Tppp3
EC	Fibroblasts	8.54e-81	-0.25858	0.454	0.603	1.42e-76	Mbnl1
EC	Fibroblasts	1.21e-80	-0.26699	0.323	0.465	2.02e-76	Nfia
EC	Fibroblasts	3.52e-79	-1.03991	0.176	0.3	5.87e-75	Mfap4
EC	Fibroblasts	3.46e-77	-0.29867	0.447	0.6	5.77e-73	Fcgrt
EC	Fibroblasts	2.76e-75	-0.255	0.044	0.129	4.6e-71	Entpd1
EC	Fibroblasts	4.54e-75	-0.26578	0.11	0.218	7.57e-71	Sspn
EC	Fibroblasts	1.23e-74	-0.25764	0.676	0.828	2.04e-70	LOC100733498
EC	Fibroblasts	1.33e-74	-0.30233	0.058	0.147	2.22e-70	Pdgfd
EC	Fibroblasts	1.27e-72	-0.29419	0.203	0.323	2.12e-68	Ltbp3
EC	Fibroblasts	8.16e-72	-1.70562	0.685	0.806	1.36e-67	Col1a2
EC	Fibroblasts	3.91e-71	-0.30949	0.078	0.173	6.52e-67	Nrep
EC	Fibroblasts	2.77e-70	-0.26431	0.04	0.119	4.62e-66	Aspm
EC	Fibroblasts	5.63e-70	-0.27168	0.065	0.155	9.38e-66	Pttg1
EC	Fibroblasts	5.79e-69	-0.30459	0.365	0.495	9.64e-65	Pam
EC	Fibroblasts	1.02e-65	-0.56386	0.248	0.37	1.69e-61	Serpinb2
EC	Fibroblasts	1.68e-64	-0.31915	0.053	0.134	2.8e-60	Cenpf
EC	Fibroblasts	1.4e-61	-1.68737	0.754	0.892	2.33e-57	Col1a1
EC	Fibroblasts	6.52e-60	-0.77706	0.205	0.311	1.09e-55	Pi16
EC	Fibroblasts	1.99e-59	-0.28189	0.408	0.537	3.32e-55	Nbl1
EC	Fibroblasts	6.61e-59	-0.46183	0.385	0.524	1.1e-54	Clu
EC	Fibroblasts	8.56e-58	-0.4873	0.181	0.275	1.43e-53	Mfap2
EC	Fibroblasts	1.39e-56	-0.71506	0.416	0.494	2.32e-52	Col5a2
EC	Fibroblasts	4.26e-56	-0.25674	0.313	0.439	7.1e-52	Tnxb
EC	Fibroblasts	2.04e-55	-0.80574	0.304	0.39	3.39e-51	Rcn1
EC	Fibroblasts	5.5e-54	-0.28045	0.328	0.45	9.16e-50	Cav2
EC	Fibroblasts	7.38e-54	-0.28814	0.065	0.141	1.23e-49	Tspan11
EC	Fibroblasts	1.01e-53	-0.51362	0.191	0.281	1.68e-49	Ltbp1
EC	Fibroblasts	1.43e-53	-0.28345	0.541	0.688	2.38e-49	Sptbn1
EC	Fibroblasts	2.51e-49	-0.31245	0.194	0.279	4.18e-45	Glt8d2
EC	Fibroblasts	4.68e-49	-0.54964	0.227	0.312	7.79e-45	Col16a1
EC	Fibroblasts	1.53e-48	-0.32041	0.123	0.208	2.54e-44	F2
EC	Fibroblasts	4.97e-48	-0.3362	0.302	0.408	8.27e-44	Hmgb2
EC	Fibroblasts	4.39e-47	-0.58699	0.196	0.278	7.31e-43	Fbln1
EC	Fibroblasts	4.45e-46	-0.27803	0.084	0.157	7.41e-42	Ntn1
EC	Fibroblasts	8.9e-44	-0.3199	0.098	0.177	1.48e-39	Lamc3
EC	Fibroblasts	2.53e-43	-0.51552	0.173	0.257	4.21e-39	Lama2
EC	Fibroblasts	1.27e-42	-0.34914	0.29	0.372	2.11e-38	Zbtb20
EC	Fibroblasts	4.03e-42	-0.39568	0.314	0.406	6.72e-38	LOC100717485
EC	Fibroblasts	6.38e-41	-0.30585	0.214	0.298	1.06e-36	Prrx2
EC	Fibroblasts	1.79e-39	-0.39021	0.347	0.436	2.99e-35	Tgfbr3
EC	Fibroblasts	1.42e-38	-0.41156	0.069	0.137	2.37e-34	Ccl21
EC	Fibroblasts	1.85e-37	-0.27556	0.253	0.342	3.08e-33	Cdc42ep3
EC	Fibroblasts	8.19e-37	-0.34704	0.068	0.131	1.36e-32	Fmod
EC	Fibroblasts	1.68e-34	-0.72501	0.271	0.345	2.79e-30	Aspn
EC	Fibroblasts	3.09e-32	-0.25312	0.105	0.167	5.15e-28	Enpp1
EC	Fibroblasts	2.1e-31	-0.6669	0.779	0.888	3.5e-27	Sparc
EC	Fibroblasts	9.8e-31	-0.25878	0.633	0.715	1.63e-26	Klf6
EC	Fibroblasts	8.02e-30	-0.26065	0.425	0.504	1.34e-25	Hsph1
EC	Fibroblasts	1.37e-29	-0.32864	0.167	0.233	2.28e-25	Runx1t1
EC	Fibroblasts	1.64e-29	-0.28771	0.069	0.124	2.73e-25	Cilp
EC	Fibroblasts	1.2e-27	-0.50467	0.189	0.249	2e-23	Pdgfra
EC	Fibroblasts	1.56e-27	-0.36778	0.157	0.212	2.6e-23	Srpx
EC	Fibroblasts	2.87e-26	-0.39511	0.081	0.135	4.78e-22	Wif1
EC	Fibroblasts	6.47e-25	-0.82163	0.199	0.248	1.08e-20	Eln
EC	Fibroblasts	6.24e-24	-0.29661	0.107	0.164	1.04e-19	Dkk2
EC	Fibroblasts	7.37e-23	-0.43233	0.06	0.105	1.23e-18	Thbs4
EC	Fibroblasts	1.68e-21	-0.27589	0.183	0.231	2.81e-17	Olfml3
EC	Fibroblasts	2.43e-21	-0.50763	0.364	0.401	4.05e-17	Serpinf1
EC	Fibroblasts	1.28e-19	-0.6576	0.362	0.389	2.13e-15	Fn1
EC	Fibroblasts	1.94e-19	-0.44853	0.198	0.247	3.22e-15	Crabp1
EC	Fibroblasts	3.05e-18	-0.76094	0.592	0.505	5.08e-14	Cfd
EC	Fibroblasts	3.85e-16	-0.31043	0.534	0.6	6.42e-12	Dcn
EC	Fibroblasts	1.33e-15	-0.28763	0.187	0.228	2.21e-11	Pth1r
EC	Fibroblasts	4.03e-15	-0.31201	0.159	0.193	6.72e-11	Gpc3
EC	Fibroblasts	4.97e-15	-0.59263	0.318	0.363	8.28e-11	Ccdc80
EC	Fibroblasts	3.1e-14	-0.44228	0.168	0.207	5.16e-10	Col14a1
EC	Fibroblasts	3.43e-14	-0.29441	0.09	0.128	5.71e-10	Col11a1
EC	Fibroblasts	2e-12	-0.27139	0.591	0.444	3.33e-08	Col6a2
EC	Fibroblasts	7.69e-12	-0.43266	0.478	0.473	1.28e-07	Timp2
EC	Fibroblasts	1.45e-09	-0.46105	0.416	0.397	2.41e-05	Ctsk
EC	Fibroblasts	6.87e-09	-0.26089	0.205	0.223	0.000114	Ecm2
EC	Fibroblasts	9.61e-09	-0.28894	0.543	0.595	0.00016	Fstl1
EC	Fibroblasts	1.99e-08	-0.31585	0.387	0.297	0.000332	Bgn
EC	Fibroblasts	5.64e-08	-0.29243	0.233	0.248	0.000939	Islr
EC	Fibroblasts	1.82e-07	-0.48569	0.381	0.363	0.003037	Col5a1
EC	Fibroblasts	1.89e-07	-0.78484	0.397	0.359	0.003149	Col6a3
EC	Fibroblasts	1.99e-07	-0.28418	0.471	0.359	0.00332	Pcolce
EC	Fibroblasts	4.82e-07	-0.41763	0.359	0.365	0.008024	Mmp2
EC	Hepatocytes	8.64e-76	-1.32854	0.985	0.998	1.44e-71	rna-NC-000884.1:1078..2642
EC	Hepatocytes	2.62e-57	-0.66441	0.971	0.99	4.36e-53	Rps6
EC	Hepatocytes	2e-55	-0.6863	0.971	0.989	3.33e-51	Rpl21
EC	Hepatocytes	1.16e-53	-0.59973	0.99	0.992	1.93e-49	Rps27
EC	Hepatocytes	8.28e-52	-0.64999	0.966	0.98	1.38e-47	Rpl9
EC	Hepatocytes	1.87e-51	-0.56585	0.99	0.994	3.12e-47	Rpl27a
EC	Hepatocytes	9.17e-51	-0.59876	0.99	0.999	1.53e-46	Rps8
EC	Hepatocytes	1.4e-50	-0.63993	0.917	0.979	2.34e-46	Naca
EC	Hepatocytes	1.66e-49	-0.5815	0.975	0.989	2.77e-45	Rps15a
EC	Hepatocytes	1.97e-49	-0.53824	0.975	0.994	3.28e-45	Rps18
EC	Hepatocytes	4.15e-49	-0.56723	0.956	0.989	6.91e-45	Rpl6
EC	Hepatocytes	3.69e-48	-0.56855	0.907	0.977	6.15e-44	Rpl5
EC	Hepatocytes	1.3e-46	-0.59497	0.956	0.985	2.16e-42	LOC100725672
EC	Hepatocytes	1.83e-46	-0.596	0.995	0.993	3.05e-42	Rps3a
EC	Hepatocytes	2.98e-46	-0.52457	0.961	0.986	4.97e-42	Rpl10a
EC	Hepatocytes	2.31e-45	-0.5038	0.936	0.987	3.84e-41	Rpl26
EC	Hepatocytes	2.13e-44	-0.51483	0.98	0.992	3.54e-40	Rps19
EC	Hepatocytes	4.84e-44	-0.56111	0.951	0.98	8.06e-40	Rpl30
EC	Hepatocytes	2.23e-43	-0.5324	0.931	0.986	3.71e-39	Rps5
EC	Hepatocytes	6.52e-43	-0.55198	0.931	0.981	1.09e-38	Rpl15
EC	Hepatocytes	8.43e-43	-0.52571	0.995	0.995	1.4e-38	Eef1a1
EC	Hepatocytes	9.87e-43	-0.44191	0.971	0.984	1.64e-38	Rps21
EC	Hepatocytes	1.33e-42	-0.45051	0.98	0.996	2.22e-38	Rps24
EC	Hepatocytes	4.77e-42	-0.51876	0.975	0.986	7.94e-38	Rps16
EC	Hepatocytes	5.42e-42	-0.55618	0.941	0.995	9.03e-38	Rpl3
EC	Hepatocytes	7.3e-42	-0.46709	0.975	0.988	1.22e-37	Rps26
EC	Hepatocytes	1.33e-40	-0.49819	0.975	0.982	2.22e-36	Rps13
EC	Hepatocytes	2.83e-40	-0.4309	0.99	0.987	4.72e-36	Rpl34
EC	Hepatocytes	3.33e-40	-0.55604	0.765	0.929	5.55e-36	Rtraf
EC	Hepatocytes	3.93e-40	-0.5655	0.858	0.939	6.55e-36	LOC100718682
EC	Hepatocytes	1.06e-39	-0.4643	0.971	0.989	1.77e-35	Rpl32
EC	Hepatocytes	2.56e-39	-0.48576	0.956	0.989	4.26e-35	Rps11
EC	Hepatocytes	4.56e-39	-0.46176	0.985	0.99	7.59e-35	Rpl14
EC	Hepatocytes	8.6e-39	-0.43266	0.995	0.994	1.43e-34	Rpl37
EC	Hepatocytes	9.38e-39	-0.44236	0.98	0.981	1.56e-34	Rps25
EC	Hepatocytes	9.76e-39	-0.47713	0.985	0.989	1.63e-34	Rps27a
EC	Hepatocytes	1.25e-38	-0.50476	0.975	0.988	2.09e-34	Rps7
EC	Hepatocytes	2.37e-38	-0.41324	0.936	0.983	3.95e-34	Rpl35
EC	Hepatocytes	2.62e-38	-0.53102	0.951	0.98	4.36e-34	Rpl7
EC	Hepatocytes	4.56e-38	-0.41506	0.971	0.989	7.59e-34	Fau
EC	Hepatocytes	3.35e-37	-0.4824	0.858	0.93	5.58e-33	Ndufc1
EC	Hepatocytes	2.13e-36	-0.41051	0.966	0.986	3.55e-32	Rps23
EC	Hepatocytes	3.1e-36	-0.41467	0.985	0.991	5.16e-32	Uba52
EC	Hepatocytes	8.76e-36	-0.39271	0.966	0.986	1.46e-31	Rpl36
EC	Hepatocytes	3.47e-35	-0.40314	0.985	0.989	5.79e-31	Rpl24
EC	Hepatocytes	7.75e-35	-0.4968	0.838	0.964	1.29e-30	Rps4x
EC	Hepatocytes	2.07e-34	-0.46627	0.995	0.995	3.45e-30	Rps12
EC	Hepatocytes	1.3e-33	-0.4885	0.907	0.964	2.17e-29	Rack1
EC	Hepatocytes	1.38e-33	-0.41144	0.985	0.989	2.29e-29	Rpl19
EC	Hepatocytes	2.65e-33	-0.48223	0.975	0.986	4.41e-29	Rpsa
EC	Hepatocytes	9.76e-33	-0.41329	0.995	0.996	1.63e-28	Zc3h10
EC	Hepatocytes	1.88e-32	-0.43732	0.995	0.997	3.14e-28	Tpt1
EC	Hepatocytes	2.29e-32	-0.39599	0.99	0.993	3.82e-28	Rplp1
EC	Hepatocytes	2.95e-32	-0.37961	0.98	0.986	4.92e-28	Rpl37a
EC	Hepatocytes	3.95e-32	-0.38623	0.975	0.983	6.58e-28	Rps14
EC	Hepatocytes	9.27e-32	-0.37119	0.98	0.992	1.54e-27	Rpl23
EC	Hepatocytes	1.47e-31	-0.41478	0.985	0.986	2.45e-27	Rpl13
EC	Hepatocytes	2.6e-31	-0.43037	0.926	0.961	4.33e-27	Rpl22l1
EC	Hepatocytes	1.18e-30	-0.40444	0.99	0.994	1.97e-26	Rpl12
EC	Hepatocytes	2.1e-30	-0.34563	0.966	0.974	3.51e-26	Rpl38
EC	Hepatocytes	3.11e-30	-0.42248	0.804	0.927	5.18e-26	Ssr2
EC	Hepatocytes	3.7e-30	-0.51869	0.926	0.974	6.16e-26	Anxa2
EC	Hepatocytes	7.18e-30	-0.49063	0.877	0.945	1.2e-25	Trim29
EC	Hepatocytes	7.43e-30	-0.38983	0.936	0.977	1.24e-25	Rpl22
EC	Hepatocytes	7.64e-30	-0.38767	0.946	0.972	1.27e-25	Rps17
EC	Hepatocytes	1.41e-29	-0.37528	0.975	0.974	2.35e-25	Rpl35a
EC	Hepatocytes	1.94e-29	-0.4287	0.941	0.974	3.23e-25	Rps3
EC	Hepatocytes	2.17e-29	-0.50409	0.799	0.924	3.62e-25	Atox1
EC	Hepatocytes	3.03e-29	-0.43336	0.863	0.924	5.05e-25	LOC100732718
EC	Hepatocytes	7.37e-29	-0.38712	0.975	0.996	1.23e-24	Rpl28
EC	Hepatocytes	1.12e-28	-0.41994	0.931	0.974	1.87e-24	Rpl29
EC	Hepatocytes	1.2e-28	-0.41156	0.99	0.985	1.99e-24	Rplp0
EC	Hepatocytes	3.09e-28	-0.34776	0.966	0.969	5.15e-24	Rps9
EC	Hepatocytes	2.45e-27	-0.364	0.975	0.993	4.08e-23	Rpl10
EC	Hepatocytes	3.67e-27	-0.44523	0.897	0.962	6.12e-23	Btf3
EC	Hepatocytes	4.09e-27	-0.38727	0.951	0.977	6.81e-23	Rpl11
EC	Hepatocytes	1.67e-26	-0.39156	0.975	0.989	2.78e-22	Rpl18
EC	Hepatocytes	1.71e-26	-0.43997	0.873	0.945	2.86e-22	Ssr4
EC	Hepatocytes	1.78e-26	-0.38774	0.975	0.987	2.96e-22	Rpl7a
EC	Hepatocytes	1.84e-26	-0.51558	0.328	0.671	3.07e-22	Tp63
EC	Hepatocytes	1.86e-26	-0.45916	0.971	0.986	3.11e-22	Rps2
EC	Hepatocytes	3.67e-26	-0.34845	0.995	0.982	6.11e-22	LOC100727237
EC	Hepatocytes	4.81e-26	-0.44325	0.681	0.842	8.02e-22	Ndufb5
EC	Hepatocytes	6.39e-26	-0.31555	0.971	0.979	1.06e-21	Rpl27
EC	Hepatocytes	6.45e-26	-0.38344	0.877	0.964	1.07e-21	LOC100717205
EC	Hepatocytes	2.59e-25	-0.3885	0.873	0.961	4.32e-21	Eef1d
EC	Hepatocytes	4.48e-25	-0.40831	0.809	0.902	7.46e-21	LOC100723369
EC	Hepatocytes	6.75e-25	-0.33648	0.99	0.989	1.13e-20	Rpl8
EC	Hepatocytes	1.69e-24	-0.32516	0.995	0.995	2.81e-20	Rps15
EC	Hepatocytes	4.04e-24	-0.45079	0.853	0.941	6.73e-20	Pkp1
EC	Hepatocytes	8.25e-24	-0.35507	0.951	0.968	1.37e-19	Eef1b2
EC	Hepatocytes	1.28e-23	-0.76268	0.647	0.849	2.13e-19	Col1a1
EC	Hepatocytes	2.67e-23	-0.44859	0.059	0.41	4.45e-19	Pnpo
EC	Hepatocytes	4.09e-23	-0.42608	0.745	0.874	6.82e-19	Jtb
EC	Hepatocytes	6.39e-23	-0.31976	0.98	0.989	1.06e-18	Eef2
EC	Hepatocytes	8.16e-23	-0.2697	0.99	0.985	1.36e-18	Rps29
EC	Hepatocytes	8.93e-23	-0.52267	0.917	0.942	1.49e-18	ND4
EC	Hepatocytes	1.53e-22	-0.44564	0.686	0.846	2.54e-18	Pfdn5
EC	Hepatocytes	1.69e-22	-0.47973	0.819	0.955	2.81e-18	Cd9
EC	Hepatocytes	3.9e-22	-0.31896	0.975	0.991	6.49e-18	Rpl18a
EC	Hepatocytes	9.71e-22	-0.30781	0.975	0.99	1.62e-17	Rpl13a
EC	Hepatocytes	3.09e-21	-0.40545	0.975	0.985	5.14e-17	S100a14
EC	Hepatocytes	3.59e-21	-0.7861	0.461	0.724	5.98e-17	Col3a1
EC	Hepatocytes	3.68e-21	-0.36264	0.833	0.904	6.13e-17	Eif3k
EC	Hepatocytes	1.39e-20	-0.33163	0.887	0.965	2.31e-16	Eef1g
EC	Hepatocytes	1.44e-20	-0.49595	0.534	0.758	2.4e-16	ND4L
EC	Hepatocytes	7.73e-20	-0.36729	0.696	0.843	1.29e-15	Nsa2
EC	Hepatocytes	2.41e-19	-0.49475	0.936	0.974	4.02e-15	Cstb
EC	Hepatocytes	6.32e-19	-0.50654	0.706	0.846	1.05e-14	Selenop
EC	Hepatocytes	8.82e-19	-0.40586	0.686	0.87	1.47e-14	Ptprf
EC	Hepatocytes	9.83e-19	-0.36074	0.667	0.809	1.64e-14	Atp5f1c
EC	Hepatocytes	1.38e-18	-1.25357	0.912	0.98	2.3e-14	Apoe
EC	Hepatocytes	5.35e-18	-0.82554	0.676	0.843	8.91e-14	Spink5
EC	Hepatocytes	6.52e-18	-0.2934	0.912	0.949	1.09e-13	Slc25a3
EC	Hepatocytes	1.49e-17	-0.34869	0.608	0.818	2.48e-13	Cct6a
EC	Hepatocytes	1.66e-17	-0.3393	0.931	0.958	2.77e-13	Rpl31
EC	Hepatocytes	2.49e-17	-0.38655	0.627	0.803	4.14e-13	Chchd10
EC	Hepatocytes	3.27e-17	-0.42218	0.451	0.707	5.45e-13	Nfib
EC	Hepatocytes	1.36e-16	-0.32657	0.696	0.828	2.26e-12	Tpd52
EC	Hepatocytes	1.74e-16	-0.35822	0.794	0.862	2.89e-12	Rps27l
EC	Hepatocytes	2.28e-16	-0.30362	0.775	0.888	3.79e-12	Eif3e
EC	Hepatocytes	2.29e-16	-0.32655	0.789	0.902	3.82e-12	Ptges3
EC	Hepatocytes	2.43e-16	-0.35003	0.873	0.969	4.05e-12	Itm2b
EC	Hepatocytes	6.64e-16	-0.39105	0.672	0.808	1.11e-11	Ablim1
EC	Hepatocytes	1.02e-15	-0.38103	0.76	0.89	1.71e-11	Nucks1
EC	Hepatocytes	1.25e-15	-0.39948	0.848	0.911	2.09e-11	LOC100729464
EC	Hepatocytes	1.36e-15	-0.3168	0.613	0.76	2.26e-11	Eif2s3
EC	Hepatocytes	1.61e-15	-0.35252	0.74	0.864	2.69e-11	Reep5
EC	Hepatocytes	1.64e-15	-0.33217	0.809	0.903	2.74e-11	Edf1
EC	Hepatocytes	1.73e-15	-0.2856	0.892	0.945	2.88e-11	LOC100723251
EC	Hepatocytes	2.95e-15	-0.27059	0.299	0.531	4.91e-11	Znf277
EC	Hepatocytes	3.33e-15	-0.30496	0.76	0.858	5.55e-11	Atp5f1a
EC	Hepatocytes	8.81e-15	-0.28331	0.917	0.943	1.47e-10	Rpl4
EC	Hepatocytes	1.3e-14	-0.28431	0.686	0.834	2.17e-10	Ndufv2
EC	Hepatocytes	1.43e-14	-0.33671	0.672	0.772	2.38e-10	CUNH9orf16
EC	Hepatocytes	2.11e-14	-0.31419	0.779	0.877	3.52e-10	Eif3h
EC	Hepatocytes	2.61e-14	-0.28347	0.868	0.927	4.36e-10	Atp5mg
EC	Hepatocytes	2.82e-14	-0.60786	0.534	0.722	4.7e-10	Col1a2
EC	Hepatocytes	3.01e-14	-0.30712	0.975	0.977	5.02e-10	Ppia
EC	Hepatocytes	5.08e-14	-0.37672	0.775	0.886	8.46e-10	Plp2
EC	Hepatocytes	5.16e-14	-0.34929	0.863	0.938	8.59e-10	Eno1
EC	Hepatocytes	6.43e-14	-0.31233	0.735	0.796	1.07e-09	Nop10
EC	Hepatocytes	1.25e-13	-0.43692	0.49	0.647	2.08e-09	Gpcpd1
EC	Hepatocytes	1.8e-13	-0.28303	0.387	0.587	3e-09	Decr1
EC	Hepatocytes	1.88e-13	-0.35697	0.882	0.911	3.13e-09	Sdc1
EC	Hepatocytes	2.82e-13	-0.53992	0.309	0.506	4.7e-09	LOC100379542
EC	Hepatocytes	3.09e-13	-0.28036	0.711	0.864	5.15e-09	Aldh2
EC	Hepatocytes	4.37e-13	-1.21094	0.77	0.917	7.29e-09	Cst6
EC	Hepatocytes	4.76e-13	-0.33039	0.637	0.759	7.93e-09	Mphosph8
EC	Hepatocytes	6.28e-13	-0.25971	0.941	0.934	1.05e-08	LOC100726711
EC	Hepatocytes	7.47e-13	-0.34582	0.471	0.615	1.24e-08	Tanc1
EC	Hepatocytes	9.42e-13	-0.31306	0.525	0.662	1.57e-08	Mapk1
EC	Hepatocytes	1.05e-12	-0.38083	0.833	0.891	1.75e-08	Akap9
EC	Hepatocytes	1.12e-12	-0.26944	0.882	0.914	1.86e-08	Son
EC	Hepatocytes	1.43e-12	-0.2778	0.696	0.825	2.38e-08	Gdi2
EC	Hepatocytes	1.75e-12	-0.29061	0.681	0.787	2.91e-08	Prom2
EC	Hepatocytes	2.21e-12	-0.3091	0.667	0.771	3.69e-08	Dusp22
EC	Hepatocytes	2.78e-12	-0.30794	0.574	0.697	4.64e-08	Arl5a
EC	Hepatocytes	3.59e-12	-0.33279	0.426	0.593	5.98e-08	Clk4
EC	Hepatocytes	3.68e-12	-0.27876	0.681	0.832	6.13e-08	Golga4
EC	Hepatocytes	3.84e-12	-0.39317	0.598	0.788	6.4e-08	Pon3
EC	Hepatocytes	3.89e-12	-0.26027	0.765	0.858	6.48e-08	LOC100735918
EC	Hepatocytes	4.93e-12	-0.25392	0.353	0.548	8.21e-08	Rida
EC	Hepatocytes	5.23e-12	-0.27151	0.725	0.812	8.72e-08	Hsd17b10
EC	Hepatocytes	5.76e-12	-0.33981	0.725	0.861	9.6e-08	Mgst3
EC	Hepatocytes	6.07e-12	-0.40431	0.877	0.936	1.01e-07	Fxyd3
EC	Hepatocytes	7e-12	-0.28412	0.873	0.933	1.17e-07	Prnp
EC	Hepatocytes	7.03e-12	-0.31433	0.623	0.713	1.17e-07	Naa15
EC	Hepatocytes	8.09e-12	-0.29991	0.725	0.843	1.35e-07	LOC100731481
EC	Hepatocytes	8.11e-12	-0.26521	0.789	0.848	1.35e-07	Tomm7
EC	Hepatocytes	8.62e-12	-0.48696	0.623	0.75	1.44e-07	Flrt3
EC	Hepatocytes	8.98e-12	-0.29358	0.48	0.599	1.5e-07	Cmc1
EC	Hepatocytes	9.24e-12	-0.27856	0.534	0.662	1.54e-07	Mrpl18
EC	Hepatocytes	1.38e-11	-0.42193	0.373	0.535	2.29e-07	Gstm2
EC	Hepatocytes	1.52e-11	-0.26651	0.603	0.746	2.54e-07	Ap1m2
EC	Hepatocytes	1.61e-11	-0.26732	0.691	0.833	2.68e-07	Iqgap1
EC	Hepatocytes	1.99e-11	-0.28599	0.975	0.995	3.32e-07	LOC100728410
EC	Hepatocytes	3.2e-11	-0.25595	0.662	0.782	5.33e-07	Ufc1
EC	Hepatocytes	3.28e-11	-0.29279	0.593	0.735	5.47e-07	Pgam1
EC	Hepatocytes	3.86e-11	-0.31578	0.544	0.664	6.43e-07	Ctsf
EC	Hepatocytes	5.09e-11	-0.28547	0.539	0.671	8.48e-07	Thoc2
EC	Hepatocytes	5.33e-11	-0.26173	0.77	0.877	8.87e-07	LOC100724348
EC	Hepatocytes	5.56e-11	-0.27305	0.74	0.793	9.26e-07	Dync1i2
EC	Hepatocytes	6.38e-11	-0.39284	0.49	0.642	1.06e-06	Elovl7
EC	Hepatocytes	6.69e-11	-0.27141	0.725	0.812	1.11e-06	Pnisr
EC	Hepatocytes	6.75e-11	-0.34215	0.632	0.787	1.12e-06	Atrx
EC	Hepatocytes	7.55e-11	-0.25672	0.809	0.887	1.26e-06	Atp5pd
EC	Hepatocytes	1.1e-10	-0.29988	0.608	0.74	1.83e-06	Fam20b
EC	Hepatocytes	1.37e-10	-0.32898	0.627	0.721	2.29e-06	Anxa5
EC	Hepatocytes	1.52e-10	-0.32344	0.623	0.737	2.54e-06	Hsbp1l1
EC	Hepatocytes	1.55e-10	-0.35879	0.672	0.761	2.57e-06	Fdft1
EC	Hepatocytes	1.74e-10	-0.7895	0.407	0.589	2.9e-06	LOC100728525
EC	Hepatocytes	1.8e-10	-0.26615	0.828	0.907	3.01e-06	Bsg
EC	Hepatocytes	1.84e-10	-0.27926	0.554	0.708	3.07e-06	Tpr
EC	Hepatocytes	2.05e-10	-0.26423	0.544	0.69	3.41e-06	Srp9
EC	Hepatocytes	2.14e-10	-0.30279	0.745	0.829	3.56e-06	LOC100718700
EC	Hepatocytes	2.29e-10	-0.29205	0.667	0.764	3.82e-06	Arl1
EC	Hepatocytes	2.39e-10	-0.26286	0.662	0.801	3.97e-06	Tomm20
EC	Hepatocytes	2.53e-10	-0.2517	0.598	0.715	4.22e-06	Mdh1
EC	Hepatocytes	2.75e-10	-0.31533	0.539	0.654	4.58e-06	Tmem43
EC	Hepatocytes	2.98e-10	-0.39539	0.662	0.787	4.96e-06	Ppp1r12a
EC	Hepatocytes	3.05e-10	-0.30663	0.608	0.721	5.08e-06	Cd47
EC	Hepatocytes	4.1e-10	-0.4259	0.775	0.867	6.83e-06	Gstp1
EC	Hepatocytes	4.12e-10	-0.25023	0.667	0.788	6.86e-06	Eif3i
EC	Hepatocytes	4.63e-10	-0.26394	0.662	0.749	7.71e-06	Sypl1
EC	Hepatocytes	6.37e-10	-0.31661	0.49	0.671	1.06e-05	Slc25a48
EC	Hepatocytes	6.83e-10	-0.26533	0.623	0.746	1.14e-05	Ginm1
EC	Hepatocytes	7.49e-10	-0.2658	0.77	0.873	1.25e-05	Atp5pf
EC	Hepatocytes	1.01e-09	-0.26967	0.843	0.915	1.68e-05	Capg
EC	Hepatocytes	1.02e-09	-0.2525	0.701	0.866	1.71e-05	Vdac1
EC	Hepatocytes	1.05e-09	-0.27139	0.995	0.993	1.75e-05	Krtdap
EC	Hepatocytes	1.09e-09	-0.26122	0.74	0.813	1.81e-05	LOC100720974
EC	Hepatocytes	1.16e-09	-0.31239	0.779	0.846	1.94e-05	Srp14
EC	Hepatocytes	1.26e-09	-0.29938	0.201	0.379	2.1e-05	Ankh
EC	Hepatocytes	1.46e-09	-0.26692	0.515	0.633	2.43e-05	Pla2g12a
EC	Hepatocytes	1.56e-09	-0.32539	0.681	0.745	2.61e-05	Galnt1
EC	Hepatocytes	1.58e-09	-0.29755	0.559	0.679	2.64e-05	Hr
EC	Hepatocytes	1.89e-09	-0.25193	0.436	0.605	3.15e-05	Ywhah
EC	Hepatocytes	1.9e-09	-0.37435	0.657	0.738	3.16e-05	Nfe2l2
EC	Hepatocytes	1.96e-09	-0.26875	0.701	0.843	3.26e-05	Pebp1
EC	Hepatocytes	1.96e-09	-0.32512	0.284	0.46	3.27e-05	Hspa6
EC	Hepatocytes	2.17e-09	-0.25973	0.789	0.882	3.62e-05	Ost4
EC	Hepatocytes	3.38e-09	-0.25431	0.598	0.704	5.64e-05	Fkbp3
EC	Hepatocytes	4.43e-09	-0.59929	0.74	0.786	7.38e-05	Dst
EC	Hepatocytes	4.92e-09	-0.28896	0.657	0.787	8.2e-05	Ppp3ca
EC	Hepatocytes	5.5e-09	-0.3172	0.466	0.617	9.16e-05	Alcam
EC	Hepatocytes	5.59e-09	-0.31408	0.642	0.754	9.31e-05	Smg1
EC	Hepatocytes	5.8e-09	-0.27061	0.838	0.895	9.66e-05	Rab25
EC	Hepatocytes	6.05e-09	-0.90275	0.603	0.643	0.000101	LOC100732091
EC	Hepatocytes	6.84e-09	-0.44622	0.868	0.89	0.000114	Lgals3
EC	Hepatocytes	7.75e-09	-0.42191	0.451	0.599	0.000129	Epcam
EC	Hepatocytes	7.85e-09	-0.38685	0.554	0.649	0.000131	Sgpl1
EC	Hepatocytes	8.22e-09	-0.49907	0.775	0.821	0.000137	Msmo1
EC	Hepatocytes	8.6e-09	-0.27922	0.436	0.578	0.000143	Pon2
EC	Hepatocytes	9.46e-09	-0.258	0.559	0.637	0.000158	Capn1
EC	Hepatocytes	1.32e-08	-0.37941	0.392	0.619	0.00022	Krt5
EC	Hepatocytes	1.43e-08	-0.28903	0.652	0.744	0.000238	Pgk1
EC	Hepatocytes	1.49e-08	-0.25233	0.475	0.603	0.000248	Pbrm1
EC	Hepatocytes	1.73e-08	-0.25653	0.569	0.678	0.000288	Pou2f3
EC	Hepatocytes	1.88e-08	-0.26423	0.637	0.697	0.000314	Tiprl
EC	Hepatocytes	2.29e-08	-0.2501	0.789	0.858	0.000381	Gltp
EC	Hepatocytes	2.45e-08	-0.25235	0.618	0.708	0.000408	Papss1
EC	Hepatocytes	2.65e-08	-0.25956	0.784	0.815	0.000441	Capns2
EC	Hepatocytes	3.29e-08	-0.29389	0.574	0.643	0.000547	Tmem254
EC	Hepatocytes	4.19e-08	-0.36102	0.539	0.672	0.000697	Ckmt1a
EC	Hepatocytes	4.93e-08	-0.30919	0.5	0.598	0.000821	LOC100726112
EC	Hepatocytes	7.02e-08	-0.37303	0.235	0.392	0.00117	Atp6v0a4
EC	Hepatocytes	8.93e-08	-0.28184	0.431	0.576	0.001488	Barx2
EC	Hepatocytes	1.12e-07	-0.30307	0.662	0.765	0.001862	Tiam1
EC	Hepatocytes	1.28e-07	-0.38156	0.559	0.668	0.002131	Ndufa4l2
EC	Hepatocytes	1.78e-07	-0.34893	0.461	0.589	0.002967	Ggh
EC	Hepatocytes	1.83e-07	-0.25096	0.765	0.828	0.003056	Rbm25
EC	Hepatocytes	2.42e-07	-0.25911	0.588	0.681	0.004035	Pdlim4
EC	Hepatocytes	2.64e-07	-0.27788	0.608	0.689	0.004395	Slc12a2
EC	Hepatocytes	2.79e-07	-0.80582	0.206	0.369	0.004646	Tmem213
EC	Hepatocytes	2.95e-07	-0.53181	0.466	0.564	0.004909	Nucb2
EC	Hepatocytes	2.99e-07	-0.32856	0.779	0.871	0.004984	Znf706
EC	Hepatocytes	3.36e-07	-0.38015	0.627	0.689	0.005605	Mbnl1
EC	Hepatocytes	4.54e-07	-0.53756	0.907	0.89	0.007555	LOC100732369
EC	Hepatocytes	5.2e-07	-0.35959	0.745	0.859	0.008667	Afdn
EC	Hepatocytes	5.56e-07	-0.3911	0.676	0.743	0.00926	Hsph1
EC	Hepatocytes	6.34e-07	-0.29653	0.613	0.653	0.010557	Nr1d2
EC	Hepatocytes	7.8e-07	-0.2772	0.431	0.544	0.012989	Ino80c
EC	Hepatocytes	1.01e-06	-0.25834	0.809	0.871	0.016859	Dynll1
EC	Hepatocytes	1.11e-06	-0.4439	0.647	0.715	0.018441	Clu
EC	Hepatocytes	1.29e-06	-0.48707	0.676	0.765	0.021512	Msmb
EC	Hepatocytes	1.47e-06	-0.28378	0.73	0.781	0.024495	Dync1li1
EC	Hepatocytes	1.87e-06	-0.34384	0.26	0.384	0.031098	Kdsr
EC	Hepatocytes	2.54e-06	-0.75998	0.216	0.354	0.042362	Calml3
EC	Hepatocytes	2.61e-06	-0.28112	0.559	0.653	0.043502	Celf1
EC	Hepatocytes	2.62e-06	-0.25088	0.583	0.64	0.043617	Fam162a
EC	Macrophages	1.27e-25	-1.58626	0.002	0.231	2.11e-21	Hpgds
EC	Macrophages	4.19e-23	-1.02853	0	0.154	6.98e-19	LOC100715591
EC	Macrophages	4.19e-23	-1.31293	0	0.154	6.98e-19	LOC100716160
EC	Macrophages	2.41e-15	-2.02574	0.013	0.308	4.01e-11	Cd209
EC	Macrophages	2.2e-12	-1.62199	0.017	0.308	3.66e-08	P2ry13
EC	Macrophages	5.6e-12	-1.4351	0.003	0.154	9.32e-08	Pik3r6
EC	Macrophages	9.8e-10	-1.06853	0.005	0.154	1.63e-05	Slc16a13
EC	Macrophages	9.8e-10	-1.18079	0.005	0.154	1.63e-05	Lrig2
EC	Macrophages	2.06e-08	-2.21569	0.182	0.692	0.000342	LOC100732369
EC	Macrophages	3.28e-08	-1.07553	0.006	0.154	0.000546	Slc25a4
EC	Macrophages	3.95e-08	-2.15786	0.265	0.769	0.000657	LOC100728410
EC	Macrophages	2.83e-07	-2.03838	0.118	0.538	0.004719	Cst6
EC	Macrophages	3.73e-07	-1.58526	0.008	0.154	0.00621	Cd207
EC	Macrophages	4.07e-07	-0.87229	0.008	0.154	0.006779	Naprt
EC	Macrophages	1.42e-06	-2.23853	0.925	0.923	0.023726	LOC100734096
EC	Macrophages	2.01e-06	-2.33466	0.094	0.462	0.033527	Ccl21
EC	Macrophages	2.42e-06	-1.02563	0.009	0.154	0.0403	Lrp2bp
EC	Macrophages	2.51e-06	-1.15217	0.009	0.154	0.041876	Stab1
EC	Monocytes	1.29831e-202	-1.52112	0	0.743	2.16272e-198	LOC100735670
EC	Monocytes	1.20663e-133	-1.71551	0.026	0.688	2.01e-129	Alox5ap
EC	Monocytes	5.04728e-131	-1.44381	0.003	0.523	8.40777e-127	Hpgds
EC	Monocytes	3.96e-92	-1.0066	0.006	0.404	6.59e-88	Ceacam1
EC	Monocytes	1.18e-91	-1.10654	0.005	0.394	1.97e-87	Epcam
EC	Monocytes	7.94e-91	-1.55533	0.003	0.376	1.32e-86	Cd207
EC	Monocytes	4.34e-78	-0.69061	0.001	0.303	7.23e-74	Lpar3
EC	Monocytes	2.43e-77	-1.11191	0.014	0.404	4.05e-73	Fam109a
EC	Monocytes	8.18e-69	-0.55985	0.003	0.294	1.36e-64	Cdh1
EC	Monocytes	1.32e-59	-0.49015	0.008	0.294	2.2e-55	Slc9a7
EC	Monocytes	5.04e-59	-0.95703	0.053	0.495	8.39e-55	Pnpo
EC	Monocytes	9.99e-59	-1.5759	0.121	0.651	1.66e-54	Slc38a1
EC	Monocytes	2.91e-57	-0.73112	0.01	0.303	4.85e-53	Fcer1a
EC	Monocytes	3.3e-57	-1.39917	0.165	0.716	5.5e-53	Cst6
EC	Monocytes	2.28e-56	-1.811	0.991	1	3.8e-52	rna-NC-000884.1:1078..2642
EC	Monocytes	2.19e-53	-0.71784	0.021	0.349	3.65e-49	Alox5
EC	Monocytes	1.53e-52	-0.46846	0.033	0.394	2.55e-48	LOC100718695
EC	Monocytes	1.6e-49	-0.59349	0.003	0.22	2.66e-45	LOC101787069
EC	Monocytes	1.52e-46	-0.30755	0.001	0.183	2.53e-42	Adam28
EC	Monocytes	1.67e-43	-0.48629	0.014	0.266	2.78e-39	Trpv4
EC	Monocytes	2.19e-43	-2.01314	0.989	0.982	3.65e-39	LOC100734096
EC	Monocytes	6.19e-43	-0.66405	0.009	0.239	1.03e-38	Paqr7
EC	Monocytes	2.79e-41	-0.62234	0.005	0.202	4.64e-37	Mycn
EC	Monocytes	9.44e-41	-0.44662	0.009	0.229	1.57e-36	Tmem171
EC	Monocytes	1.2e-40	-1.598	0.122	0.55	1.99e-36	Thy1
EC	Monocytes	2.91e-40	-0.94307	0.998	1	4.85e-36	Rps27
EC	Monocytes	2.35e-39	-0.28907	0.001	0.156	3.91e-35	Fcer2
EC	Monocytes	4.43e-38	-0.93334	0.045	0.367	7.38e-34	Sema7a
EC	Monocytes	2.18e-37	-1.47418	0.995	0.954	3.63e-33	LOC100715615
EC	Monocytes	2.18e-37	-1.55485	0.194	0.633	3.64e-33	LOC100716146
EC	Monocytes	6.12e-37	-0.76746	0.071	0.431	1.02e-32	Afdn
EC	Monocytes	1.85e-36	-0.88829	0.992	1	3.09e-32	Rpl37
EC	Monocytes	2.13e-36	-0.5916	0.029	0.303	3.55e-32	Prkcb
EC	Monocytes	1.44e-35	-0.57647	0.04	0.339	2.41e-31	St3gal5
EC	Monocytes	4.16e-35	-0.33966	0.006	0.183	6.93e-31	Slc27a3
EC	Monocytes	4.31e-35	-1.67712	0.969	0.936	7.18e-31	LOC100735392
EC	Monocytes	3.4e-34	-0.87712	0.993	0.991	5.66e-30	Rps15a
EC	Monocytes	1.14e-32	-0.28198	0.003	0.147	1.91e-28	Ltc4s
EC	Monocytes	4.62e-32	-0.88914	0.997	0.991	7.69e-28	Rps8
EC	Monocytes	7.05e-32	-0.54292	0.064	0.385	1.18e-27	Ppp1r14a
EC	Monocytes	3.16e-31	-0.37238	0.015	0.22	5.26e-27	LOC100723118
EC	Monocytes	9.24e-31	-0.86556	0.989	0.982	1.54e-26	Rps16
EC	Monocytes	9.46e-31	-0.75815	0.985	0.972	1.58e-26	Rpl6
EC	Monocytes	9.77e-31	-0.77238	0.99	0.982	1.63e-26	Rpl34
EC	Monocytes	1.3e-30	-0.66569	0.967	0.963	2.16e-26	Rpl23a
EC	Monocytes	1.69e-30	-0.91282	0.987	0.963	2.81e-26	LOC100725672
EC	Monocytes	3.04e-30	-1.16191	0.423	0.789	5.06e-26	Cd9
EC	Monocytes	4.39e-30	-0.92539	0.076	0.394	7.32e-26	Tp53i11
EC	Monocytes	8.96e-30	-0.68151	0.997	1	1.49e-25	Rplp1
EC	Monocytes	1.03e-29	-1.00883	0.072	0.385	1.72e-25	Zeb1
EC	Monocytes	1.7e-29	-0.73589	0.997	1	2.82e-25	Zc3h10
EC	Monocytes	1.92e-29	-0.72242	0.991	0.982	3.2e-25	Fau
EC	Monocytes	2.95e-29	-2.98979	0.803	0.862	4.91e-25	Hspb1
EC	Monocytes	5.06e-29	-0.83362	0.062	0.358	8.43e-25	Sesn3
EC	Monocytes	7.4e-29	-0.52651	0.038	0.294	1.23e-24	Znf296
EC	Monocytes	7.77e-29	-0.74388	0.992	0.991	1.29e-24	Rps19
EC	Monocytes	8.95e-29	-0.68402	0.997	0.991	1.49e-24	Rps18
EC	Monocytes	1.23e-28	-0.75753	0.099	0.44	2.05e-24	Znf366
EC	Monocytes	1.26e-28	-0.60122	0.048	0.321	2.1e-24	Ptgs1
EC	Monocytes	1.7e-28	-0.85595	0.99	0.963	2.84e-24	Rpl27a
EC	Monocytes	1.76e-28	-0.73871	0.993	0.963	2.93e-24	Rps21
EC	Monocytes	2.57e-28	-0.87241	0.992	0.972	4.29e-24	Rps3a
EC	Monocytes	2.99e-28	-0.76162	0.995	0.991	4.98e-24	Rpl28
EC	Monocytes	3.31e-28	-1.2645	0.148	0.523	5.51e-24	Gpr183
EC	Monocytes	3.42e-28	-0.83327	0.98	0.972	5.7e-24	Rpl26
EC	Monocytes	3.55e-28	-0.81975	0.986	0.972	5.92e-24	Rps6
EC	Monocytes	5.48e-28	-2.65664	0.385	0.716	9.13e-24	Mfge8
EC	Monocytes	6.72e-28	-0.87428	0.976	0.945	1.12e-23	Rpl9
EC	Monocytes	1.35e-27	-0.902	0.958	0.936	2.24e-23	Naca
EC	Monocytes	1.36e-27	-0.41659	0.021	0.229	2.26e-23	Rgs17
EC	Monocytes	2.26e-27	-0.94211	0.973	0.954	3.77e-23	Rpl30
EC	Monocytes	3.33e-27	-0.88639	0.976	0.945	5.56e-23	Rpl21
EC	Monocytes	3.69e-27	-1.33165	0.085	0.394	6.14e-23	Slco4a1
EC	Monocytes	8.5e-27	-0.82594	0.988	0.954	1.42e-22	Rps14
EC	Monocytes	4.48e-26	-0.69536	0.997	0.982	7.47e-22	Rps24
EC	Monocytes	6.7e-26	-0.90278	0.984	0.982	1.12e-21	Rpl7
EC	Monocytes	8.66e-26	-0.65894	0.991	0.972	1.44e-21	Rps25
EC	Monocytes	9.98e-26	-0.79557	0.983	0.954	1.66e-21	Rps26
EC	Monocytes	4.37e-25	-0.29891	0.001	0.101	7.29e-21	LOC111755113
EC	Monocytes	5.25e-25	-0.8227	0.981	0.991	8.74e-21	Rps11
EC	Monocytes	5.97e-25	-0.53843	0.033	0.257	9.94e-21	Prrx2
EC	Monocytes	6.8e-25	-0.60706	0.98	0.945	1.13e-20	Rpl38
EC	Monocytes	1.16e-24	-0.8401	0.023	0.22	1.93e-20	Irf4
EC	Monocytes	1.49e-24	-0.71768	1	1	2.48e-20	LOC111753690
EC	Monocytes	1.63e-24	-0.95997	0.968	0.954	2.71e-20	S100a4
EC	Monocytes	1.9e-24	-0.7404	0.996	0.991	3.17e-20	Rps12
EC	Monocytes	3.23e-24	-0.78649	0.983	0.972	5.38e-20	Ptma
EC	Monocytes	3.56e-24	-1.14937	0.118	0.431	5.93e-20	Slc5a3
EC	Monocytes	4e-24	-0.70251	0.99	0.963	6.66e-20	Rpl35a
EC	Monocytes	6.74e-24	-0.69892	0.921	0.908	1.12e-19	Btf3
EC	Monocytes	8.66e-24	-0.74575	0.959	0.908	1.44e-19	Rpl5
EC	Monocytes	1.32e-23	-0.60606	0.992	0.982	2.19e-19	Rpl37a
EC	Monocytes	1.33e-23	-0.42968	0.025	0.22	2.21e-19	Gpr176
EC	Monocytes	3.06e-23	-0.62727	1	1	5.1e-19	Eef1a1
EC	Monocytes	3.41e-23	-0.93841	0.748	0.817	5.68e-19	LOC100718682
EC	Monocytes	3.75e-23	-0.69989	0.964	0.927	6.25e-19	Rpl22
EC	Monocytes	3.96e-23	-0.88331	0.134	0.45	6.6e-19	Gpr137b
EC	Monocytes	7.64e-23	-0.28984	0.01	0.156	1.27e-18	Map2
EC	Monocytes	8.93e-23	-1.14658	0.318	0.642	1.49e-18	Pkib
EC	Monocytes	9.81e-23	-0.56716	0.993	0.963	1.63e-18	Rpl36
EC	Monocytes	1.24e-22	-3.06134	0.385	0.67	2.06e-18	LOC100717205
EC	Monocytes	1.24e-22	-0.6658	0.996	0.963	2.07e-18	Rps15
EC	Monocytes	1.26e-22	-0.68499	0.969	0.917	2.1e-18	Rps17
EC	Monocytes	2.21e-22	-0.57253	1	0.972	3.68e-18	Cd74
EC	Monocytes	3.31e-22	-1.04428	0.664	0.826	5.51e-18	Col1a1
EC	Monocytes	3.35e-22	-0.58398	0.985	0.963	5.58e-18	Uba52
EC	Monocytes	4.89e-22	-0.67727	0.992	0.982	8.15e-18	Rps13
EC	Monocytes	6e-22	-0.66283	0.963	0.927	9.99e-18	Ssr4
EC	Monocytes	8.94e-22	-0.29013	0.003	0.11	1.49e-17	Clnk
EC	Monocytes	8.94e-22	-0.31888	0.003	0.11	1.49e-17	LOC100715591
EC	Monocytes	2.04e-21	-1.93908	0.657	0.761	3.4e-17	Nr4a3
EC	Monocytes	2.75e-21	-0.44019	0.07	0.33	4.57e-17	Ramp1
EC	Monocytes	3.66e-21	-0.91574	0.977	0.917	6.1e-17	LOC100718133
EC	Monocytes	5.03e-21	-0.60005	0.997	0.991	8.37e-17	Rpl12
EC	Monocytes	5.48e-21	-0.66091	0.967	0.927	9.12e-17	Rpl35
EC	Monocytes	7.03e-21	-0.60568	0.994	0.972	1.17e-16	Rpl24
EC	Monocytes	7.45e-21	-0.58843	0.998	0.963	1.24e-16	Rps29
EC	Monocytes	8.7e-21	-0.64193	0.953	0.963	1.45e-16	Eef1b2
EC	Monocytes	1.87e-20	-0.67926	0.991	0.917	3.12e-16	LOC100714780
EC	Monocytes	1.95e-20	-0.54529	0.992	0.963	3.24e-16	Rpl19
EC	Monocytes	2e-20	-0.73807	0.931	0.917	3.33e-16	Rps4x
EC	Monocytes	2.32e-20	-1.2511	0.573	0.761	3.86e-16	Arhgdib
EC	Monocytes	6.43e-20	-1.30336	0.829	0.899	1.07e-15	Zfp36l1
EC	Monocytes	7.56e-20	-0.85299	0.365	0.633	1.26e-15	Ncoa7
EC	Monocytes	1.15e-19	-0.56528	0.993	0.963	1.92e-15	Rpl13
EC	Monocytes	1.21e-19	-0.59176	0.97	0.908	2.02e-15	Rpl31
EC	Monocytes	1.84e-19	-1.19441	0.33	0.615	3.07e-15	Krtdap
EC	Monocytes	1.94e-19	-2.2123	0.386	0.642	3.23e-15	Hsph1
EC	Monocytes	1.95e-19	-0.74508	0.027	0.202	3.25e-15	Kifc3
EC	Monocytes	1.96e-19	-0.61822	0.986	0.972	3.27e-15	Rps27a
EC	Monocytes	2.02e-19	-1.28942	0.251	0.55	3.37e-15	LOC100728410
EC	Monocytes	2.41e-19	-0.52151	0.994	0.991	4.01e-15	Rpl14
EC	Monocytes	5.2e-19	-0.90697	0.876	0.844	8.66e-15	LOC100729272
EC	Monocytes	6.05e-19	-0.8789	0.962	0.89	1.01e-14	Hmgb1
EC	Monocytes	7.71e-19	-0.29094	0.009	0.128	1.28e-14	LOC100719246
EC	Monocytes	1.11e-18	-0.58599	0.991	0.972	1.84e-14	Rpl18
EC	Monocytes	1.38e-18	-0.36585	0.02	0.174	2.3e-14	Gpr68
EC	Monocytes	2.21e-18	-0.67645	0.889	0.89	3.68e-14	Rpl22l1
EC	Monocytes	3.39e-18	-0.55214	0.986	0.963	5.64e-14	LOC100727237
EC	Monocytes	4.18e-18	-0.81826	0.125	0.394	6.97e-14	Jaml
EC	Monocytes	6.03e-18	-0.50208	0.993	0.954	1e-13	Rpl23
EC	Monocytes	6.81e-18	-0.33742	0.006	0.11	1.13e-13	Cd164l2
EC	Monocytes	7.08e-18	-0.94634	0.216	0.505	1.18e-13	Krt1
EC	Monocytes	1.13e-17	-0.61233	0.174	0.45	1.89e-13	LOC100713671
EC	Monocytes	1.23e-17	-0.80761	0.33	0.606	2.05e-13	Plekho1
EC	Monocytes	4.66e-17	-0.88792	0.428	0.642	7.77e-13	Hmgn1
EC	Monocytes	5.56e-17	-0.53515	0.99	0.982	9.26e-13	Rps23
EC	Monocytes	5.91e-17	-0.51355	0.974	0.936	9.85e-13	Rpl27
EC	Monocytes	7.3e-17	-1.39932	0.546	0.679	1.22e-12	LOC100716469
EC	Monocytes	9.57e-17	-0.59519	0.136	0.394	1.59e-12	Pxdc1
EC	Monocytes	1.46e-16	-0.28816	0.015	0.147	2.43e-12	Bik
EC	Monocytes	1.65e-16	-0.54499	0.982	0.963	2.75e-12	Rpl15
EC	Monocytes	1.86e-16	-0.90581	0.432	0.642	3.1e-12	Col3a1
EC	Monocytes	2.77e-16	-0.55808	0.993	0.963	4.62e-12	Rpl11
EC	Monocytes	3.69e-16	-0.90045	0.648	0.752	6.14e-12	LOC100714501
EC	Monocytes	6.06e-16	-0.30997	0.016	0.147	1.01e-11	LOC100731921
EC	Monocytes	6.83e-16	-0.31106	0.041	0.22	1.14e-11	Aldoc
EC	Monocytes	8.69e-16	-0.26363	0.038	0.211	1.45e-11	Ankh
EC	Monocytes	9.1e-16	-0.33989	0.038	0.211	1.52e-11	Blvra
EC	Monocytes	1.09e-15	-1.29602	0.903	0.899	1.81e-11	Lmna
EC	Monocytes	1.64e-15	-0.44948	0.039	0.211	2.73e-11	Gsdme
EC	Monocytes	1.66e-15	-0.84754	0.186	0.44	2.77e-11	Camsap2
EC	Monocytes	1.76e-15	-0.45806	0.989	0.972	2.93e-11	Rpl32
EC	Monocytes	2.77e-15	-0.27774	0.026	0.174	4.62e-11	Gnao1
EC	Monocytes	3.19e-15	-0.42539	0.992	0.945	5.32e-11	Eef2
EC	Monocytes	5.04e-15	-0.50002	0.978	0.963	8.39e-11	Rpl10a
EC	Monocytes	5.68e-15	-0.67535	0.148	0.394	9.46e-11	Prnp
EC	Monocytes	6.64e-15	-0.98048	0.599	0.725	1.11e-10	Nucks1
EC	Monocytes	6.71e-15	-0.31733	0.033	0.193	1.12e-10	CUNH7orf57
EC	Monocytes	7.36e-15	-0.56569	0.093	0.312	1.23e-10	Tjp1
EC	Monocytes	7.56e-15	-0.52519	0.996	0.963	1.26e-10	Rpl13a
EC	Monocytes	7.69e-15	-0.79516	0.192	0.44	1.28e-10	Naga
EC	Monocytes	8.85e-15	-1.45077	0.712	0.817	1.48e-10	Lgals3
EC	Monocytes	9.31e-15	-0.991	0.706	0.734	1.55e-10	Skp1
EC	Monocytes	1.15e-14	-0.55161	0.993	0.945	1.91e-10	Rplp0
EC	Monocytes	1.5e-14	-0.71079	0.753	0.789	2.49e-10	ND4
EC	Monocytes	1.61e-14	-0.80306	0.308	0.541	2.68e-10	LOC100713272
EC	Monocytes	1.72e-14	-2.31821	0.221	0.459	2.86e-10	LOC100721111
EC	Monocytes	3.32e-14	-1.03614	0.709	0.743	5.53e-10	Spag9
EC	Monocytes	5.77e-14	-0.25069	0.012	0.119	9.61e-10	B3galnt1
EC	Monocytes	5.86e-14	-0.5617	0.086	0.294	9.76e-10	Camk1
EC	Monocytes	6.17e-14	-0.72373	0.196	0.431	1.03e-09	Itm2c
EC	Monocytes	7.38e-14	-0.61646	0.899	0.881	1.23e-09	Eef1d
EC	Monocytes	7.44e-14	-0.46948	0.029	0.174	1.24e-09	P3h2
EC	Monocytes	7.82e-14	-0.5979	0.112	0.33	1.3e-09	LOC100726185
EC	Monocytes	1.55e-13	-0.90514	0.344	0.56	2.58e-09	Prdx2
EC	Monocytes	1.73e-13	-1.17023	0.447	0.624	2.89e-09	Hopx
EC	Monocytes	2.31e-13	-0.31826	0.045	0.211	3.85e-09	Endod1
EC	Monocytes	2.81e-13	-0.48937	0.027	0.165	4.69e-09	Gdf15
EC	Monocytes	3.71e-13	-0.43465	0.991	0.972	6.18e-09	Rpl18a
EC	Monocytes	4.17e-13	-0.39127	0.999	0.991	6.94e-09	Rps28
EC	Monocytes	4.24e-13	-0.35871	0.997	0.972	7.06e-09	Rplp2
EC	Monocytes	5.52e-13	-0.62181	0.142	0.367	9.19e-09	Grasp
EC	Monocytes	5.78e-13	-0.31614	0.043	0.202	9.64e-09	Shb
EC	Monocytes	6.32e-13	-0.3516	0.032	0.174	1.05e-08	Dab2ip
EC	Monocytes	6.44e-13	-0.84339	0.203	0.431	1.07e-08	LOC100732369
EC	Monocytes	6.79e-13	-0.63958	0.202	0.431	1.13e-08	Plp2
EC	Monocytes	8.65e-13	-0.73571	0.715	0.743	1.44e-08	Ccni
EC	Monocytes	1.08e-12	-0.55826	0.566	0.128	1.8e-08	LOC100727228
EC	Monocytes	1.34e-12	-0.65031	0.094	0.294	2.23e-08	Ldlrap1
EC	Monocytes	1.39e-12	-0.39144	0.033	0.174	2.32e-08	Ppp1r16b
EC	Monocytes	1.71e-12	-0.76828	0.802	0.771	2.84e-08	Dnajb9
EC	Monocytes	2.55e-12	-0.32607	0.041	0.193	4.24e-08	P4ha2
EC	Monocytes	2.77e-12	-0.90711	0.888	0.844	4.62e-08	LOC100733498
EC	Monocytes	4.66e-12	-0.45304	0.956	0.881	7.76e-08	Rac1
EC	Monocytes	4.67e-12	-1.03295	0.926	0.872	7.78e-08	Sh3bgrl3
EC	Monocytes	5.4e-12	-0.4523	0.999	1	9e-08	Tpt1
EC	Monocytes	7.2e-12	-0.36034	0.031	0.165	1.2e-07	Dpp4
EC	Monocytes	7.51e-12	-0.31679	0.074	0.257	1.25e-07	Lrrk1
EC	Monocytes	8.49e-12	-0.61856	0.824	0.789	1.41e-07	Gsn
EC	Monocytes	9.16e-12	-0.73265	0.207	0.422	1.53e-07	Camk2n1
EC	Monocytes	9.79e-12	-1.13294	0.227	0.44	1.63e-07	Cd70
EC	Monocytes	1.02e-11	-0.71575	0.391	0.56	1.69e-07	Tmem123
EC	Monocytes	1.03e-11	-0.55578	0.989	0.945	1.71e-07	Rps7
EC	Monocytes	1.42e-11	-0.90571	0.55	0.67	2.36e-07	Col1a2
EC	Monocytes	1.71e-11	-0.32551	0.371	0.037	2.84e-07	Spp1
EC	Monocytes	1.96e-11	-0.63495	0.719	0.743	3.27e-07	Matr3
EC	Monocytes	2.48e-11	-0.33894	0.045	0.193	4.13e-07	Mtr
EC	Monocytes	2.7e-11	-1.18835	0.723	0.716	4.5e-07	Alcam
EC	Monocytes	2.71e-11	-0.7435	0.719	0.706	4.51e-07	Gabarapl2
EC	Monocytes	2.75e-11	-0.85652	0.597	0.661	4.58e-07	Sparc
EC	Monocytes	2.92e-11	-0.65809	0.299	0.541	4.87e-07	Tnfaip8l3
EC	Monocytes	3.02e-11	-0.8109	0.781	0.752	5.04e-07	Arl6ip5
EC	Monocytes	4.82e-11	-0.53496	0.174	0.385	8.03e-07	Stmn1
EC	Monocytes	5.51e-11	-1.53547	0.696	0.679	9.18e-07	Laptm4b
EC	Monocytes	6.97e-11	-0.53783	0.181	0.385	1.16e-06	LOC100717598
EC	Monocytes	8.62e-11	-0.36474	0.065	0.229	1.44e-06	Mxi1
EC	Monocytes	9.23e-11	-0.57019	0.071	0.239	1.54e-06	Wnk2
EC	Monocytes	1.19e-10	-0.53392	0.742	0.706	1.99e-06	Sumo2
EC	Monocytes	1.29e-10	-0.44279	0.058	0.211	2.15e-06	Nrgn
EC	Monocytes	1.6e-10	-0.73955	0.039	0.174	2.67e-06	LOC100715879
EC	Monocytes	1.61e-10	-0.33695	0.039	0.174	2.68e-06	Eid2
EC	Monocytes	1.8e-10	-0.74542	0.53	0.688	3e-06	Rgs10
EC	Monocytes	2.19e-10	-2.85536	0.367	0.532	3.65e-06	LOC100729464
EC	Monocytes	2.64e-10	-0.46689	0.087	0.266	4.4e-06	Lamp3
EC	Monocytes	2.65e-10	-1.09096	0.545	0.624	4.41e-06	Runx3
EC	Monocytes	2.75e-10	-0.32081	0.991	0.982	4.59e-06	Rpl8
EC	Monocytes	3.2e-10	-1.17546	0.254	0.44	5.32e-06	Dnajb1
EC	Monocytes	3.72e-10	-0.9746	0.935	0.826	6.19e-06	Rala
EC	Monocytes	3.98e-10	-0.35737	0.045	0.183	6.63e-06	Tanc2
EC	Monocytes	4.76e-10	-0.599	0.112	0.294	7.93e-06	S100a14
EC	Monocytes	5.41e-10	-0.62966	0.767	0.752	9.02e-06	Rtraf
EC	Monocytes	6.59e-10	-0.41585	0.061	0.211	1.1e-05	Cxxc5
EC	Monocytes	7.17e-10	-0.48178	0.114	0.294	1.19e-05	Slamf9
EC	Monocytes	7.38e-10	-0.43747	0.094	0.266	1.23e-05	Asap2
EC	Monocytes	8.34e-10	-0.67539	0.775	0.734	1.39e-05	Gpbp1
EC	Monocytes	9.81e-10	-0.49863	0.127	0.312	1.63e-05	Cdcp1
EC	Monocytes	1.01e-09	-0.42962	0.121	0.303	1.68e-05	Dock5
EC	Monocytes	1.28e-09	-0.91828	0.634	0.679	2.14e-05	G3bp1
EC	Monocytes	1.67e-09	-0.73712	0.229	0.413	2.79e-05	Mrps6
EC	Monocytes	1.91e-09	-0.76988	0.126	0.303	3.19e-05	Krt5
EC	Monocytes	2.16e-09	-0.32607	0.053	0.193	3.59e-05	Atm
EC	Monocytes	2.35e-09	-1.21433	0.076	0.229	3.91e-05	Cldn1
EC	Monocytes	2.5e-09	-0.80781	0.568	0.661	4.17e-05	LOC100730271
EC	Monocytes	3.13e-09	-0.32199	0.058	0.202	5.21e-05	LOC101787369
EC	Monocytes	4.38e-09	-0.33054	0.06	0.202	7.29e-05	Cep57
EC	Monocytes	4.51e-09	-0.62067	0.238	0.413	7.51e-05	Tm6sf1
EC	Monocytes	4.74e-09	-0.3082	0.071	0.22	7.9e-05	Nxph3
EC	Monocytes	5.23e-09	-0.98036	0.918	0.872	8.72e-05	Klf6
EC	Monocytes	5.24e-09	-0.39994	0.998	0.982	8.72e-05	Vim
EC	Monocytes	6.57e-09	-0.71656	0.617	0.661	0.000109	Gm2a
EC	Monocytes	8.05e-09	-0.31754	0.094	0.257	0.000134	Ppfibp1
EC	Monocytes	8.06e-09	-0.64982	0.724	0.725	0.000134	Psenen
EC	Monocytes	8.55e-09	-0.62631	0.53	0.606	0.000142	Sec14l1
EC	Monocytes	1.12e-08	-0.56388	0.383	0.523	0.000187	Gpi
EC	Monocytes	1.2e-08	-0.49997	0.942	0.927	0.0002	Hsp90ab1
EC	Monocytes	1.25e-08	-0.75506	0.428	0.56	0.000208	Ywhah
EC	Monocytes	1.67e-08	-0.65435	0.217	0.385	0.000278	Ppt1
EC	Monocytes	1.7e-08	-0.71546	0.083	0.239	0.000283	Tnfsf15
EC	Monocytes	2.05e-08	-0.51734	0.114	0.275	0.000342	F11r
EC	Monocytes	2.76e-08	-0.71339	0.938	0.817	0.000459	Srrm1
EC	Monocytes	2.82e-08	-0.31732	0.122	0.284	0.00047	Srpk1
EC	Monocytes	2.9e-08	-0.36159	0.115	0.275	0.000484	Plcb2
EC	Monocytes	2.99e-08	-0.37585	0.979	0.982	0.000499	Rpl3
EC	Monocytes	3.09e-08	-0.79282	0.124	0.284	0.000515	Cldn4
EC	Monocytes	3.52e-08	-0.50565	0.86	0.78	0.000586	Rpl36al
EC	Monocytes	3.55e-08	-0.6662	0.708	0.679	0.000592	Gdi2
EC	Monocytes	3.76e-08	-0.33178	0.123	0.284	0.000627	Hdgfl3
EC	Monocytes	3.91e-08	-0.38683	0.096	0.248	0.000652	Entpd1
EC	Monocytes	5.54e-08	-0.59502	0.312	0.459	0.000922	LOC100715902
EC	Monocytes	5.61e-08	-0.37774	0.938	0.881	0.000935	Rpl4
EC	Monocytes	6.5e-08	-0.99912	0.809	0.853	0.001083	Apoe
EC	Monocytes	6.65e-08	-0.27341	0.018	0.101	0.001108	LOC100726922
EC	Monocytes	8.69e-08	-0.72014	0.704	0.679	0.001447	Gna13
EC	Monocytes	9.72e-08	-0.60927	0.792	0.725	0.001619	Rbm39
EC	Monocytes	1.05e-07	-0.61749	0.781	0.706	0.00175	Ptges3
EC	Monocytes	1.08e-07	-0.35468	0.967	0.927	0.001797	Rps5
EC	Monocytes	1.08e-07	-0.40783	0.961	0.881	0.001802	Eef1g
EC	Monocytes	1.29e-07	-0.301	0.983	0.945	0.002151	Rps3
EC	Monocytes	1.37e-07	-0.74146	0.053	0.174	0.002287	Egln3
EC	Monocytes	1.4e-07	-0.43643	0.1	0.248	0.002332	Itga6
EC	Monocytes	1.73e-07	-0.36333	0.048	0.165	0.002876	Eno3
EC	Monocytes	1.93e-07	-0.53005	0.049	0.165	0.003213	LOC106027640
EC	Monocytes	1.96e-07	-0.25729	0.031	0.128	0.003267	Grin3b
EC	Monocytes	2.06e-07	-0.3825	0.045	0.156	0.003429	Usp53
EC	Monocytes	2.17e-07	-0.44122	0.123	0.275	0.003608	Tspan33
EC	Monocytes	2.66e-07	-0.49052	0.256	0.422	0.00443	Spn
EC	Monocytes	2.9e-07	-0.7556	0.532	0.587	0.004835	Dock8
EC	Monocytes	2.97e-07	-0.53846	0.607	0.642	0.004946	Kmt2c
EC	Monocytes	3.22e-07	-0.61121	0.886	0.78	0.005365	Ptp4a2
EC	Monocytes	3.67e-07	-0.36838	0.056	0.174	0.006119	Tjp2
EC	Monocytes	4.07e-07	-0.58115	0.519	0.578	0.006772	LOC100732697
EC	Monocytes	4.07e-07	-0.53143	0.564	0.596	0.006777	Naa50
EC	Monocytes	4.41e-07	-0.65048	0.641	0.67	0.007353	Coro1a
EC	Monocytes	4.56e-07	-0.49199	0.264	0.404	0.007599	Sh3kbp1
EC	Monocytes	4.8e-07	-0.67089	0.94	0.844	0.007999	Mapre1
EC	Monocytes	4.9e-07	-0.45039	0.121	0.266	0.008155	Map3k14
EC	Monocytes	5.87e-07	-0.74941	0.994	0.936	0.009786	Hsp90aa1
EC	Monocytes	6.08e-07	-0.32819	0.042	0.147	0.010124	Man2a2
EC	Monocytes	6.35e-07	-0.39618	0.944	0.844	0.010576	Gng5
EC	Monocytes	7.72e-07	-0.5832	0.687	0.697	0.012861	Mef2a
EC	Monocytes	8.3e-07	-0.52073	0.083	0.211	0.013833	Mcemp1
EC	Monocytes	9.81e-07	-0.67353	0.669	0.642	0.016347	Kdelr1
EC	Monocytes	1.03e-06	-0.7326	0.684	0.651	0.017173	Slc38a2
EC	Monocytes	1.08e-06	-0.51707	0.909	0.807	0.017971	Son
EC	Monocytes	1.27e-06	-0.50969	0.788	0.716	0.021158	Cnbp
EC	Monocytes	1.47e-06	-0.69819	0.189	0.33	0.024495	Myo10
EC	Monocytes	1.65e-06	-0.52892	0.789	0.716	0.027549	U2af1
EC	Monocytes	1.66e-06	-0.44428	0.679	0.651	0.027701	Jtb
EC	Monocytes	1.79e-06	-0.53048	0.268	0.404	0.029898	Tbl1xr1
EC	Monocytes	1.98e-06	-0.44477	0.88	0.817	0.032995	Tubb
EC	Monocytes	2.15e-06	-0.79305	0.872	0.789	0.035763	Arl4c
EC	Monocytes	2.42e-06	-0.40174	0.146	0.284	0.040311	Ralgapa1
EC	Monocytes	2.74e-06	-0.78399	0.512	0.541	0.04571	LOC100725886
EC	NK cells	5.95e-18	-0.97417	0.009	0.438	9.91e-14	Pnpo
EC	NK cells	1.31e-13	-0.79919	0	0.25	2.19e-09	Spink5
EC	NK cells	6.57e-11	-0.41461	0.005	0.25	1.1e-06	Mybl1
EC	NK cells	1.59e-10	-0.4609	0	0.188	2.65e-06	Armc5
EC	NK cells	1.59e-10	-1.01101	0	0.188	2.65e-06	LOC101787639
EC	NK cells	6.37e-10	-1.03259	0.074	0.562	1.06e-05	Krt5
EC	NK cells	4.05e-09	-2.04901	0.949	1	6.74e-05	rna-NC-000884.1:1078..2642
EC	NK cells	4.98e-09	-0.47322	0.009	0.25	8.29e-05	Paqr7
EC	NK cells	4.92e-08	-1.15328	0.06	0.438	0.000819	Znf683
EC	NK cells	5.32e-08	-0.41159	0.005	0.188	0.000886	Arvcf
EC	NK cells	5.32e-08	-0.46944	0.005	0.188	0.000886	St14
EC	NK cells	5.85e-08	-0.30514	0.005	0.188	0.000975	Hes2
EC	NK cells	7.08e-08	-0.48982	0.005	0.188	0.00118	Adal
EC	NK cells	1e-07	-1.20669	0.138	0.625	0.001673	Jaml
EC	NK cells	1.29e-07	-0.55264	0.06	0.438	0.00215	Sncg
EC	NK cells	1.92e-07	-0.29453	0	0.125	0.003191	Osgepl1
EC	NK cells	1.92e-07	-0.3153	0	0.125	0.003191	Dph1
EC	NK cells	1.92e-07	-0.33336	0	0.125	0.003191	Sptbn2
EC	NK cells	1.92e-07	-0.36433	0	0.125	0.003191	Gjb4
EC	NK cells	2.61e-07	-2.06681	0.304	0.812	0.004354	LOC100717205
EC	NK cells	4.26e-07	-1.59187	0.069	0.438	0.007103	Cst6
EC	NK cells	4.67e-07	-1.17796	0.092	0.5	0.007783	LOC100712996
EC	NK cells	6.88e-07	-0.54088	0.018	0.25	0.011465	Tmem80
EC	NK cells	1.78e-06	-0.28865	0.009	0.188	0.029642	Samd14
EC	NK cells	1.92e-06	-0.2684	0.009	0.188	0.031983	Cd101
EC	NK cells	1.94e-06	-0.6964	0.074	0.438	0.03228	S100a14
EC	NK cells	2.23e-06	-0.40025	0.009	0.188	0.037208	Dguok
EC	T cells	9.23e-79	-2.26108	0.98	1	1.54e-74	rna-NC-000884.1:1078..2642
EC	T cells	8.22e-65	-1.11304	0.025	0.5	1.37e-60	Pnpo
EC	T cells	4.85e-48	-2.97364	0.275	0.738	8.08e-44	LOC100717205
EC	T cells	2.05e-41	-0.91773	0.998	1	3.42e-37	ATP6
EC	T cells	1.82e-34	-0.77628	0.992	1	3.03e-30	COX3
EC	T cells	3.53e-34	-0.48473	0.992	0.981	5.89e-30	Rps18
EC	T cells	5.58e-32	-0.89303	0.072	0.406	9.29e-28	Cst6
EC	T cells	1.02e-29	-1.13635	0.509	0.762	1.7e-25	ND4
EC	T cells	1.78e-26	-2.59212	0.294	0.6	2.97e-22	LOC100729464
EC	T cells	7.59e-26	-1.02042	0.077	0.375	1.26e-21	Cd7
EC	T cells	6.79e-25	-0.91716	0.831	0.938	1.13e-20	S100a4
EC	T cells	3.14e-24	-0.91339	0.163	0.481	5.23e-20	Krt1
EC	T cells	4.46e-21	-1.50318	0.665	0.738	7.43e-17	Lgals1
EC	T cells	5.78e-21	-0.6382	0.986	0.981	9.62e-17	Hspa8
EC	T cells	7.01e-21	-1.07013	0.677	0.819	1.17e-16	Lmna
EC	T cells	1.29e-20	-0.85432	0.952	0.938	2.15e-16	Vim
EC	T cells	1.44e-20	-1.5362	0.294	0.556	2.4e-16	Lgals3
EC	T cells	2.09e-20	-0.96842	0.552	0.713	3.48e-16	Col1a1
EC	T cells	1.1e-19	-0.89162	0.323	0.581	1.83e-15	Col3a1
EC	T cells	2.94e-18	-0.97654	0.562	0.7	4.9e-14	Apoe
EC	T cells	5.73e-18	-1.30796	0.375	0.581	9.54e-14	Dnajb1
EC	T cells	7.18e-18	-1.63152	0.775	0.8	1.2e-13	Btg2
EC	T cells	4.77e-17	-0.48161	1	1	7.95e-13	LOC111753690
EC	T cells	5.49e-17	-0.29362	0.994	0.988	9.14e-13	Rpl34
EC	T cells	4.16e-16	-0.87172	0.16	0.4	6.93e-12	LOC100732369
EC	T cells	5.02e-16	-0.71578	0.032	0.206	8.36e-12	Tnfsf11
EC	T cells	5.74e-16	-0.89898	0.198	0.438	9.56e-12	ND4L
EC	T cells	6.25e-16	-0.86602	0.235	0.5	1.04e-11	Jaml
EC	T cells	6.91e-16	-0.34682	0.018	0.169	1.15e-11	Mmp25
EC	T cells	7.27e-16	-0.64908	0.8	0.787	1.21e-11	Eif4a2
EC	T cells	8.46e-16	-1.03449	0.237	0.475	1.41e-11	Krtdap
EC	T cells	1.99e-15	-0.82217	0.7	0.806	3.32e-11	LOC100733498
EC	T cells	3.33e-15	-0.67293	0.052	0.244	5.54e-11	Fxyd3
EC	T cells	3.85e-15	-0.52007	0.018	0.162	6.42e-11	Paqr7
EC	T cells	2.13e-14	-0.6129	0.014	0.144	3.55e-10	Ptgdr2
EC	T cells	7.02e-14	-1.21304	0.929	0.875	1.17e-09	Junb
EC	T cells	9.75e-14	-0.6547	0.072	0.262	1.62e-09	Krt5
EC	T cells	3.28e-13	-0.99967	0.211	0.425	5.46e-09	LOC100728410
EC	T cells	5.23e-13	-0.63715	0.749	0.744	8.71e-09	Nufip2
EC	T cells	6.44e-13	-0.78652	0.205	0.412	1.07e-08	LOC100713272
EC	T cells	7.1e-13	-0.56289	0.983	0.975	1.18e-08	Cd44
EC	T cells	7.56e-13	-0.27822	0.994	0.981	1.26e-08	Rpl32
EC	T cells	2.09e-12	-1.02195	0.092	0.281	3.48e-08	Hspa6
EC	T cells	4.04e-12	-0.89212	0.945	0.844	6.73e-08	Brd2
EC	T cells	4.42e-12	-1.1599	0.635	0.681	7.37e-08	Jun
EC	T cells	6.11e-12	-0.7772	0.145	0.344	1.02e-07	LOC100712996
EC	T cells	1.57e-11	-0.77755	0.774	0.756	2.62e-07	Slc38a2
EC	T cells	1.66e-11	-0.28602	0.011	0.112	2.76e-07	Kcna6
EC	T cells	2.23e-11	-0.57133	0.089	0.269	3.71e-07	Insig1
EC	T cells	9.01e-11	-0.27081	0.017	0.125	1.5e-06	Adam12
EC	T cells	1.51e-10	-0.57763	0.072	0.231	2.51e-06	Ccr10
EC	T cells	1.78e-10	-0.5741	0.148	0.338	2.96e-06	Ccr6
EC	T cells	4.23e-10	-1.54169	0.726	0.675	7.05e-06	Zfp36
EC	T cells	6.62e-10	-0.38801	0.028	0.144	1.1e-05	Cd101
EC	T cells	6.88e-10	-1.43953	0.848	0.725	1.15e-05	Gadd45b
EC	T cells	1.69e-09	-0.53949	0.074	0.225	2.82e-05	S100a14
EC	T cells	3.2e-09	-0.49308	0.06	0.2	5.33e-05	P2ry14
EC	T cells	4.81e-09	-0.51498	0.034	0.15	8.02e-05	LOC111758285
EC	T cells	1.31e-08	-0.79584	0.169	0.325	0.000217	Znf296
EC	T cells	1.4e-08	-0.72149	0.542	0.619	0.000233	Gata3
EC	T cells	2.86e-08	-0.65275	0.163	0.319	0.000477	Igflr1
EC	T cells	3.34e-08	-0.38329	0.052	0.175	0.000556	Znf683
EC	T cells	4.42e-08	-0.5833	0.095	0.238	0.000736	LOC100728625
EC	T cells	8.57e-08	-0.56048	0.694	0.669	0.001427	Rbm39
EC	T cells	1.58e-07	-0.77008	0.402	0.5	0.002639	Col1a2
EC	T cells	2.17e-07	-0.36488	0.043	0.15	0.003608	Angpt1
EC	T cells	2.99e-07	-0.5994	0.169	0.306	0.004983	Arrdc2
EC	T cells	3.07e-07	-1.395	0.118	0.256	0.005115	LOC100714756
EC	T cells	3.65e-07	-0.69436	0.232	0.362	0.006076	Txnip
EC	T cells	1.93e-06	-0.88658	0.591	0.613	0.032148	Runx3
EC	T cells	2.41e-06	-0.67748	0.314	0.431	0.040185	LOC100718116
EC	T cells	2.8e-06	-0.61502	0.517	0.537	0.046568	Rsrp1

## Sheet: Table S1C
Table S1C Upregulated DEGs in total cells in the PPD vs. PBS group
sample	cluster	p_val	avg_logFC	pct.1	pct.2	p_val_adj	gene
PPD	Endothelial cells	6.79857e-247	3.86673	0.875	0	1.13251e-242	Cxcl9
PPD	Endothelial cells	4.56324e-230	2.17575	0.983	0.523	7.60145e-226	Timp1
PPD	Endothelial cells	7.26673e-206	1.31711	0.986	0.883	1.21049e-201	LOC100713317
PPD	Endothelial cells	1.78449e-205	1.66042	0.921	0.127	2.9726e-201	Cxcl8
PPD	Endothelial cells	7.20262e-198	2.25934	0.773	0.011	1.19981e-193	LOC100734903
PPD	Endothelial cells	2.84392e-181	2.31439	0.73	0.005	4.73741e-177	LOC100735187
PPD	Endothelial cells	9.14387e-178	2.04785	0.726	0.009	1.52319e-173	Il1b
PPD	Endothelial cells	4.01312e-175	2.56502	0.716	0.006	6.68505e-171	Cxcl10
PPD	Endothelial cells	3.08295e-170	2.10925	0.746	0.083	5.13557e-166	Il18bp
PPD	Endothelial cells	1.37672e-161	1.8825	0.78	0.179	2.29334e-157	Sod2
PPD	Endothelial cells	2.6709e-161	1.93333	0.887	0.287	4.44918e-157	Ccl2
PPD	Endothelial cells	2.99797e-155	1.93783	0.656	0	4.99401e-151	Pla2g2a
PPD	Endothelial cells	5.83032e-154	1.99013	0.665	0.009	9.71214e-150	LOC100732231
PPD	Endothelial cells	8.06847e-146	1.71876	0.863	0.497	1.34405e-141	Wars
PPD	Endothelial cells	2.62765e-140	1.14	0.949	0.804	4.37714e-136	Gapdh
PPD	Endothelial cells	1.51755e-139	2.11534	0.727	0.176	2.52794e-135	LOC100735241
PPD	Endothelial cells	2.81571e-137	2.09339	0.693	0.119	4.6904e-133	Ido1
PPD	Endothelial cells	7.80552e-134	1.87463	0.735	0.157	1.30024e-129	Thbs1
PPD	Endothelial cells	5.87626e-128	0.794435	0.985	0.91	9.78867e-124	Actb
PPD	Endothelial cells	3.77062e-127	1.63116	0.699	0.151	6.2811e-123	Cebpb
PPD	Endothelial cells	9.04804e-124	1.4883	0.603	0.028	1.50722e-119	LOC100735368
PPD	Endothelial cells	4.50054e-114	1.88004	0.6	0.077	7.497e-110	Tnfrsf6b
PPD	Endothelial cells	6.11307e-111	1.24467	0.901	0.656	1.01832e-106	Ier3
PPD	Endothelial cells	2.78047e-104	1.11771	0.868	0.694	4.63171e-100	Txn
PPD	Endothelial cells	1e-98	1.52635	0.514	0.034	1.67e-94	Plaur
PPD	Endothelial cells	2.45e-90	1.52815	0.465	0.015	4.09e-86	LOC100714630
PPD	Endothelial cells	6.23e-90	1.25465	0.635	0.164	1.04e-85	Srgn
PPD	Endothelial cells	5.72e-88	1.38153	0.699	0.356	9.52e-84	Plac8
PPD	Endothelial cells	3.77e-86	0.945346	0.844	0.681	6.29e-82	Mif
PPD	Endothelial cells	4.19e-80	1.19203	0.657	0.301	6.99e-76	Tap1
PPD	Endothelial cells	1.57e-79	0.632479	1	0.977	2.61e-75	Fth1
PPD	Endothelial cells	2.65e-79	1.00632	0.742	0.546	4.41e-75	Rpl36al
PPD	Endothelial cells	1.46e-75	0.561555	0.994	0.983	2.43e-71	Ubc
PPD	Endothelial cells	4.11e-75	1.21897	0.542	0.145	6.85e-71	Cxcl16
PPD	Endothelial cells	8.22e-75	0.923276	0.779	0.582	1.37e-70	Aldoa
PPD	Endothelial cells	1.53e-74	1.17544	0.668	0.313	2.55e-70	Icam1
PPD	Endothelial cells	3.65e-74	1.39221	0.396	0.008	6.08e-70	Tyrobp
PPD	Endothelial cells	7e-74	0.801148	0.835	0.698	1.17e-69	Cd63
PPD	Endothelial cells	1.3e-73	0.981146	0.747	0.535	2.16e-69	Psmb8
PPD	Endothelial cells	3.01e-73	1.06112	0.68	0.347	5.02e-69	LOC100718133
PPD	Endothelial cells	6.41e-72	1.23333	0.54	0.133	1.07e-67	Il6
PPD	Endothelial cells	1.06e-71	1.20146	0.56	0.159	1.77e-67	Bcl2a1
PPD	Endothelial cells	7.87e-71	1.03553	0.703	0.395	1.31e-66	Serping1
PPD	Endothelial cells	1.75e-70	1.48007	0.371	0.002	2.92e-66	Cxcl11
PPD	Endothelial cells	9.68e-70	0.511344	0.978	0.921	1.61e-65	Cd74
PPD	Endothelial cells	5.88e-68	1.11159	0.704	0.546	9.8e-64	LOC100736153
PPD	Endothelial cells	2.55e-67	0.989809	0.549	0.179	4.25e-63	Rnf19b
PPD	Endothelial cells	9.74e-67	1.05334	0.528	0.151	1.62e-62	Tnfrsf12a
PPD	Endothelial cells	1.95e-66	0.706215	0.871	0.752	3.24e-62	Pfn1
PPD	Endothelial cells	2.68e-65	0.78456	0.943	0.821	4.46e-61	Nfkbia
PPD	Endothelial cells	3.93e-65	0.762381	0.827	0.71	6.55e-61	Pabpc1
PPD	Endothelial cells	1.4e-63	1.07994	0.375	0.025	2.32e-59	Serpine1
PPD	Endothelial cells	2.9e-63	0.867216	0.734	0.498	4.83e-59	LOC100714780
PPD	Endothelial cells	8.63e-63	1.01947	0.336	0	1.44e-58	Cd38
PPD	Endothelial cells	1.54e-59	0.919082	0.33	0.005	2.57e-55	LOC100712629
PPD	Endothelial cells	5.5e-59	1.12408	0.337	0.011	9.16e-55	C1qb
PPD	Endothelial cells	3.64e-58	0.802417	0.776	0.665	6.07e-54	Tpm4
PPD	Endothelial cells	1.04e-56	1.00553	0.65	0.451	1.73e-52	Psme2
PPD	Endothelial cells	1.88e-54	0.95163	0.615	0.273	3.13e-50	Adamts4
PPD	Endothelial cells	9.65e-54	0.87173	0.306	0.006	1.61e-49	Tnf
PPD	Endothelial cells	7.62e-52	0.872159	0.89	0.809	1.27e-47	Tm4sf1
PPD	Endothelial cells	4.78e-51	0.936764	0.46	0.123	7.96e-47	Cd44
PPD	Endothelial cells	6.14e-51	0.986402	0.294	0.006	1.02e-46	C1qa
PPD	Endothelial cells	1.08e-50	0.990091	0.572	0.275	1.79e-46	Plin2
PPD	Endothelial cells	1.14e-49	1.04034	0.391	0.076	1.89e-45	Fcer1g
PPD	Endothelial cells	2.07e-49	0.884656	0.344	0.043	3.45e-45	Cd14
PPD	Endothelial cells	2.26e-49	0.863518	0.28	0.003	3.77e-45	Plek
PPD	Endothelial cells	1.44e-48	0.799382	0.785	0.599	2.4e-44	Emp1
PPD	Endothelial cells	1.81e-47	0.912994	0.421	0.113	3.01e-43	Rbp1
PPD	Endothelial cells	2.14e-47	0.896768	0.511	0.224	3.56e-43	Stat1
PPD	Endothelial cells	3.11e-47	0.534004	0.595	0.225	5.18e-43	CUNH11orf96
PPD	Endothelial cells	9.19e-46	0.878344	0.343	0.054	1.53e-41	Metrnl
PPD	Endothelial cells	9.48e-46	0.460706	0.894	0.86	1.58e-41	Eif1
PPD	Endothelial cells	1.24e-44	0.625718	0.276	0.014	2.06e-40	Isg20
PPD	Endothelial cells	3.53e-43	0.706019	0.833	0.636	5.88e-39	Sat1
PPD	Endothelial cells	3.22e-42	0.83121	0.258	0.009	5.36e-38	Aspg
PPD	Endothelial cells	3.26e-42	0.933047	0.259	0.011	5.43e-38	Ccl5
PPD	Endothelial cells	2.21e-41	0.650834	0.338	0.068	3.69e-37	Upp1
PPD	Endothelial cells	2.41e-41	0.765533	0.668	0.523	4.02e-37	Rhoc
PPD	Endothelial cells	2.64e-41	0.501554	0.838	0.769	4.4e-37	LOC100716481
PPD	Endothelial cells	7.86e-41	0.527684	0.859	0.778	1.31e-36	LOC100715615
PPD	Endothelial cells	1.25e-40	0.787288	0.429	0.127	2.08e-36	Acta2
PPD	Endothelial cells	1.93e-40	0.585294	0.29	0.034	3.21e-36	LOC100714902
PPD	Endothelial cells	2.51e-40	0.894679	0.236	0.003	4.17e-36	Ccl19
PPD	Endothelial cells	6.67e-40	0.365893	0.688	0.394	1.11e-35	LOC100727780
PPD	Endothelial cells	5.88e-39	0.805665	0.6	0.409	9.79e-35	LOC100720637
PPD	Endothelial cells	1.27e-38	0.353156	1	1	2.12e-34	LOC111756064
PPD	Endothelial cells	2.07e-38	0.637741	0.284	0.037	3.45e-34	Ucp2
PPD	Endothelial cells	3.23e-38	0.728748	0.695	0.571	5.39e-34	Hsp90b1
PPD	Endothelial cells	7.54e-38	0.736166	0.734	0.639	1.26e-33	Hspa5
PPD	Endothelial cells	1.45e-37	0.664674	0.387	0.12	2.42e-33	Tfpi
PPD	Endothelial cells	3.02e-37	0.800745	0.725	0.545	5.03e-33	Irf1
PPD	Endothelial cells	3.33e-37	0.649093	0.365	0.108	5.55e-33	Srxn1
PPD	Endothelial cells	7.49e-37	0.560519	0.78	0.731	1.25e-32	Calr
PPD	Endothelial cells	1.39e-36	0.82319	0.575	0.364	2.31e-32	Marcksl1
PPD	Endothelial cells	1.76e-36	0.719181	0.382	0.125	2.93e-32	LOC100728672
PPD	Endothelial cells	4.85e-36	0.629562	0.235	0.014	8.07e-32	LOC100728345
PPD	Endothelial cells	8.76e-36	0.758549	0.446	0.185	1.46e-31	LOC100712969
PPD	Endothelial cells	9.69e-36	0.46949	0.906	0.772	1.61e-31	Ifi27l2
PPD	Endothelial cells	1.04e-35	0.683302	0.278	0.04	1.73e-31	Il1a
PPD	Endothelial cells	1.2e-35	0.619173	0.707	0.594	2e-31	Prdx1
PPD	Endothelial cells	2.3e-35	0.785883	0.47	0.215	3.83e-31	LOC100713243
PPD	Endothelial cells	3.15e-35	0.678242	0.311	0.066	5.24e-31	Rarres2
PPD	Endothelial cells	3.66e-35	1.11114	0.63	0.403	6.1e-31	Cldn5
PPD	Endothelial cells	7.31e-35	0.968405	0.515	0.289	1.22e-30	LOC100713794
PPD	Endothelial cells	9.26e-35	0.442098	0.243	0.023	1.54e-30	Cd274
PPD	Endothelial cells	1.46e-34	0.755638	0.402	0.145	2.44e-30	Snx10
PPD	Endothelial cells	1.73e-34	0.564597	0.238	0.02	2.89e-30	Trem1
PPD	Endothelial cells	1.11e-33	1.13356	0.218	0.012	1.85e-29	Csf2
PPD	Endothelial cells	1.62e-33	0.731215	0.461	0.198	2.7e-29	Isg15
PPD	Endothelial cells	2.42e-33	0.785542	0.595	0.421	4.02e-29	Pdia6
PPD	Endothelial cells	3.85e-33	0.694268	0.396	0.14	6.41e-29	C1s
PPD	Endothelial cells	5.21e-33	0.392185	0.901	0.852	8.69e-29	Myl6
PPD	Endothelial cells	7.01e-33	0.535227	0.359	0.102	1.17e-28	LOC100727228
PPD	Endothelial cells	1.23e-32	0.566415	0.399	0.147	2.05e-28	Pfkp
PPD	Endothelial cells	2.39e-32	0.763574	0.581	0.37	3.97e-28	Bid
PPD	Endothelial cells	5.5e-32	0.682805	0.688	0.56	9.15e-28	Gpx1
PPD	Endothelial cells	1.03e-31	0.785867	0.582	0.412	1.71e-27	LOC100712777
PPD	Endothelial cells	2.77e-31	0.539864	0.212	0.015	4.61e-27	Lif
PPD	Endothelial cells	5.17e-31	0.503979	0.765	0.696	8.62e-27	Psme1
PPD	Endothelial cells	1.04e-30	0.60704	0.443	0.211	1.72e-26	Ezr
PPD	Endothelial cells	1.67e-30	0.629067	0.664	0.519	2.78e-26	Ppa1
PPD	Endothelial cells	2.78e-30	0.591262	0.696	0.625	4.62e-26	Tmbim6
PPD	Endothelial cells	7.01e-30	0.282019	0.999	0.985	1.17e-25	B2m
PPD	Endothelial cells	9.61e-30	0.639939	0.174	0	1.6e-25	LOC100720219
PPD	Endothelial cells	1.1e-29	0.583483	0.719	0.676	1.83e-25	Psma7
PPD	Endothelial cells	1.98e-29	0.680169	0.641	0.478	3.3e-25	Phlda2
PPD	Endothelial cells	2.05e-29	0.661031	0.256	0.049	3.41e-25	Lcp1
PPD	Endothelial cells	3.26e-29	0.51864	0.35	0.117	5.43e-25	Lgals3bp
PPD	Endothelial cells	4.68e-29	0.536393	0.346	0.116	7.79e-25	Txnrd1
PPD	Endothelial cells	5.35e-29	0.697799	0.47	0.252	8.92e-25	Pkig
PPD	Endothelial cells	8.48e-29	0.50954	0.362	0.12	1.41e-24	Vcam1
PPD	Endothelial cells	1.15e-28	0.663503	0.426	0.193	1.92e-24	Ctss
PPD	Endothelial cells	1.28e-28	0.367731	0.205	0.019	2.13e-24	Oasl
PPD	Endothelial cells	1.48e-28	0.44769	0.891	0.858	2.46e-24	Actg1
PPD	Endothelial cells	3.29e-28	0.654921	0.475	0.27	5.49e-24	LOC106025018
PPD	Endothelial cells	3.49e-28	0.468875	0.332	0.103	5.81e-24	Irf7
PPD	Endothelial cells	3.95e-28	0.531855	0.367	0.139	6.58e-24	Rasgef1b
PPD	Endothelial cells	4.04e-28	0.547805	0.215	0.028	6.73e-24	Glipr2
PPD	Endothelial cells	4.73e-28	0.53394	0.217	0.028	7.87e-24	Tnc
PPD	Endothelial cells	5.21e-28	0.584597	0.23	0.037	8.68e-24	Lsp1
PPD	Endothelial cells	5.52e-28	0.510789	0.227	0.034	9.19e-24	LOC100723254
PPD	Endothelial cells	6.14e-28	0.574843	0.553	0.343	1.02e-23	Itga5
PPD	Endothelial cells	6.88e-28	0.637753	0.358	0.134	1.15e-23	Il15
PPD	Endothelial cells	9.12e-28	0.593556	0.166	0.002	1.52e-23	Nkg7
PPD	Endothelial cells	9.4e-28	0.512536	0.388	0.157	1.57e-23	LOC100728329
PPD	Endothelial cells	1.44e-27	0.673482	0.6	0.441	2.39e-23	Ppp1r14b
PPD	Endothelial cells	2.03e-27	0.590517	0.174	0.006	3.38e-23	LOC100731901
PPD	Endothelial cells	3.56e-27	0.669613	0.721	0.651	5.93e-23	Eno1
PPD	Endothelial cells	8.87e-27	0.73597	0.43	0.19	1.48e-22	Igfbp5
PPD	Endothelial cells	1.52e-26	0.630115	0.653	0.463	2.53e-22	Stc1
PPD	Endothelial cells	2.13e-26	0.334205	0.183	0.014	3.54e-22	LOC100730982
PPD	Endothelial cells	2.33e-26	0.505911	0.186	0.015	3.87e-22	Tnfaip6
PPD	Endothelial cells	2.41e-26	0.496059	0.2	0.023	4.01e-22	Vcan
PPD	Endothelial cells	3.07e-26	0.933016	0.47	0.279	5.11e-22	Arrdc4
PPD	Endothelial cells	4.91e-26	0.562925	0.157	0.002	8.18e-22	LOC100735552
PPD	Endothelial cells	5.48e-26	0.547324	0.261	0.065	9.13e-22	Traf1
PPD	Endothelial cells	7.81e-26	0.295958	0.171	0.009	1.3e-21	Batf2
PPD	Endothelial cells	1.56e-25	0.661023	0.625	0.525	2.59e-21	Sqstm1
PPD	Endothelial cells	1.64e-25	0.599292	0.417	0.198	2.74e-21	Tgm2
PPD	Endothelial cells	2.04e-25	0.865868	0.364	0.159	3.41e-21	Ptpre
PPD	Endothelial cells	2.06e-25	0.343765	0.998	0.997	3.42e-21	LOC111753690
PPD	Endothelial cells	2.07e-25	0.511509	0.411	0.19	3.45e-21	Sik1
PPD	Endothelial cells	2.45e-25	0.943539	0.364	0.165	4.09e-21	Mmd
PPD	Endothelial cells	4.48e-25	0.456376	0.154	0.003	7.47e-21	LOC100727919
PPD	Endothelial cells	6e-25	0.538222	0.178	0.015	1e-20	Rgs1
PPD	Endothelial cells	1.1e-24	0.546646	0.536	0.361	1.84e-20	LOC100713873
PPD	Endothelial cells	1.24e-24	0.569955	0.621	0.457	2.07e-20	Cdkn1a
PPD	Endothelial cells	1.94e-24	0.565879	0.684	0.61	3.24e-20	Sec61g
PPD	Endothelial cells	2.67e-24	0.60858	0.17	0.014	4.44e-20	Lst1
PPD	Endothelial cells	2.74e-24	0.417806	0.215	0.04	4.56e-20	Slc16a3
PPD	Endothelial cells	3.26e-24	0.634126	0.617	0.434	5.42e-20	Ctsb
PPD	Endothelial cells	5.71e-24	0.667272	0.248	0.065	9.52e-20	Tgfbi
PPD	Endothelial cells	7.69e-24	0.553887	0.597	0.458	1.28e-19	Hnrnpab
PPD	Endothelial cells	7.9e-24	0.489488	0.714	0.606	1.32e-19	Eif4a1
PPD	Endothelial cells	8.46e-24	0.635587	0.517	0.346	1.41e-19	Pde4b
PPD	Endothelial cells	9.37e-24	0.400311	0.347	0.136	1.56e-19	Fosl1
PPD	Endothelial cells	1.2e-23	0.374549	0.969	0.917	2.01e-19	Ftl
PPD	Endothelial cells	1.54e-23	0.404721	0.813	0.818	2.57e-19	Hsp90ab1
PPD	Endothelial cells	1.82e-23	0.797256	0.378	0.179	3.03e-19	Ackr3
PPD	Endothelial cells	2.02e-23	0.462848	0.145	0.003	3.36e-19	Fcgr2b
PPD	Endothelial cells	2.7e-23	0.469575	0.145	0.003	4.5e-19	Ptprc
PPD	Endothelial cells	2.98e-23	0.473468	0.733	0.656	4.96e-19	LOC100729272
PPD	Endothelial cells	3.65e-23	0.468541	0.413	0.199	6.08e-19	Lrrc32
PPD	Endothelial cells	5.92e-23	0.348336	0.685	0.551	9.86e-19	Lap3
PPD	Endothelial cells	8.39e-23	0.381961	0.218	0.046	1.4e-18	Ifi30
PPD	Endothelial cells	8.98e-23	0.681548	0.583	0.444	1.5e-18	Higd1a
PPD	Endothelial cells	1e-22	0.452906	0.209	0.042	1.67e-18	Gprc5a
PPD	Endothelial cells	1.05e-22	0.470042	0.416	0.211	1.74e-18	LOC100723126
PPD	Endothelial cells	1.38e-22	0.477036	0.134	0	2.3e-18	Fcgr2a
PPD	Endothelial cells	1.58e-22	0.671142	0.53	0.38	2.63e-18	Xbp1
PPD	Endothelial cells	1.66e-22	0.449823	0.346	0.148	2.76e-18	Ehd1
PPD	Endothelial cells	2.77e-22	0.833985	0.527	0.367	4.62e-18	Tfpi2
PPD	Endothelial cells	3.36e-22	0.444796	0.311	0.117	5.59e-18	Fkbp11
PPD	Endothelial cells	3.57e-22	0.43831	0.376	0.176	5.95e-18	Smap2
PPD	Endothelial cells	3.64e-22	0.631202	0.21	0.045	6.06e-18	Pgf
PPD	Endothelial cells	4.33e-22	0.427987	0.86	0.872	7.21e-18	Hspa8
PPD	Endothelial cells	4.72e-22	0.37416	0.178	0.025	7.86e-18	Clcf1
PPD	Endothelial cells	5.2e-22	0.554385	0.494	0.299	8.66e-18	Gch1
PPD	Endothelial cells	5.79e-22	0.568052	0.252	0.076	9.64e-18	Ninj1
PPD	Endothelial cells	7.87e-22	0.562149	0.136	0.003	1.31e-17	Rnase6
PPD	Endothelial cells	7.89e-22	0.58447	0.328	0.133	1.31e-17	Hmox1
PPD	Endothelial cells	9.72e-22	0.407894	0.151	0.011	1.62e-17	Gfpt2
PPD	Endothelial cells	1.2e-21	0.664022	0.426	0.21	1.99e-17	Igfbp3
PPD	Endothelial cells	1.39e-21	0.594611	0.477	0.287	2.31e-17	Manf
PPD	Endothelial cells	1.4e-21	0.557708	0.448	0.259	2.34e-17	Bak1
PPD	Endothelial cells	3.01e-21	0.451804	0.133	0.003	5.01e-17	Spi1
PPD	Endothelial cells	6.02e-21	0.327281	0.193	0.037	1e-16	Ifi16
PPD	Endothelial cells	1.02e-20	0.393734	0.383	0.182	1.71e-16	LOC100712949
PPD	Endothelial cells	1.24e-20	0.387438	0.173	0.028	2.06e-16	Ticam2
PPD	Endothelial cells	2.01e-20	0.451707	0.189	0.037	3.34e-16	Serpine2
PPD	Endothelial cells	2.07e-20	0.517775	0.443	0.27	3.44e-16	Psma6
PPD	Endothelial cells	2.1e-20	0.390069	0.128	0.003	3.5e-16	Il7r
PPD	Endothelial cells	2.2e-20	0.479293	0.124	0.002	3.67e-16	Ccl14
PPD	Endothelial cells	2.41e-20	0.577845	0.533	0.355	4.02e-16	Crem
PPD	Endothelial cells	2.54e-20	0.444272	0.121	0	4.23e-16	LOC100736180
PPD	Endothelial cells	2.63e-20	0.348963	0.142	0.011	4.38e-16	Mmp19
PPD	Endothelial cells	4.62e-20	0.59973	0.513	0.353	7.7e-16	Pnp
PPD	Endothelial cells	5.36e-20	0.450574	0.173	0.029	8.93e-16	LOC100735774
PPD	Endothelial cells	6.53e-20	0.359415	0.26	0.086	1.09e-15	Arid5a
PPD	Endothelial cells	7.87e-20	0.396427	0.783	0.765	1.31e-15	LOC100713599
PPD	Endothelial cells	9.93e-20	0.532532	0.626	0.552	1.65e-15	Pdia3
PPD	Endothelial cells	1.04e-19	0.506618	0.684	0.631	1.73e-15	Ppib
PPD	Endothelial cells	1.35e-19	0.427202	0.499	0.316	2.25e-15	Il4r
PPD	Endothelial cells	1.6e-19	0.40638	0.299	0.113	2.67e-15	Tpm2
PPD	Endothelial cells	2.09e-19	0.408233	0.115	0	3.48e-15	Acod1
PPD	Endothelial cells	2.36e-19	0.365431	0.296	0.116	3.94e-15	Zfand2a
PPD	Endothelial cells	2.63e-19	0.509013	0.32	0.14	4.39e-15	Adamts5
PPD	Endothelial cells	3.26e-19	0.405194	0.683	0.537	5.44e-15	LOC100735392
PPD	Endothelial cells	4.68e-19	0.513968	0.418	0.233	7.79e-15	Nfkbie
PPD	Endothelial cells	5.65e-19	0.569902	0.136	0.012	9.41e-15	LOC100713319
PPD	Endothelial cells	7.02e-19	0.44787	0.399	0.211	1.17e-14	Ppp2r5b
PPD	Endothelial cells	9.05e-19	0.489188	0.589	0.468	1.51e-14	Atp6v1g1
PPD	Endothelial cells	1.27e-18	0.283524	0.875	0.849	2.11e-14	Serf2
PPD	Endothelial cells	1.34e-18	0.403373	0.217	0.062	2.24e-14	Ckb
PPD	Endothelial cells	1.41e-18	0.394299	0.113	0.002	2.35e-14	Il4i1
PPD	Endothelial cells	1.65e-18	0.292343	0.203	0.054	2.74e-14	Neurl3
PPD	Endothelial cells	1.93e-18	0.390101	0.283	0.114	3.22e-14	Mthfd2
PPD	Endothelial cells	1.97e-18	0.463042	0.707	0.637	3.28e-14	Btg1
PPD	Endothelial cells	3.11e-18	0.286805	0.914	0.906	5.17e-14	LOC100719363
PPD	Endothelial cells	3.97e-18	0.605857	0.169	0.034	6.61e-14	Mcpt3
PPD	Endothelial cells	4.43e-18	0.37644	0.129	0.011	7.39e-14	Ngf
PPD	Endothelial cells	5e-18	0.463741	0.67	0.6	8.33e-14	Psmb9
PPD	Endothelial cells	5.03e-18	0.450126	0.126	0.009	8.37e-14	C1qc
PPD	Endothelial cells	5.43e-18	0.286305	0.231	0.074	9.05e-14	Hyou1
PPD	Endothelial cells	6.01e-18	0.494662	0.411	0.224	1e-13	Nfkb1
PPD	Endothelial cells	6.75e-18	0.514717	0.182	0.042	1.12e-13	LOC100729032
PPD	Endothelial cells	8.34e-18	0.390294	0.115	0.005	1.39e-13	Csf1r
PPD	Endothelial cells	9.45e-18	0.37605	0.78	0.773	1.57e-13	Ybx1
PPD	Endothelial cells	1.03e-17	0.372682	0.349	0.167	1.72e-13	Il2rg
PPD	Endothelial cells	1.29e-17	0.449155	0.439	0.253	2.16e-13	Cyth1
PPD	Endothelial cells	2.82e-17	0.299899	0.118	0.008	4.7e-13	Pik3r5
PPD	Endothelial cells	3.18e-17	0.260335	0.192	0.049	5.29e-13	Dram1
PPD	Endothelial cells	3.87e-17	0.296494	0.219	0.068	6.45e-13	Trim21
PPD	Endothelial cells	3.95e-17	0.471002	0.662	0.617	6.58e-13	Rac1
PPD	Endothelial cells	4.06e-17	0.404066	0.112	0.005	6.76e-13	Cd3d
PPD	Endothelial cells	4.49e-17	0.403319	0.15	0.026	7.48e-13	Irf8
PPD	Endothelial cells	4.75e-17	0.5203	0.629	0.554	7.91e-13	LOC100732048
PPD	Endothelial cells	5.47e-17	0.507068	0.545	0.407	9.11e-13	Pgk1
PPD	Endothelial cells	8.64e-17	0.284169	0.259	0.099	1.44e-12	Ube2l6
PPD	Endothelial cells	1.14e-16	0.478623	0.434	0.276	1.89e-12	Nmi
PPD	Endothelial cells	1.3e-16	0.399497	0.506	0.318	2.17e-12	Pfkfb3
PPD	Endothelial cells	1.67e-16	0.458892	0.446	0.281	2.78e-12	Bax
PPD	Endothelial cells	2.17e-16	0.357766	0.331	0.164	3.61e-12	Derl1
PPD	Endothelial cells	2.66e-16	0.480161	0.615	0.539	4.43e-12	Vdac2
PPD	Endothelial cells	3.54e-16	0.481999	0.451	0.298	5.9e-12	Prelid1
PPD	Endothelial cells	5.46e-16	0.261279	0.822	0.835	9.09e-12	LOC100733617
PPD	Endothelial cells	5.62e-16	0.465883	0.236	0.088	9.36e-12	Pcolce
PPD	Endothelial cells	8.32e-16	0.44072	0.347	0.187	1.39e-11	Lrrc59
PPD	Endothelial cells	1e-15	0.429199	0.317	0.157	1.67e-11	Desi1
PPD	Endothelial cells	1.22e-15	0.419065	0.39	0.219	2.04e-11	Ptpn1
PPD	Endothelial cells	1.29e-15	0.512901	0.544	0.424	2.14e-11	LOC100731649
PPD	Endothelial cells	1.51e-15	0.521123	0.501	0.358	2.51e-11	Bst2
PPD	Endothelial cells	1.79e-15	0.354475	0.352	0.185	2.97e-11	Gnpnat1
PPD	Endothelial cells	1.81e-15	0.463012	0.394	0.224	3.02e-11	Prdm1
PPD	Endothelial cells	2.51e-15	0.614767	0.522	0.378	4.18e-11	Fam167b
PPD	Endothelial cells	2.59e-15	0.265276	0.909	0.898	4.31e-11	Jund
PPD	Endothelial cells	2.8e-15	0.443097	0.431	0.269	4.67e-11	Vwf
PPD	Endothelial cells	3.17e-15	0.611728	0.486	0.366	5.29e-11	Nt5c3a
PPD	Endothelial cells	3.29e-15	0.391346	0.704	0.677	5.48e-11	Elob
PPD	Endothelial cells	3.66e-15	0.285519	0.103	0.006	6.1e-11	Coro1a
PPD	Endothelial cells	3.93e-15	0.37336	0.29	0.136	6.54e-11	Creld2
PPD	Endothelial cells	4.05e-15	0.427473	0.357	0.201	6.75e-11	Snrpa1
PPD	Endothelial cells	4.92e-15	0.474007	0.597	0.497	8.19e-11	Ssr3
PPD	Endothelial cells	5.39e-15	0.304491	0.122	0.017	8.99e-11	Crispld2
PPD	Endothelial cells	6.36e-15	0.453633	0.446	0.302	1.06e-10	44815
PPD	Endothelial cells	6.37e-15	0.341079	0.775	0.755	1.06e-10	Tagln2
PPD	Endothelial cells	6.76e-15	0.379882	0.113	0.012	1.13e-10	Inhba
PPD	Endothelial cells	6.89e-15	0.463874	0.23	0.09	1.15e-10	C1r
PPD	Endothelial cells	7.6e-15	0.451486	0.466	0.326	1.27e-10	Tnip1
PPD	Endothelial cells	8.76e-15	0.442769	0.12	0.017	1.46e-10	G0s2
PPD	Endothelial cells	9.04e-15	0.302171	0.103	0.008	1.51e-10	Cd48
PPD	Endothelial cells	9.4e-15	0.343275	0.291	0.14	1.57e-10	Selenoh
PPD	Endothelial cells	1.05e-14	0.536563	0.355	0.194	1.74e-10	Ctsc
PPD	Endothelial cells	1.32e-14	0.453807	0.595	0.537	2.21e-10	Chmp4b
PPD	Endothelial cells	1.39e-14	0.555572	0.528	0.406	2.32e-10	Cdc42ep3
PPD	Endothelial cells	1.55e-14	0.42838	0.495	0.34	2.58e-10	Trib1
PPD	Endothelial cells	1.96e-14	0.479512	0.234	0.094	3.26e-10	Laptm5
PPD	Endothelial cells	2.02e-14	0.253268	0.233	0.093	3.36e-10	Lyar
PPD	Endothelial cells	2.21e-14	0.486984	0.519	0.424	3.68e-10	Cflar
PPD	Endothelial cells	3.15e-14	0.302807	0.304	0.148	5.25e-10	Arf3
PPD	Endothelial cells	3.29e-14	0.390677	0.454	0.304	5.49e-10	Ubqln1
PPD	Endothelial cells	4.04e-14	0.440283	0.625	0.543	6.73e-10	Atp5f1b
PPD	Endothelial cells	4.11e-14	0.491731	0.438	0.29	6.85e-10	Hspd1
PPD	Endothelial cells	4.16e-14	0.416337	0.352	0.194	6.94e-10	Aebp1
PPD	Endothelial cells	5.76e-14	0.391739	0.437	0.289	9.6e-10	Acsl5
PPD	Endothelial cells	6.22e-14	0.491925	0.366	0.219	1.04e-09	Ufm1
PPD	Endothelial cells	6.94e-14	0.445023	0.317	0.17	1.16e-09	Jpt1
PPD	Endothelial cells	7.72e-14	0.43026	0.311	0.157	1.29e-09	Vegfa
PPD	Endothelial cells	8.75e-14	0.518649	0.559	0.48	1.46e-09	Atp5md
PPD	Endothelial cells	8.76e-14	0.303355	0.297	0.147	1.46e-09	Ube2f
PPD	Endothelial cells	8.8e-14	0.273433	0.123	0.022	1.47e-09	Chrne
PPD	Endothelial cells	1.53e-13	0.346081	0.337	0.185	2.55e-09	Surf4
PPD	Endothelial cells	1.57e-13	0.282515	0.274	0.13	2.62e-09	LOC100713821
PPD	Endothelial cells	2.01e-13	0.345357	0.454	0.304	3.36e-09	Tap2
PPD	Endothelial cells	2.38e-13	0.305706	0.263	0.12	3.97e-09	Gjb3
PPD	Endothelial cells	3.42e-13	0.360799	0.324	0.177	5.7e-09	Bola2b
PPD	Endothelial cells	3.8e-13	0.302158	0.355	0.204	6.32e-09	Tmem131
PPD	Endothelial cells	4.07e-13	0.379714	0.15	0.042	6.78e-09	Apln
PPD	Endothelial cells	4.45e-13	0.30972	0.35	0.202	7.41e-09	Ranbp1
PPD	Endothelial cells	5.48e-13	0.551492	0.337	0.193	9.13e-09	Anxa1
PPD	Endothelial cells	5.65e-13	0.448374	0.636	0.552	9.41e-09	Eif5a
PPD	Endothelial cells	5.75e-13	0.343029	0.303	0.156	9.57e-09	Tapbpl
PPD	Endothelial cells	1.13e-12	0.438592	0.533	0.383	1.89e-08	Flna
PPD	Endothelial cells	1.16e-12	0.375325	0.329	0.185	1.92e-08	Sdf2l1
PPD	Endothelial cells	1.17e-12	0.415056	0.346	0.199	1.95e-08	Mxd1
PPD	Endothelial cells	1.27e-12	0.896143	0.454	0.309	2.11e-08	Cfd
PPD	Endothelial cells	1.47e-12	0.312411	0.326	0.176	2.45e-08	Nampt
PPD	Endothelial cells	1.48e-12	0.41257	0.463	0.319	2.47e-08	LOC100716183
PPD	Endothelial cells	2.2e-12	0.374718	0.403	0.269	3.66e-08	Arpp19
PPD	Endothelial cells	2.74e-12	0.408275	0.115	0.023	4.57e-08	Ptx3
PPD	Endothelial cells	2.79e-12	0.431735	0.634	0.574	4.65e-08	LOC100721154
PPD	Endothelial cells	3.96e-12	0.28367	0.483	0.326	6.6e-08	Map2k3
PPD	Endothelial cells	5.19e-12	0.254998	0.238	0.11	8.64e-08	44623
PPD	Endothelial cells	6.95e-12	0.3241	0.306	0.165	1.16e-07	Klhl21
PPD	Endothelial cells	7.47e-12	0.435428	0.513	0.412	1.24e-07	Psma3
PPD	Endothelial cells	7.52e-12	0.338012	0.774	0.753	1.25e-07	Atp5f1e
PPD	Endothelial cells	7.75e-12	0.316976	0.154	0.049	1.29e-07	Plxna1
PPD	Endothelial cells	8.43e-12	0.390113	0.441	0.316	1.4e-07	LOC100713838
PPD	Endothelial cells	1.02e-11	0.277216	0.259	0.128	1.7e-07	Mybbp1a
PPD	Endothelial cells	1.07e-11	0.405607	0.494	0.389	1.78e-07	Grb2
PPD	Endothelial cells	1.07e-11	0.345693	0.339	0.199	1.79e-07	Furin
PPD	Endothelial cells	1.27e-11	0.297101	0.375	0.236	2.11e-07	Xrn2
PPD	Endothelial cells	1.56e-11	0.29649	0.131	0.035	2.6e-07	Ncf4
PPD	Endothelial cells	1.59e-11	0.361846	0.51	0.394	2.64e-07	Actr3
PPD	Endothelial cells	1.6e-11	0.408668	0.522	0.434	2.66e-07	Psmb2
PPD	Endothelial cells	2.39e-11	0.251346	0.276	0.144	3.99e-07	Cx3cl1
PPD	Endothelial cells	2.47e-11	0.437481	0.473	0.358	4.12e-07	Snrpd3
PPD	Endothelial cells	2.58e-11	0.40521	0.53	0.427	4.29e-07	Myadm
PPD	Endothelial cells	2.65e-11	0.286036	0.362	0.216	4.42e-07	Tbc1d9
PPD	Endothelial cells	2.78e-11	0.378097	0.408	0.282	4.62e-07	Tlnrd1
PPD	Endothelial cells	3.04e-11	0.271001	0.196	0.082	5.07e-07	Pxdc1
PPD	Endothelial cells	3.09e-11	0.303214	0.784	0.679	5.15e-07	Crip1
PPD	Endothelial cells	3.92e-11	0.488126	0.592	0.542	6.52e-07	LOC100725001
PPD	Endothelial cells	3.95e-11	0.403452	0.433	0.313	6.57e-07	Psmd11
PPD	Endothelial cells	4.47e-11	0.281839	0.169	0.063	7.44e-07	F3
PPD	Endothelial cells	4.71e-11	0.255414	0.382	0.245	7.85e-07	Noct
PPD	Endothelial cells	4.91e-11	0.377128	0.658	0.659	8.18e-07	Ncl
PPD	Endothelial cells	6.09e-11	0.296394	0.256	0.13	1.01e-06	Psen2
PPD	Endothelial cells	6.15e-11	0.325739	0.308	0.177	1.02e-06	Nfkbib
PPD	Endothelial cells	7.49e-11	0.391261	0.498	0.397	1.25e-06	Psmg1
PPD	Endothelial cells	7.86e-11	0.256141	0.226	0.105	1.31e-06	Lrrc8d
PPD	Endothelial cells	1.17e-10	0.280104	0.251	0.128	1.94e-06	Ptpn2
PPD	Endothelial cells	1.5e-10	0.344721	0.176	0.073	2.5e-06	Fbxo32
PPD	Endothelial cells	1.72e-10	0.396301	0.507	0.41	2.87e-06	Pfdn2
PPD	Endothelial cells	1.86e-10	0.398725	0.67	0.654	3.1e-06	Atp5mg
PPD	Endothelial cells	2.05e-10	0.28305	0.103	0.023	3.42e-06	C3
PPD	Endothelial cells	2.59e-10	0.410789	0.305	0.174	4.32e-06	Dcn
PPD	Endothelial cells	2.96e-10	0.327685	0.18	0.076	4.94e-06	Tnfrsf1b
PPD	Endothelial cells	3.15e-10	0.385911	0.448	0.333	5.24e-06	Rpn1
PPD	Endothelial cells	3.28e-10	0.297109	0.291	0.164	5.46e-06	Nup50
PPD	Endothelial cells	3.49e-10	0.44566	0.334	0.216	5.81e-06	Fam213b
PPD	Endothelial cells	4.3e-10	0.305442	0.268	0.145	7.16e-06	Ldlr
PPD	Endothelial cells	6.62e-10	0.299477	0.408	0.279	1.1e-05	Safb
PPD	Endothelial cells	8.35e-10	0.385504	0.374	0.247	1.39e-05	Lgmn
PPD	Endothelial cells	8.76e-10	0.384443	0.378	0.25	1.46e-05	Odc1
PPD	Endothelial cells	8.79e-10	0.332335	0.421	0.304	1.46e-05	Dnajc3
PPD	Endothelial cells	8.95e-10	0.41845	0.448	0.326	1.49e-05	Prnp
PPD	Endothelial cells	1.27e-09	0.330258	0.155	0.06	2.11e-05	Gimap6
PPD	Endothelial cells	1.39e-09	0.352	0.148	0.057	2.32e-05	LOC100727929
PPD	Endothelial cells	1.6e-09	0.326981	0.263	0.147	2.67e-05	LOC100722668
PPD	Endothelial cells	1.71e-09	0.314063	0.271	0.153	2.85e-05	Gem
PPD	Endothelial cells	1.72e-09	0.328468	0.373	0.253	2.87e-05	Diaph1
PPD	Endothelial cells	2.09e-09	0.270792	0.299	0.176	3.48e-05	Nop56
PPD	Endothelial cells	3.08e-09	0.30332	0.197	0.094	5.13e-05	Procr
PPD	Endothelial cells	3.13e-09	0.284466	0.302	0.179	5.22e-05	Slc2a6
PPD	Endothelial cells	3.43e-09	0.289333	0.344	0.218	5.71e-05	Slirp
PPD	Endothelial cells	3.57e-09	0.275312	0.299	0.174	5.95e-05	Gpx4
PPD	Endothelial cells	4.74e-09	0.292284	0.242	0.131	7.9e-05	Bzw2
PPD	Endothelial cells	5e-09	0.423687	0.516	0.429	8.32e-05	Psma2
PPD	Endothelial cells	5.07e-09	0.25262	0.241	0.127	8.44e-05	Ndufa9
PPD	Endothelial cells	5.43e-09	0.418518	0.588	0.551	9.04e-05	Ppp1r15a
PPD	Endothelial cells	6.28e-09	0.302776	0.387	0.265	0.000105	Pdlim7
PPD	Endothelial cells	6.47e-09	0.355138	0.546	0.469	0.000108	Arf6
PPD	Endothelial cells	6.9e-09	0.333672	0.341	0.228	0.000115	Nos3
PPD	Endothelial cells	7.27e-09	0.429195	0.424	0.301	0.000121	Emp3
PPD	Endothelial cells	7.47e-09	0.329113	0.629	0.616	0.000124	LOC100713361
PPD	Endothelial cells	8.38e-09	0.329155	0.39	0.269	0.00014	Ndufa6
PPD	Endothelial cells	8.74e-09	0.349017	0.387	0.282	0.000146	Samd9l
PPD	Endothelial cells	9.18e-09	0.276285	0.378	0.258	0.000153	Ptprk
PPD	Endothelial cells	1.04e-08	0.255938	0.32	0.204	0.000174	Spcs3
PPD	Endothelial cells	1.07e-08	0.35697	0.628	0.61	0.000178	Hnrnpa1
PPD	Endothelial cells	1.14e-08	0.255023	0.768	0.773	0.00019	Rps20
PPD	Endothelial cells	1.2e-08	0.29784	0.356	0.233	0.0002	Zc3h12a
PPD	Endothelial cells	1.39e-08	0.251447	0.292	0.176	0.000231	Arl2bp
PPD	Endothelial cells	1.59e-08	0.281269	0.162	0.073	0.000265	Nes
PPD	Endothelial cells	2.05e-08	0.322943	0.638	0.606	0.000341	Arpc2
PPD	Endothelial cells	2.1e-08	0.302677	0.337	0.227	0.000349	B3gnt2
PPD	Endothelial cells	2.31e-08	0.251119	0.327	0.211	0.000385	Tvp23a
PPD	Endothelial cells	2.45e-08	0.295611	0.311	0.193	0.000407	Tmbim4
PPD	Endothelial cells	2.62e-08	0.322269	0.382	0.272	0.000437	Cd40
PPD	Endothelial cells	3.03e-08	0.372759	0.421	0.318	0.000505	Slc3a2
PPD	Endothelial cells	3.58e-08	0.337952	0.488	0.414	0.000597	Vcp
PPD	Endothelial cells	3.64e-08	0.322262	0.317	0.208	0.000607	Ddx39a
PPD	Endothelial cells	4.29e-08	0.290253	0.353	0.241	0.000715	Dnajb11
PPD	Endothelial cells	4.4e-08	0.386941	0.417	0.323	0.000733	C1qbp
PPD	Endothelial cells	4.56e-08	0.276972	0.866	0.889	0.00076	Hsp90aa1
PPD	Endothelial cells	5.44e-08	0.315842	0.58	0.531	0.000907	Ywhaz
PPD	Endothelial cells	5.61e-08	0.292232	0.381	0.269	0.000935	Maco1
PPD	Endothelial cells	5.91e-08	0.252653	0.581	0.483	0.000984	Nfkbiz
PPD	Endothelial cells	5.98e-08	0.292882	0.429	0.316	0.000996	Atp2a2
PPD	Endothelial cells	6.99e-08	0.26439	0.331	0.218	0.001165	Psme3
PPD	Endothelial cells	7.06e-08	0.328351	0.454	0.361	0.001176	Hspa9
PPD	Endothelial cells	1.01e-07	0.343425	0.384	0.275	0.001686	Herpud1
PPD	Endothelial cells	1.28e-07	0.389379	0.513	0.448	0.002132	Selenok
PPD	Endothelial cells	1.65e-07	0.368671	0.461	0.377	0.002753	Snrpf
PPD	Endothelial cells	1.71e-07	0.331489	0.632	0.631	0.002851	Ubl5
PPD	Endothelial cells	1.75e-07	0.303056	0.437	0.324	0.002921	Rras
PPD	Endothelial cells	1.85e-07	0.325472	0.194	0.103	0.003081	Fermt3
PPD	Endothelial cells	1.97e-07	0.381145	0.532	0.488	0.003283	Rheb
PPD	Endothelial cells	2.88e-07	0.31762	0.51	0.431	0.004805	Sertad1
PPD	Endothelial cells	2.96e-07	0.28475	0.669	0.653	0.004923	Atf4
PPD	Endothelial cells	3.08e-07	0.310081	0.431	0.327	0.005138	Psmb7
PPD	Endothelial cells	3.13e-07	0.326674	0.42	0.316	0.005209	Cd83
PPD	Endothelial cells	3.27e-07	0.278541	0.656	0.645	0.005455	Tpm3
PPD	Endothelial cells	3.35e-07	0.335091	0.434	0.336	0.005574	Nupr1
PPD	Endothelial cells	4.08e-07	0.265332	0.638	0.684	0.00679	Msn
PPD	Endothelial cells	4.6e-07	0.35409	0.448	0.353	0.007664	Cct8
PPD	Endothelial cells	4.9e-07	0.327251	0.285	0.184	0.008169	Rgs2
PPD	Endothelial cells	4.92e-07	0.281139	0.388	0.295	0.008201	Tmed5
PPD	Endothelial cells	5.08e-07	0.286415	0.141	0.065	0.00847	LOC100719054
PPD	Endothelial cells	5.17e-07	0.34023	0.461	0.375	0.008608	Tpi1
PPD	Endothelial cells	6.78e-07	0.302506	0.431	0.343	0.011293	Cttnbp2nl
PPD	Endothelial cells	6.99e-07	0.266471	0.404	0.296	0.011648	Stau1
PPD	Endothelial cells	7e-07	0.264559	0.229	0.136	0.011654	Csf1
PPD	Endothelial cells	1.03e-06	0.28054	0.436	0.344	0.017211	Hdac1
PPD	Endothelial cells	1.04e-06	0.365747	0.542	0.517	0.017401	Akap13
PPD	Endothelial cells	1.05e-06	0.26979	0.422	0.332	0.017452	Psma1
PPD	Endothelial cells	1.09e-06	0.29403	0.517	0.446	0.018186	Mapre1
PPD	Endothelial cells	1.13e-06	0.304644	0.185	0.103	0.018801	Loxl2
PPD	Endothelial cells	1.13e-06	0.280163	0.315	0.218	0.018885	Tmem208
PPD	Endothelial cells	1.16e-06	0.327999	0.458	0.373	0.01929	Polr2f
PPD	Endothelial cells	1.18e-06	0.366843	0.517	0.452	0.019617	Arpc5
PPD	Endothelial cells	1.56e-06	0.354151	0.598	0.573	0.025932	Arpc1b
PPD	Endothelial cells	1.56e-06	0.329871	0.418	0.324	0.026051	Nucb2
PPD	Endothelial cells	1.66e-06	0.255397	0.252	0.164	0.027668	Dynlt1
PPD	Endothelial cells	1.77e-06	0.301408	0.388	0.299	0.029461	Gnb4
PPD	Endothelial cells	2.04e-06	0.389187	0.476	0.403	0.033958	LOC100732941
PPD	Endothelial cells	2.21e-06	0.298784	0.484	0.401	0.036737	Jak1
PPD	Endothelial cells	2.22e-06	0.26553	0.672	0.685	0.037021	LOC100721748
PPD	Endothelial cells	2.55e-06	0.266888	0.287	0.19	0.042503	Nub1
PPD	Endothelial cells	2.68e-06	0.278561	0.585	0.565	0.044715	Fkbp1a
PPD	Endothelial cells	2.78e-06	0.278108	0.238	0.148	0.046259	Hnrnpll
PPD	Fibroblasts	0	3.61436	0.995	0.485	0	Timp1
PPD	Fibroblasts	0	3.29004	0.841	0.013	0	Cxcl9
PPD	Fibroblasts	0	2.83284	0.734	0.001	0	Pla2g2a
PPD	Fibroblasts	0	2.56177	0.936	0.076	0	Cxcl8
PPD	Fibroblasts	0	2.55009	0.703	0.015	0	Cxcl10
PPD	Fibroblasts	0	2.4116	0.958	0.271	0	Cd74
PPD	Fibroblasts	0	2.37646	0.87	0.326	0	Sod2
PPD	Fibroblasts	0	2.3066	0.813	0.01	0	LOC100734903
PPD	Fibroblasts	0	2.28167	0.968	0.389	0	Cxcl1
PPD	Fibroblasts	0	2.27023	0.779	0.008	0	LOC100735187
PPD	Fibroblasts	0	2.22194	0.778	0.016	0	Il1b
PPD	Fibroblasts	0	2.1909	0.81	0.208	0	Wars
PPD	Fibroblasts	0	2.153	0.673	0.01	0	LOC100732231
PPD	Fibroblasts	0	2.13053	0.862	0.216	0	Ccl2
PPD	Fibroblasts	0	1.95742	0.674	0.069	0	Adamts4
PPD	Fibroblasts	0	1.90062	0.966	0.767	0	LOC100713317
PPD	Fibroblasts	0	1.83577	0.652	0.008	0	LOC100735368
PPD	Fibroblasts	0	1.8275	0.899	0.31	0	Ifi27l2
PPD	Fibroblasts	0	1.81992	0.573	0.005	0	LOC100735241
PPD	Fibroblasts	0	1.81734	0.65	0.031	0	Il18bp
PPD	Fibroblasts	0	1.76934	0.773	0.132	0	LOC100734633
PPD	Fibroblasts	0	1.73206	0.624	0.022	0	Srgn
PPD	Fibroblasts	0	1.66518	0.499	0.003	0	Ido1
PPD	Fibroblasts	0	1.65699	0.449	0.01	0	Il6
PPD	Fibroblasts	0	1.64535	0.791	0.273	0	CUNH11orf96
PPD	Fibroblasts	0	1.54044	0.791	0.315	0	Thbs1
PPD	Fibroblasts	0	1.49744	0.605	0.053	0	Plac8
PPD	Fibroblasts	0	1.49655	0.588	0.225	0	Thbd
PPD	Fibroblasts	0	1.49257	0.729	0.35	0	LOC100713599
PPD	Fibroblasts	0	1.47819	0.432	0.071	0	Ccl19
PPD	Fibroblasts	0	1.46422	0.582	0.068	0	LOC100714780
PPD	Fibroblasts	0	1.46112	0.823	0.592	0	Cebpb
PPD	Fibroblasts	0	1.45886	0.435	0.013	0	Tyrobp
PPD	Fibroblasts	0	1.42172	0.644	0.147	0	LOC100715615
PPD	Fibroblasts	0	1.38833	0.735	0.447	0	LOC100727780
PPD	Fibroblasts	0	1.33903	0.435	0.006	0	Bcl2a1
PPD	Fibroblasts	0	1.30436	0.636	0.235	0	Icam1
PPD	Fibroblasts	0	1.30151	0.459	0.003	0	Cd38
PPD	Fibroblasts	0	1.30103	1	0.958	0	Fth1
PPD	Fibroblasts	0	1.28496	0.612	0.152	0	Metrnl
PPD	Fibroblasts	0	1.25277	0.506	0.126	0	Tnc
PPD	Fibroblasts	0	1.24543	0.643	0.296	0	Plin2
PPD	Fibroblasts	0	1.22628	0.451	0.009	0	Fcer1g
PPD	Fibroblasts	0	1.22549	0.442	0.022	0	LOC100718133
PPD	Fibroblasts	0	1.21764	0.591	0.186	0	Crem
PPD	Fibroblasts	0	1.21612	0.718	0.408	0	Irf1
PPD	Fibroblasts	0	1.21378	0.72	0.374	0	Birc3
PPD	Fibroblasts	0	1.21195	0.513	0.112	0	Rarres2
PPD	Fibroblasts	0	1.19103	0.3	0.007	0	LOC100731901
PPD	Fibroblasts	0	1.16517	0.367	0.012	0	C1qb
PPD	Fibroblasts	0	1.1625	0.311	0.003	0	Ccl5
PPD	Fibroblasts	0	1.16118	0.601	0.258	0	Tap1
PPD	Fibroblasts	0	1.15093	0.435	0.035	0	Serpine1
PPD	Fibroblasts	0	1.13807	0.624	0.339	0	Psmb8
PPD	Fibroblasts	0	1.13431	0.391	0.003	0	LOC100712629
PPD	Fibroblasts	0	1.13246	0.536	0.088	0	Snx10
PPD	Fibroblasts	0	1.12611	0.904	0.601	0	Ier3
PPD	Fibroblasts	0	1.12548	0.47	0.121	0	Tnfaip6
PPD	Fibroblasts	0	1.1227	0.997	0.955	0	B2m
PPD	Fibroblasts	0	1.11409	0.622	0.346	0	LOC100736153
PPD	Fibroblasts	0	1.10758	0.37	0.005	0	LOC100714630
PPD	Fibroblasts	0	1.09711	0.613	0.273	0	Tm4sf1
PPD	Fibroblasts	0	1.09447	0.766	0.504	0	Serping1
PPD	Fibroblasts	0	1.08244	0.454	0.038	0	Cd14
PPD	Fibroblasts	0	1.07689	0.631	0.359	0	Bst2
PPD	Fibroblasts	0	1.0742	0.382	0.057	0	Vcam1
PPD	Fibroblasts	0	1.06488	0.635	0.402	0	Ppa1
PPD	Fibroblasts	0	1.06333	0.628	0.44	0	Psme2
PPD	Fibroblasts	0	1.05763	0.43	0.056	0	LOC100735392
PPD	Fibroblasts	0	1.04686	0.448	0.083	0	LOC100716037
PPD	Fibroblasts	0	1.04567	0.387	0.023	0	Tgm2
PPD	Fibroblasts	0	1.04195	0.317	0.007	0	C1qa
PPD	Fibroblasts	0	1.02105	0.404	0.093	0	Lif
PPD	Fibroblasts	0	1.01127	0.894	0.815	0	Txn
PPD	Fibroblasts	0	1.009	0.722	0.657	0	Hsp90b1
PPD	Fibroblasts	0	1.00596	0.657	0.349	0	LOC100713048
PPD	Fibroblasts	0	0.997461	0.879	0.654	0	Sat1
PPD	Fibroblasts	0	0.997119	0.937	0.735	0	Nfkbia
PPD	Fibroblasts	0	0.984543	0.308	0.005	0	Plek
PPD	Fibroblasts	0	0.980489	0.489	0.142	0	Isg15
PPD	Fibroblasts	0	0.971452	0.311	0.016	0	Tnf
PPD	Fibroblasts	0	0.954167	0.386	0.044	0	Gprc5a
PPD	Fibroblasts	0	0.934753	0.597	0.173	0	Acta2
PPD	Fibroblasts	0	0.931032	0.531	0.151	0	Pde4b
PPD	Fibroblasts	0	0.928249	0.617	0.304	0	LOC100727228
PPD	Fibroblasts	0	0.871677	0.726	0.66	0	Rpl36al
PPD	Fibroblasts	0	0.870971	0.499	0.179	0	Rnf19b
PPD	Fibroblasts	0	0.84781	0.427	0.08	0	LOC100728345
PPD	Fibroblasts	0	0.829568	0.52	0.178	0	Epas1
PPD	Fibroblasts	0	0.816612	0.438	0.074	0	Ctss
PPD	Fibroblasts	0	0.804386	0.499	0.165	0	Nfkbie
PPD	Fibroblasts	0	0.78335	0.921	0.853	0	Gapdh
PPD	Fibroblasts	0	0.774921	0.412	0.067	0	Glipr2
PPD	Fibroblasts	0	0.770497	0.402	0.051	0	LOC100716183
PPD	Fibroblasts	0	0.765844	0.441	0.121	0	Plat
PPD	Fibroblasts	0	0.740488	0.423	0.107	0	Plaur
PPD	Fibroblasts	0	0.710948	0.467	0.136	0	LOC106025018
PPD	Fibroblasts	0	0.682731	0.336	0.028	0	LOC100713243
PPD	Fibroblasts	0	0.663975	0.334	0.015	0	LOC100712969
PPD	Fibroblasts	0	0.654296	0.292	0.012	0	LOC100714902
PPD	Fibroblasts	0	0.626126	0.982	0.958	0	Ubc
PPD	Fibroblasts	0	0.611112	0.432	0.102	0	Crispld2
PPD	Fibroblasts	0	0.611089	1	1	0	LOC111753690
PPD	Fibroblasts	0	0.607524	0.969	0.945	0	Actb
PPD	Fibroblasts	0	0.604175	0.334	0.022	0	Clcf1
PPD	Fibroblasts	0	0.572278	0.353	0.029	0	Acsl5
PPD	Fibroblasts	0	0.56865	0.971	0.953	0	Ftl
PPD	Fibroblasts	0	0.56133	0.857	0.89	0	Eif1
PPD	Fibroblasts	0	0.551231	0.294	0.015	0	LOC100728672
PPD	Fibroblasts	0	0.530343	0.322	0.039	0	Sulf1
PPD	Fibroblasts	0	0.473732	0.289	0.008	0	LOC100728329
PPD	Fibroblasts	0	0.439962	0.267	0.011	0	LOC100730982
PPD	Fibroblasts	0	0.37091	1	1	0	LOC111756064
PPD	Fibroblasts	1.66381e-307	0.738843	0.529	0.233	2.77157e-303	LOC100713873
PPD	Fibroblasts	9.32681e-307	0.811063	0.756	0.685	1.55366e-302	LOC100724396
PPD	Fibroblasts	1.71201e-306	1.13744	0.608	0.299	2.85186e-302	Rgcc
PPD	Fibroblasts	2.03763e-306	0.843823	0.27	0.016	3.39429e-302	Lcp1
PPD	Fibroblasts	3.83867e-306	0.503287	0.342	0.052	6.39446e-302	Lrrc32
PPD	Fibroblasts	1.60073e-305	0.967284	0.508	0.199	2.6665e-301	Gem
PPD	Fibroblasts	3.32143e-303	0.801687	0.397	0.1	5.53284e-299	Csf1
PPD	Fibroblasts	7.12044e-303	0.433886	0.252	0.008	1.18612e-298	Slc2a6
PPD	Fibroblasts	3.02551e-301	0.519972	0.266	0.015	5.03989e-297	Upp1
PPD	Fibroblasts	1.32061e-300	0.556712	0.446	0.137	2.19986e-296	LOC100723126
PPD	Fibroblasts	6.64451e-300	1.06019	0.571	0.282	1.10684e-295	Ramp2
PPD	Fibroblasts	1.26678e-297	0.784311	0.767	0.709	2.11021e-293	LOC100733617
PPD	Fibroblasts	5.10749e-296	0.82083	0.388	0.091	8.50806e-292	Itga5
PPD	Fibroblasts	1.70274e-292	0.636817	0.802	0.826	2.83643e-288	Hsp90ab1
PPD	Fibroblasts	2.15006e-291	0.816477	0.555	0.258	3.58158e-287	Pnp
PPD	Fibroblasts	1.00045e-290	0.947113	0.292	0.033	1.66654e-286	Has1
PPD	Fibroblasts	7.10903e-288	0.70419	0.421	0.121	1.18422e-283	Nr4a3
PPD	Fibroblasts	4.32188e-287	0.41014	0.305	0.041	7.19939e-283	Phlda1
PPD	Fibroblasts	4.5531e-287	0.846942	0.297	0.036	7.58456e-283	Aspg
PPD	Fibroblasts	6.56293e-285	0.89273	0.749	0.709	1.09325e-280	Tpm4
PPD	Fibroblasts	1.44718e-284	0.852921	0.353	0.074	2.41072e-280	Gfpt2
PPD	Fibroblasts	2.69002e-282	0.824989	0.243	0.01	4.48104e-278	Laptm5
PPD	Fibroblasts	1.58514e-281	0.475521	0.304	0.043	2.64052e-277	Irf7
PPD	Fibroblasts	2.02049e-279	0.781775	0.368	0.085	3.36572e-275	Hmox1
PPD	Fibroblasts	4.38908e-278	0.733308	0.462	0.161	7.31133e-274	Lsp1
PPD	Fibroblasts	1.95599e-274	0.81946	0.362	0.084	3.25829e-270	Ninj1
PPD	Fibroblasts	2.31425e-272	0.696626	0.48	0.204	3.85508e-268	Cpne8
PPD	Fibroblasts	9.80934e-266	0.807736	0.363	0.085	1.63404e-261	Ednrb
PPD	Fibroblasts	1.18063e-262	0.577108	0.429	0.132	1.96669e-258	Fgl2
PPD	Fibroblasts	9.07536e-261	0.754819	0.363	0.093	1.51177e-256	Adamts9
PPD	Fibroblasts	3.73756e-260	0.796377	0.758	0.779	6.22603e-256	Calr
PPD	Fibroblasts	3.83014e-258	0.809838	0.205	0.001	6.38024e-254	LOC100720219
PPD	Fibroblasts	1.52768e-257	0.835931	0.558	0.317	2.54481e-253	Lap3
PPD	Fibroblasts	1.5352e-257	0.783868	0.373	0.113	2.55734e-253	Abl2
PPD	Fibroblasts	3.75527e-257	0.82444	0.673	0.481	6.25554e-253	Sqstm1
PPD	Fibroblasts	8.99787e-254	0.641178	0.416	0.146	1.49887e-249	Ripk2
PPD	Fibroblasts	2.60198e-253	0.395661	0.379	0.101	4.33439e-249	Vasn
PPD	Fibroblasts	1.78725e-251	0.764728	0.202	0.002	2.9772e-247	Cxcl11
PPD	Fibroblasts	4.23298e-251	0.904836	0.529	0.273	7.0513e-247	Ctsc
PPD	Fibroblasts	1.26709e-249	0.466265	0.37	0.096	2.11071e-245	Ckb
PPD	Fibroblasts	1.29503e-249	0.738835	0.637	0.405	2.15726e-245	C1s
PPD	Fibroblasts	1.34395e-248	0.334254	0.216	0.008	2.23876e-244	Adora2a
PPD	Fibroblasts	1.76247e-248	0.933103	0.468	0.217	2.93592e-244	Ugdh
PPD	Fibroblasts	4.86787e-248	0.62255	0.397	0.127	8.1089e-244	Angptl4
PPD	Fibroblasts	6.60708e-248	0.451908	0.302	0.051	1.10061e-243	Steap4
PPD	Fibroblasts	9.28358e-248	0.936363	0.568	0.361	1.54646e-243	Stat1
PPD	Fibroblasts	5.46153e-246	0.499625	0.309	0.062	9.09782e-242	Cd40
PPD	Fibroblasts	1.06882e-245	0.470453	0.211	0.007	1.78044e-241	Rac2
PPD	Fibroblasts	8.9153e-245	0.553629	0.905	0.912	1.48511e-240	Jund
PPD	Fibroblasts	1.59108e-242	0.566851	0.381	0.109	2.65042e-238	Tbc1d9
PPD	Fibroblasts	3.69636e-242	0.716375	0.338	0.084	6.15739e-238	Ngf
PPD	Fibroblasts	1.21163e-238	0.521213	0.301	0.059	2.01833e-234	Trim63
PPD	Fibroblasts	3.40884e-238	0.756919	0.49	0.219	5.67845e-234	Serpine2
PPD	Fibroblasts	5.85544e-237	0.709312	0.29	0.054	9.754e-233	Ucp2
PPD	Fibroblasts	1.19177e-236	0.443175	0.333	0.078	1.98526e-232	Arid5a
PPD	Fibroblasts	7.65919e-236	0.549619	0.361	0.106	1.27587e-231	Srxn1
PPD	Fibroblasts	3.03067e-235	0.872527	0.626	0.462	5.04849e-231	Psmb9
PPD	Fibroblasts	9.06036e-231	0.647686	0.288	0.054	1.50928e-226	Mmp19
PPD	Fibroblasts	2.90613e-230	1.01811	0.535	0.336	4.84103e-226	Rbp1
PPD	Fibroblasts	1.11315e-228	0.830042	0.411	0.143	1.85429e-224	Prdm1
PPD	Fibroblasts	1.60717e-228	0.53193	0.84	0.83	2.67723e-224	Cd63
PPD	Fibroblasts	3.82928e-226	0.736255	0.718	0.669	6.37881e-222	Psme1
PPD	Fibroblasts	1.4227e-225	0.31505	0.34	0.086	2.36994e-221	Des
PPD	Fibroblasts	2.01459e-225	0.380984	0.218	0.017	3.35591e-221	LOC100717337
PPD	Fibroblasts	5.8301e-223	0.79747	0.546	0.301	9.71179e-219	Tpm2
PPD	Fibroblasts	3.41562e-222	0.709294	0.191	0.006	5.68974e-218	Lst1
PPD	Fibroblasts	9.982e-222	0.884351	0.268	0.048	1.6628e-217	Ptx3
PPD	Fibroblasts	4.33194e-220	0.276014	0.265	0.043	7.21614e-216	Gpr85
PPD	Fibroblasts	8.81108e-220	0.548425	0.403	0.145	1.46775e-215	Stard13
PPD	Fibroblasts	1.83974e-219	0.388052	0.187	0.005	3.06464e-215	LOC100735774
PPD	Fibroblasts	1.55734e-218	0.676619	0.435	0.172	2.59421e-214	Akap12
PPD	Fibroblasts	2.38915e-218	0.860396	0.741	0.712	3.97985e-214	Hspa5
PPD	Fibroblasts	2.58475e-217	0.775344	0.718	0.583	4.30568e-213	Ddit4
PPD	Fibroblasts	3.42707e-217	0.60785	0.255	0.04	5.70881e-213	Lmcd1
PPD	Fibroblasts	1.48372e-216	0.534823	0.814	0.805	2.47157e-212	Pfn1
PPD	Fibroblasts	3.58853e-216	0.694328	0.177	0.002	5.97777e-212	LOC100735552
PPD	Fibroblasts	9.62416e-216	0.433132	0.195	0.01	1.60319e-211	Irf8
PPD	Fibroblasts	1.70727e-214	0.627947	0.428	0.18	2.84398e-210	Pkig
PPD	Fibroblasts	8.18268e-214	0.279091	0.283	0.054	1.36307e-209	Sacs
PPD	Fibroblasts	2.52409e-213	0.559163	0.375	0.131	4.20462e-209	Mthfd2
PPD	Fibroblasts	1.27751e-212	0.515042	0.807	0.629	2.12808e-208	Igfbp7
PPD	Fibroblasts	1.81356e-212	0.640184	0.447	0.188	3.02104e-208	Elk3
PPD	Fibroblasts	2.14653e-211	0.598284	0.789	0.617	3.5757e-207	Crip1
PPD	Fibroblasts	1.8212e-210	0.38014	0.23	0.029	3.03375e-206	Gda
PPD	Fibroblasts	5.20664e-210	0.638636	0.401	0.153	8.67322e-206	Ada
PPD	Fibroblasts	6.06471e-210	0.296388	0.17	0.001	1.01026e-205	Bcat1
PPD	Fibroblasts	8.06457e-210	0.73686	0.176	0.003	1.3434e-205	Nkg7
PPD	Fibroblasts	1.08379e-208	0.713679	0.628	0.397	1.80538e-204	Tnfaip3
PPD	Fibroblasts	1.29022e-208	0.540099	0.352	0.108	2.14925e-204	Eng
PPD	Fibroblasts	1.44986e-208	0.482572	0.306	0.074	2.41518e-204	Has2
PPD	Fibroblasts	1.5773e-207	0.779607	0.61	0.403	2.62746e-203	Vmp1
PPD	Fibroblasts	1.58113e-207	0.285614	0.205	0.018	2.63385e-203	LOC106025052
PPD	Fibroblasts	1.61475e-207	0.655592	0.474	0.232	2.68985e-203	Arrdc3
PPD	Fibroblasts	3.08919e-207	0.607456	0.561	0.319	5.14597e-203	Myadm
PPD	Fibroblasts	1.50653e-206	0.634529	0.777	0.742	2.50958e-202	Aldoa
PPD	Fibroblasts	4.54834e-205	0.295279	0.286	0.063	7.57662e-201	Tapbp
PPD	Fibroblasts	6.01846e-205	0.582265	0.171	0.003	1.00256e-200	LOC100727919
PPD	Fibroblasts	3.61093e-204	0.525759	0.437	0.19	6.01508e-200	Klhl21
PPD	Fibroblasts	5.20776e-204	0.749815	0.184	0.009	8.67509e-200	Mcpt3
PPD	Fibroblasts	1.03001e-203	0.421411	0.227	0.031	1.71579e-199	Slc16a3
PPD	Fibroblasts	5.08281e-201	0.603407	0.473	0.23	8.46695e-197	Ifi35
PPD	Fibroblasts	1.54734e-199	0.538896	0.199	0.017	2.57756e-195	CUNH15orf48
PPD	Fibroblasts	6.88347e-199	0.540741	0.163	0.001	1.14665e-194	Fcgr2a
PPD	Fibroblasts	1.21499e-198	0.304254	0.184	0.01	2.02392e-194	Dram1
PPD	Fibroblasts	1.54166e-198	0.601785	0.17	0.004	2.5681e-194	Gimap6
PPD	Fibroblasts	4.36464e-198	0.706792	0.204	0.02	7.27062e-194	Rgs1
PPD	Fibroblasts	1.69271e-197	0.434672	0.195	0.016	2.81972e-193	Scrg1
PPD	Fibroblasts	4.50135e-197	0.439088	0.397	0.146	7.49835e-193	Elovl5
PPD	Fibroblasts	1.52829e-196	0.744531	0.497	0.246	2.54583e-192	Oaf
PPD	Fibroblasts	8.18772e-196	0.551203	0.513	0.258	1.36391e-191	Lgals3bp
PPD	Fibroblasts	1.52134e-195	0.570669	0.315	0.094	2.53425e-191	Lrrc8d
PPD	Fibroblasts	5.26763e-194	0.61396	0.19	0.015	8.77482e-190	Fermt3
PPD	Fibroblasts	9.3222e-193	0.639283	0.325	0.101	1.55289e-188	Plau
PPD	Fibroblasts	1.15061e-191	0.415249	0.252	0.046	1.91669e-187	Ptp4a3
PPD	Fibroblasts	4.31687e-191	0.379359	0.341	0.112	7.19104e-187	Hyou1
PPD	Fibroblasts	7.15691e-191	0.546718	0.26	0.053	1.1922e-186	Lyn
PPD	Fibroblasts	7.72005e-191	0.496994	0.322	0.097	1.28601e-186	Ifi30
PPD	Fibroblasts	1.44746e-190	0.447233	0.343	0.11	2.41117e-186	Il1r1
PPD	Fibroblasts	1.8684e-190	0.454815	0.182	0.013	3.11238e-186	Il11
PPD	Fibroblasts	4.11337e-189	0.678363	0.335	0.106	6.85205e-185	Rgs2
PPD	Fibroblasts	1.97409e-188	0.368089	0.2	0.021	3.28844e-184	Pcp4l1
PPD	Fibroblasts	2.18969e-188	0.52549	0.452	0.209	3.64759e-184	Zc3h12a
PPD	Fibroblasts	1.09871e-187	0.630241	0.523	0.293	1.83023e-183	Map2k3
PPD	Fibroblasts	8.02815e-185	0.863519	0.611	0.521	1.33733e-180	Pdia6
PPD	Fibroblasts	2.50058e-183	0.561426	0.158	0.004	4.16547e-179	Ptprc
PPD	Fibroblasts	5.0069e-182	0.506951	0.518	0.257	8.34049e-178	Pdgfrb
PPD	Fibroblasts	6.17022e-181	0.275602	0.188	0.018	1.02784e-176	Tbx3
PPD	Fibroblasts	4.37366e-179	0.6492	0.496	0.267	7.28565e-175	Marcksl1
PPD	Fibroblasts	9.67013e-179	0.511053	0.303	0.089	1.61085e-174	Gch1
PPD	Fibroblasts	1.18729e-177	0.322395	0.287	0.075	1.97779e-173	Stard4
PPD	Fibroblasts	5.35085e-177	0.526407	0.36	0.13	8.91345e-173	Pgf
PPD	Fibroblasts	5.62221e-176	0.597664	0.231	0.047	9.36547e-172	LOC100713794
PPD	Fibroblasts	1.50981e-175	0.707202	0.386	0.157	2.51504e-171	Pfkfb3
PPD	Fibroblasts	7.10535e-175	0.477538	0.771	0.719	1.18361e-170	LOC100716481
PPD	Fibroblasts	2.98888e-174	0.802611	0.563	0.423	4.97887e-170	LOC100720637
PPD	Fibroblasts	3.22573e-174	0.62103	0.515	0.293	5.37342e-170	Efhd2
PPD	Fibroblasts	1.16756e-173	0.569726	0.517	0.288	1.94493e-169	Sik1
PPD	Fibroblasts	8.31601e-173	0.47958	0.141	0	1.38528e-168	Acod1
PPD	Fibroblasts	9.68904e-173	0.506829	0.181	0.018	1.614e-168	Fcgr2b
PPD	Fibroblasts	1.05173e-172	0.334638	0.315	0.098	1.75196e-168	Runx1
PPD	Fibroblasts	1.48531e-172	0.439065	0.362	0.131	2.47423e-168	Tfpi
PPD	Fibroblasts	1.79215e-172	0.427663	0.378	0.158	2.98537e-168	Tapbpl
PPD	Fibroblasts	3.57967e-172	0.466602	0.427	0.198	5.96302e-168	Relb
PPD	Fibroblasts	5.42555e-172	0.609783	0.205	0.032	9.03788e-168	Traf1
PPD	Fibroblasts	2.65478e-171	0.297122	0.34	0.108	4.42233e-167	Tvp23a
PPD	Fibroblasts	2.86793e-171	0.525447	0.553	0.309	4.7774e-167	Ets1
PPD	Fibroblasts	2.30421e-170	0.652505	0.491	0.283	3.83836e-166	Nucb2
PPD	Fibroblasts	8.32557e-170	0.282743	0.29	0.083	1.38687e-165	Chsy1
PPD	Fibroblasts	2.08799e-169	0.451407	0.353	0.133	3.47817e-165	Ppp2r5b
PPD	Fibroblasts	1.26523e-168	0.601118	0.459	0.242	2.10763e-164	Rnf213
PPD	Fibroblasts	4.17993e-168	0.710476	0.515	0.311	6.96293e-164	LOC100712777
PPD	Fibroblasts	5.78218e-167	0.284915	0.251	0.056	9.63195e-163	Abcc9
PPD	Fibroblasts	8.34028e-167	0.419467	0.143	0.003	1.38932e-162	Csf1r
PPD	Fibroblasts	2.17194e-166	0.41322	0.823	0.744	3.61802e-162	Lgals1
PPD	Fibroblasts	4.36437e-166	0.496289	0.141	0.002	7.27016e-162	Ccl14
PPD	Fibroblasts	4.35694e-165	0.590392	0.135	0	7.25779e-161	Pla2g2d
PPD	Fibroblasts	7.94821e-165	0.6658	0.175	0.018	1.32401e-160	LOC100713319
PPD	Fibroblasts	4.6653e-164	0.559861	0.148	0.006	7.77145e-160	C1qc
PPD	Fibroblasts	1.26624e-163	0.416864	0.146	0.005	2.10929e-159	Ifi16
PPD	Fibroblasts	3.23555e-163	0.536556	0.244	0.062	5.38977e-159	Procr
PPD	Fibroblasts	3.84474e-162	0.472163	0.133	0	6.40456e-158	Il7r
PPD	Fibroblasts	1.41294e-161	0.68171	0.594	0.379	2.35368e-157	Cdkn1a
PPD	Fibroblasts	1.58024e-161	0.338254	0.2	0.031	2.63237e-157	Gja4
PPD	Fibroblasts	2.20522e-160	0.32914	0.354	0.129	3.67345e-156	Camk1
PPD	Fibroblasts	3.10138e-160	0.5945	0.153	0.01	5.16628e-156	Aif1
PPD	Fibroblasts	1.09953e-159	0.290911	0.394	0.169	1.8316e-155	Mylk
PPD	Fibroblasts	1.21791e-159	0.373072	0.263	0.07	2.02879e-155	Tnfaip2
PPD	Fibroblasts	1.24104e-158	0.792304	0.139	0.004	2.06732e-154	LOC100718750
PPD	Fibroblasts	3.01982e-158	0.495205	0.254	0.067	5.03042e-154	LOC100722668
PPD	Fibroblasts	3.5484e-158	0.514707	0.435	0.225	5.91093e-154	Psmb10
PPD	Fibroblasts	2.69747e-157	0.621113	0.641	0.516	4.49344e-153	Clic4
PPD	Fibroblasts	8.46318e-157	0.295033	0.366	0.136	1.4098e-152	Emilin1
PPD	Fibroblasts	9.91026e-157	0.271704	0.328	0.109	1.65085e-152	Rbpms
PPD	Fibroblasts	1.33492e-156	0.430931	0.41	0.193	2.2237e-152	Nup50
PPD	Fibroblasts	5.2196e-155	0.551094	0.156	0.013	8.69481e-151	Spi1
PPD	Fibroblasts	1.03635e-154	0.532661	0.474	0.25	1.72635e-150	LOC100723254
PPD	Fibroblasts	1.466e-154	0.608862	0.687	0.618	2.44206e-150	Eif4a1
PPD	Fibroblasts	3.72586e-154	0.390432	0.145	0.008	6.20654e-150	Pik3r5
PPD	Fibroblasts	8.14153e-153	0.462546	0.408	0.199	1.35622e-148	Pfkp
PPD	Fibroblasts	5.25524e-152	0.399718	0.267	0.083	8.75419e-148	Fjx1
PPD	Fibroblasts	8.62827e-152	0.349106	0.256	0.071	1.4373e-147	Map9
PPD	Fibroblasts	1.4682e-151	0.498189	0.543	0.316	2.44573e-147	C1r
PPD	Fibroblasts	1.57662e-151	0.540419	0.131	0.003	2.62634e-147	Rnase6
PPD	Fibroblasts	3.63648e-151	0.87923	0.652	0.516	6.05765e-147	Glul
PPD	Fibroblasts	1.82152e-150	0.529241	0.443	0.212	3.03429e-146	Abi3bp
PPD	Fibroblasts	4.01031e-150	0.625209	0.579	0.422	6.68038e-146	Fosl2
PPD	Fibroblasts	1.67259e-148	0.30549	0.288	0.089	2.7862e-144	Tmem100
PPD	Fibroblasts	5.3383e-148	0.63435	0.499	0.323	8.89253e-144	Manf
PPD	Fibroblasts	4.39344e-147	0.568877	0.122	0	7.31859e-143	LOC100736180
PPD	Fibroblasts	1.02115e-146	0.4019	0.121	0	1.70103e-142	Trem1
PPD	Fibroblasts	1.47332e-146	0.617003	0.533	0.366	2.45426e-142	Dnajb9
PPD	Fibroblasts	4.09546e-146	0.535292	0.334	0.132	6.82222e-142	Bid
PPD	Fibroblasts	6.44021e-146	0.444525	0.425	0.206	1.07281e-141	Gpx4
PPD	Fibroblasts	1.39805e-145	0.582714	0.501	0.326	2.32888e-141	Tap2
PPD	Fibroblasts	3.11057e-144	0.545235	0.458	0.255	5.18158e-140	Ifngr2
PPD	Fibroblasts	4.02323e-144	0.373479	0.118	0	6.70189e-140	LOC100736001
PPD	Fibroblasts	9.32774e-144	0.578007	0.45	0.259	1.55382e-139	Bak1
PPD	Fibroblasts	9.34845e-144	0.457657	0.397	0.199	1.55726e-139	Smap2
PPD	Fibroblasts	2.31586e-143	0.614484	0.485	0.297	3.85777e-139	Tnip1
PPD	Fibroblasts	5.41093e-143	0.43701	0.349	0.147	9.01353e-139	Txnrd1
PPD	Fibroblasts	6.57879e-143	0.507649	0.526	0.319	1.09589e-138	Litaf
PPD	Fibroblasts	1.111e-142	0.447559	0.468	0.241	1.85071e-138	LOC101788480
PPD	Fibroblasts	5.0686e-142	0.437393	0.329	0.124	8.44328e-138	Chrne
PPD	Fibroblasts	6.92069e-141	0.324893	0.162	0.021	1.15285e-136	LOC100731098
PPD	Fibroblasts	1.29137e-140	0.316913	0.193	0.038	2.15117e-136	LOC100714501
PPD	Fibroblasts	1.47078e-140	0.36579	0.386	0.185	2.45003e-136	Tlnrd1
PPD	Fibroblasts	3.49263e-140	0.313992	0.296	0.105	5.81803e-136	Gcnt2
PPD	Fibroblasts	7.9976e-140	0.53543	0.383	0.194	1.33224e-135	Sdf2l1
PPD	Fibroblasts	1.05507e-139	0.257249	0.131	0.006	1.75754e-135	Ncf1
PPD	Fibroblasts	4.73791e-139	0.419178	0.123	0.003	7.89242e-135	Cd48
PPD	Fibroblasts	6.90441e-139	0.388123	0.194	0.038	1.15014e-134	F5
PPD	Fibroblasts	4.03062e-138	0.495242	0.366	0.176	6.71421e-134	Creld2
PPD	Fibroblasts	2.23268e-137	0.353919	0.141	0.012	3.71919e-133	Cfb
PPD	Fibroblasts	3.27719e-137	0.307334	0.243	0.066	5.45915e-133	Hic1
PPD	Fibroblasts	5.24661e-136	0.396546	0.373	0.169	8.73981e-132	Mob3a
PPD	Fibroblasts	1.27469e-135	0.689981	0.47	0.288	2.12338e-131	Nfkb1
PPD	Fibroblasts	1.08003e-134	0.538249	0.724	0.734	1.79911e-130	Atf4
PPD	Fibroblasts	1.25865e-134	0.40941	0.392	0.185	2.09665e-130	Bcl2l1
PPD	Fibroblasts	3.07208e-134	0.366782	0.324	0.129	5.11746e-130	Rnf122
PPD	Fibroblasts	6.1499e-134	0.596368	0.545	0.374	1.02445e-129	Azin1
PPD	Fibroblasts	2.19643e-133	0.758447	0.433	0.242	3.65881e-129	Fbxo32
PPD	Fibroblasts	2.45422e-133	0.334873	0.156	0.02	4.08824e-129	Chi3l1
PPD	Fibroblasts	3.5018e-133	0.48767	0.122	0.005	5.8333e-129	Spp1
PPD	Fibroblasts	4.75217e-133	0.741089	0.515	0.345	7.91616e-129	Cxcl16
PPD	Fibroblasts	4.85989e-133	0.503683	0.564	0.341	8.0956e-129	Igfbp4
PPD	Fibroblasts	1.38705e-132	0.485237	0.429	0.232	2.31055e-128	Nampt
PPD	Fibroblasts	1.09008e-131	0.397515	0.126	0.007	1.81585e-127	Lck
PPD	Fibroblasts	2.90189e-131	0.631425	0.659	0.632	4.83397e-127	Top1
PPD	Fibroblasts	8.88724e-131	0.524262	0.469	0.258	1.48044e-126	Trib1
PPD	Fibroblasts	1.43906e-130	0.293745	0.278	0.096	2.39718e-126	Sbno2
PPD	Fibroblasts	2.27205e-129	0.364289	0.119	0.005	3.78478e-125	Il2rg
PPD	Fibroblasts	3.40008e-129	0.557416	0.531	0.326	5.66385e-125	Pim1
PPD	Fibroblasts	4.69556e-129	0.376661	0.349	0.158	7.82187e-125	Prr7
PPD	Fibroblasts	3.92433e-128	0.345714	0.347	0.156	6.53714e-124	Ethe1
PPD	Fibroblasts	6.68711e-128	0.541827	0.546	0.381	1.11394e-123	Fermt2
PPD	Fibroblasts	8.9404e-128	0.49493	0.578	0.4	1.48929e-123	Cnn3
PPD	Fibroblasts	1.03537e-127	0.287855	0.304	0.112	1.72473e-123	B4galt5
PPD	Fibroblasts	2.14158e-127	0.409575	0.113	0.003	3.56745e-123	Cytip
PPD	Fibroblasts	2.7387e-127	0.591601	0.499	0.323	4.56213e-123	Ell2
PPD	Fibroblasts	3.88674e-127	0.661639	0.628	0.613	6.47453e-123	Pdia3
PPD	Fibroblasts	4.33694e-127	0.490143	0.208	0.054	7.22448e-123	C3
PPD	Fibroblasts	4.06377e-126	0.477992	0.389	0.196	6.76943e-122	Tagln
PPD	Fibroblasts	2.44645e-125	0.526407	0.703	0.726	4.07529e-121	Tmbim6
PPD	Fibroblasts	3.58882e-125	0.448244	0.434	0.247	5.97825e-121	Pitpna
PPD	Fibroblasts	3.74422e-125	0.272357	0.274	0.095	6.23712e-121	Sema6d
PPD	Fibroblasts	2.85292e-124	0.628083	0.547	0.405	4.7524e-120	Arpc1b
PPD	Fibroblasts	2.85898e-124	0.433513	0.383	0.192	4.76248e-120	Acsl4
PPD	Fibroblasts	6.1856e-124	0.264633	0.136	0.015	1.0304e-119	Cp
PPD	Fibroblasts	1.66915e-123	0.826408	0.102	0	2.78046e-119	LOC100733943
PPD	Fibroblasts	4.42838e-123	0.316902	0.109	0.003	7.37679e-119	Slc28a3
PPD	Fibroblasts	9.63476e-123	0.317912	0.396	0.184	1.60496e-118	Adgre5
PPD	Fibroblasts	1.21027e-122	0.259843	0.235	0.071	2.01607e-118	Tsku
PPD	Fibroblasts	2.34606e-122	0.407484	0.117	0.007	3.90806e-118	Il4i1
PPD	Fibroblasts	2.4325e-122	0.56071	0.697	0.662	4.05206e-118	Cd81
PPD	Fibroblasts	5.93787e-122	0.380403	0.449	0.237	9.8913e-118	Loxl2
PPD	Fibroblasts	6.5178e-122	0.361647	0.176	0.036	1.08573e-117	Avpr1a
PPD	Fibroblasts	7.1812e-121	0.580963	0.595	0.438	1.19625e-116	Fxyd5
PPD	Fibroblasts	4.16802e-120	0.402215	0.254	0.087	6.94308e-116	Slc43a2
PPD	Fibroblasts	1.03441e-119	0.337726	0.318	0.137	1.72313e-115	Samd9l
PPD	Fibroblasts	2.53221e-119	0.393142	0.104	0.002	4.21816e-115	Ncf4
PPD	Fibroblasts	8.16204e-119	0.422955	0.754	0.823	1.35963e-114	Hnrnpa2b1
PPD	Fibroblasts	2.82701e-117	0.3175	0.205	0.056	4.70924e-113	Ncald
PPD	Fibroblasts	1.32627e-116	0.559151	0.598	0.479	2.2093e-112	Xbp1
PPD	Fibroblasts	1.50043e-116	0.44229	0.461	0.29	2.49941e-112	Actn1
PPD	Fibroblasts	1.65671e-116	0.480204	0.115	0.008	2.75975e-112	Cd3e
PPD	Fibroblasts	1.86721e-116	0.405964	0.438	0.244	3.1104e-112	Mafk
PPD	Fibroblasts	4.79662e-116	0.48672	0.419	0.218	7.99021e-112	Vcan
PPD	Fibroblasts	1.47775e-115	0.504351	0.429	0.251	2.46164e-111	Cflar
PPD	Fibroblasts	4.50446e-115	0.377091	0.102	0.003	7.50353e-111	Cd3g
PPD	Fibroblasts	1.4585e-114	0.577968	0.193	0.053	2.42957e-110	Tfpi2
PPD	Fibroblasts	2.80689e-114	0.314228	0.389	0.186	4.67572e-110	Lama4
PPD	Fibroblasts	2.96457e-114	0.437256	0.384	0.198	4.93838e-110	Hk2
PPD	Fibroblasts	5.28781e-114	0.718967	0.495	0.318	8.80843e-110	Cotl1
PPD	Fibroblasts	5.42154e-114	0.266782	0.306	0.127	9.0312e-110	LOC100732353
PPD	Fibroblasts	9.64458e-114	0.353547	0.834	0.89	1.60659e-109	Hsp90aa1
PPD	Fibroblasts	1.42447e-113	0.357401	0.359	0.17	2.37288e-109	Psen2
PPD	Fibroblasts	3.53937e-113	0.370208	0.445	0.241	5.89589e-109	Col4a1
PPD	Fibroblasts	5.22773e-113	0.285823	0.474	0.249	8.70835e-109	Zeb2
PPD	Fibroblasts	1.2481e-112	0.533946	0.395	0.213	2.07908e-108	Ptpn1
PPD	Fibroblasts	1.49622e-111	0.389005	0.603	0.432	2.49241e-107	Aebp1
PPD	Fibroblasts	3.6102e-111	0.539929	0.281	0.115	6.01387e-107	Cyth1
PPD	Fibroblasts	1.11137e-110	0.36378	0.107	0.006	1.85133e-106	Samsn1
PPD	Fibroblasts	1.29297e-110	0.293586	0.27	0.106	2.15383e-106	Pde8a
PPD	Fibroblasts	4.41359e-110	0.283369	0.299	0.122	7.35217e-106	Arhgef2
PPD	Fibroblasts	7.46297e-110	0.414284	0.276	0.112	1.24318e-105	Rasd1
PPD	Fibroblasts	4.47088e-109	0.362583	0.33	0.154	7.4476e-105	Pcyt1a
PPD	Fibroblasts	9.79155e-109	0.599821	0.464	0.287	1.63108e-104	Adm
PPD	Fibroblasts	6.39042e-108	0.268854	0.103	0.005	1.06452e-103	Il10ra
PPD	Fibroblasts	1.0217e-107	0.480839	0.115	0.011	1.70195e-103	Cd3d
PPD	Fibroblasts	3.5779e-107	0.526538	0.703	0.622	5.96006e-103	Cd44
PPD	Fibroblasts	7.48148e-107	0.290874	0.309	0.132	1.24626e-102	Pde3a
PPD	Fibroblasts	8.35574e-107	0.455141	0.836	0.79	1.3919e-102	Pabpc1
PPD	Fibroblasts	1.89157e-106	0.402048	0.341	0.157	3.15098e-102	Klf2
PPD	Fibroblasts	2.47282e-105	0.480803	0.221	0.076	4.11922e-101	Tnfrsf1b
PPD	Fibroblasts	2.68549e-105	0.311308	0.398	0.213	4.47349e-101	Dcun1d3
PPD	Fibroblasts	6.20515e-105	0.427664	0.437	0.246	1.03365e-100	Odc1
PPD	Fibroblasts	6.64843e-105	0.270266	0.35	0.16	1.10749e-100	C1qtnf6
PPD	Fibroblasts	1.2348e-104	0.693784	0.673	0.581	2.05692e-100	Ctsb
PPD	Fibroblasts	1.56413e-104	0.405405	0.486	0.29	2.60553e-100	Ctsv
PPD	Fibroblasts	2.60477e-104	0.503134	0.456	0.287	4.33903e-100	Uap1
PPD	Fibroblasts	2.551e-103	0.486836	0.238	0.084	4.24946e-99	Ctsh
PPD	Fibroblasts	2.8545e-103	0.325791	0.113	0.012	4.75502e-99	Cdk18
PPD	Fibroblasts	1.63366e-102	0.46287	0.462	0.277	2.72135e-98	Lgmn
PPD	Fibroblasts	2.16602e-102	0.379006	0.11	0.011	3.60815e-98	Coro1a
PPD	Fibroblasts	2.17633e-101	0.5662	0.223	0.081	3.62533e-97	Ackr3
PPD	Fibroblasts	1.29781e-100	0.268719	0.208	0.065	2.16189e-96	Rgs4
PPD	Fibroblasts	2.12773e-100	0.36517	0.486	0.286	3.54437e-96	Anpep
PPD	Fibroblasts	1.8e-99	0.524153	0.268	0.113	3.01e-95	Ctsz
PPD	Fibroblasts	4.29e-99	0.396917	0.315	0.14	7.14e-95	Il1a
PPD	Fibroblasts	1.81e-98	0.3967	0.372	0.209	3.01e-94	Ptpn2
PPD	Fibroblasts	2.39e-97	0.479387	0.653	0.543	3.99e-93	Emp3
PPD	Fibroblasts	5.8e-97	0.356017	0.867	0.898	9.67e-93	Myl6
PPD	Fibroblasts	8.32e-97	0.254886	0.33	0.158	1.39e-92	Znrf1
PPD	Fibroblasts	1.82e-96	0.537945	0.326	0.162	3.04e-92	Ptges
PPD	Fibroblasts	5.92e-96	0.347799	0.277	0.123	9.87e-92	Bcl2l11
PPD	Fibroblasts	1.07e-95	0.461681	0.488	0.316	1.79e-91	Kdm7a
PPD	Fibroblasts	4.08e-95	0.515378	0.116	0.016	6.8e-91	Cldn5
PPD	Fibroblasts	7.1e-95	0.280684	0.324	0.154	1.18e-90	Znf281
PPD	Fibroblasts	1.23e-94	0.330962	0.233	0.088	2.05e-90	Nabp1
PPD	Fibroblasts	1.37e-94	0.502854	0.508	0.389	2.29e-90	Dnajc3
PPD	Fibroblasts	1.61e-94	0.508175	0.582	0.492	2.68e-90	Atp2a2
PPD	Fibroblasts	3.28e-94	0.713298	0.615	0.503	5.47e-90	Igfbp5
PPD	Fibroblasts	9.5e-94	0.542483	0.543	0.399	1.58e-89	Vegfa
PPD	Fibroblasts	1.08e-93	0.41066	0.485	0.33	1.8e-89	Rras
PPD	Fibroblasts	4.08e-93	0.267252	0.287	0.127	6.8e-89	Tnfrsf21
PPD	Fibroblasts	5.47e-93	0.287862	0.402	0.213	9.12e-89	Plac9
PPD	Fibroblasts	6.84e-93	0.832459	0.362	0.207	1.14e-88	Inhba
PPD	Fibroblasts	6.96e-93	0.297717	0.321	0.158	1.16e-88	Nfkbib
PPD	Fibroblasts	6.47e-92	0.550582	0.661	0.629	1.08e-87	LOC100721154
PPD	Fibroblasts	3.7e-91	0.490657	0.529	0.422	6.16e-87	Hspa9
PPD	Fibroblasts	8.95e-91	0.385521	0.287	0.135	1.49e-86	Arrdc4
PPD	Fibroblasts	1.36e-90	0.48038	0.545	0.431	2.26e-86	Etf1
PPD	Fibroblasts	2.84e-90	0.402628	0.394	0.243	4.73e-86	Gnpnat1
PPD	Fibroblasts	1.59e-89	0.51412	0.344	0.179	2.65e-85	Mxd1
PPD	Fibroblasts	2.04e-89	0.501344	0.692	0.713	3.41e-85	Sec61g
PPD	Fibroblasts	5.25e-89	0.354806	0.243	0.1	8.74e-85	Tnfrsf14
PPD	Fibroblasts	8.6e-89	0.435675	0.435	0.292	1.43e-84	Lrrc59
PPD	Fibroblasts	1.13e-88	0.375308	0.102	0.012	1.88e-84	Slpi
PPD	Fibroblasts	1.9e-88	0.351545	0.417	0.266	3.16e-84	Tmed5
PPD	Fibroblasts	1.91e-88	0.52311	0.371	0.21	3.18e-84	Furin
PPD	Fibroblasts	3.33e-88	0.638	0.464	0.309	5.55e-84	Slc29a1
PPD	Fibroblasts	4.66e-88	0.414801	0.247	0.106	7.76e-84	Rasgef1b
PPD	Fibroblasts	1.07e-87	0.274625	0.265	0.116	1.77e-83	Ppard
PPD	Fibroblasts	2.72e-87	0.408686	0.558	0.42	4.53e-83	Col4a2
PPD	Fibroblasts	3.5e-87	0.368679	0.401	0.255	5.82e-83	Dnajb11
PPD	Fibroblasts	7.51e-87	0.633619	0.617	0.559	1.25e-82	Higd1a
PPD	Fibroblasts	1.1e-86	0.346168	0.256	0.112	1.84e-82	Ehd1
PPD	Fibroblasts	3.42e-86	0.315268	0.417	0.25	5.69e-82	Irs1
PPD	Fibroblasts	1.22e-85	0.263564	0.427	0.253	2.04e-81	Map1b
PPD	Fibroblasts	2.47e-85	0.547083	0.483	0.341	4.12e-81	Adamts1
PPD	Fibroblasts	3.77e-85	0.571835	0.567	0.485	6.27e-81	Tpm1
PPD	Fibroblasts	4.22e-85	0.269493	0.315	0.156	7.03e-81	Snap23
PPD	Fibroblasts	1.18e-84	0.350318	0.408	0.255	1.96e-80	Derl1
PPD	Fibroblasts	2.07e-84	0.266886	0.243	0.103	3.45e-80	Ifih1
PPD	Fibroblasts	5.46e-84	0.255894	0.324	0.167	9.1e-80	Usp36
PPD	Fibroblasts	6.88e-84	0.335303	0.329	0.17	1.15e-79	Nfkb2
PPD	Fibroblasts	2.11e-83	0.503998	0.608	0.559	3.51e-79	Prkar1a
PPD	Fibroblasts	3.9e-83	0.524362	0.573	0.497	6.5e-79	Msn
PPD	Fibroblasts	7.6e-83	0.264748	0.203	0.074	1.27e-78	Lonrf3
PPD	Fibroblasts	1.12e-82	0.397197	0.392	0.237	1.87e-78	Nmi
PPD	Fibroblasts	2.49e-82	0.416526	0.52	0.372	4.15e-78	Rhoc
PPD	Fibroblasts	4.55e-82	0.500282	0.691	0.72	7.58e-78	Psma7
PPD	Fibroblasts	2.04e-80	0.443048	0.498	0.379	3.4e-76	Slc3a2
PPD	Fibroblasts	1.12e-79	0.478144	0.629	0.502	1.86e-75	Nr4a1
PPD	Fibroblasts	3.63e-79	0.257322	0.261	0.119	6.05e-75	Xdh
PPD	Fibroblasts	5.15e-79	0.572536	0.684	0.732	8.58e-75	Ppib
PPD	Fibroblasts	9.06e-79	0.522077	0.563	0.495	1.51e-74	Tln1
PPD	Fibroblasts	1.36e-78	0.338548	0.385	0.221	2.27e-74	Maff
PPD	Fibroblasts	1.45e-78	0.382113	0.398	0.241	2.42e-74	Hk1
PPD	Fibroblasts	2.02e-78	0.272671	0.322	0.17	3.36e-74	Abhd5
PPD	Fibroblasts	6.78e-78	0.450657	0.633	0.61	1.13e-73	Hnrnpab
PPD	Fibroblasts	7.81e-78	0.378252	0.795	0.823	1.3e-73	Mif
PPD	Fibroblasts	2.12e-77	0.566207	0.447	0.33	3.52e-73	Fkbp11
PPD	Fibroblasts	4.11e-77	0.452353	0.696	0.764	6.85e-73	Ncl
PPD	Fibroblasts	3.03e-76	0.273169	0.23	0.098	5.05e-72	Cystm1
PPD	Fibroblasts	3.68e-76	0.364992	0.63	0.516	6.14e-72	Nfkbiz
PPD	Fibroblasts	4.5e-76	0.367974	0.62	0.491	7.49e-72	Bhlhe40
PPD	Fibroblasts	5.05e-76	0.638027	0.59	0.497	8.41e-72	LOC100732048
PPD	Fibroblasts	9.63e-76	0.392759	0.155	0.049	1.6e-71	Ptafr
PPD	Fibroblasts	3.9e-74	0.509391	0.671	0.668	6.49e-70	Gpx1
PPD	Fibroblasts	1.08e-73	0.363035	0.436	0.29	1.8e-69	Surf4
PPD	Fibroblasts	1.85e-73	0.433229	0.493	0.381	3.08e-69	Golga7
PPD	Fibroblasts	4.17e-72	0.481642	0.618	0.621	6.95e-68	Ssr3
PPD	Fibroblasts	1.59e-71	0.298385	0.352	0.212	2.65e-67	Desi1
PPD	Fibroblasts	2.14e-71	0.279433	0.342	0.192	3.56e-67	Abcf1
PPD	Fibroblasts	3.63e-71	0.283817	0.168	0.058	6.04e-67	Cryab
PPD	Fibroblasts	1.15e-70	0.302862	0.26	0.129	1.91e-66	Jak2
PPD	Fibroblasts	1.47e-70	0.25449	0.232	0.104	2.45e-66	Myd88
PPD	Fibroblasts	1.56e-70	0.501593	0.55	0.49	2.6e-66	Rtn3
PPD	Fibroblasts	1.6e-70	0.515429	0.624	0.575	2.67e-66	Cald1
PPD	Fibroblasts	5.84e-70	0.53374	0.601	0.511	9.73e-66	Ppp1r15a
PPD	Fibroblasts	1.28e-69	0.528114	0.527	0.434	2.13e-65	Tpm3
PPD	Fibroblasts	3.16e-69	0.329426	0.27	0.137	5.26e-65	F3
PPD	Fibroblasts	1.08e-68	0.4089	0.339	0.206	1.81e-64	Prss23
PPD	Fibroblasts	1.7e-68	0.31568	0.319	0.18	2.83e-64	Tmbim4
PPD	Fibroblasts	1.41e-67	0.3232	0.462	0.332	2.35e-63	Plekha3
PPD	Fibroblasts	1.26e-66	0.344392	0.392	0.241	2.09e-62	Pea15
PPD	Fibroblasts	1.28e-66	0.277939	0.378	0.228	2.13e-62	Parp9
PPD	Fibroblasts	3.16e-66	0.407553	0.505	0.403	5.27e-62	Smarca5
PPD	Fibroblasts	3.88e-66	0.512859	0.34	0.203	6.46e-62	Lacc1
PPD	Fibroblasts	5.98e-66	0.401556	0.52	0.447	9.96e-62	Rpn1
PPD	Fibroblasts	4.69e-65	0.43211	0.55	0.46	7.81e-61	Akap13
PPD	Fibroblasts	1.62e-64	0.267414	0.346	0.215	2.69e-60	Tars
PPD	Fibroblasts	2.64e-64	0.436572	0.594	0.579	4.4e-60	Calu
PPD	Fibroblasts	6.63e-64	0.429218	0.532	0.461	1.11e-59	Pfdn2
PPD	Fibroblasts	1.16e-63	0.271713	0.341	0.204	1.93e-59	Gnb4
PPD	Fibroblasts	3.99e-63	0.286109	0.447	0.306	6.65e-59	Cdk12
PPD	Fibroblasts	5.07e-62	0.257071	0.105	0.026	8.44e-58	Runx3
PPD	Fibroblasts	2.23e-61	0.418721	0.387	0.259	3.71e-57	Slc25a37
PPD	Fibroblasts	2.91e-61	0.382052	0.707	0.771	4.85e-57	Elob
PPD	Fibroblasts	8.1e-61	0.33583	0.387	0.249	1.35e-56	Mat2a
PPD	Fibroblasts	1.21e-60	0.315084	0.429	0.3	2.02e-56	Ckap4
PPD	Fibroblasts	4.28e-60	0.321703	0.806	0.859	7.13e-56	Oaz1
PPD	Fibroblasts	4.78e-60	0.339763	0.271	0.142	7.97e-56	Gclc
PPD	Fibroblasts	5.71e-60	0.535471	0.546	0.471	9.51e-56	LOC106027572
PPD	Fibroblasts	8.33e-58	0.526451	0.525	0.403	1.39e-53	Ets2
PPD	Fibroblasts	2.22e-57	0.282616	0.261	0.136	3.69e-53	Atg2a
PPD	Fibroblasts	1.16e-56	0.277737	0.251	0.131	1.93e-52	Tmem2
PPD	Fibroblasts	3.58e-56	0.497061	0.589	0.534	5.97e-52	Flna
PPD	Fibroblasts	9.08e-56	0.271842	0.283	0.159	1.51e-51	Tbc1d10a
PPD	Fibroblasts	1.2e-55	0.371093	0.129	0.045	2.01e-51	Cd68
PPD	Fibroblasts	2.93e-55	0.296618	0.467	0.334	4.88e-51	Tiparp
PPD	Fibroblasts	4.68e-55	0.270544	0.376	0.246	7.79e-51	Atf6
PPD	Fibroblasts	5.04e-55	0.426944	0.556	0.478	8.4e-51	LOC100731649
PPD	Fibroblasts	2.87e-54	0.321965	0.379	0.256	4.78e-50	Bola2b
PPD	Fibroblasts	3.07e-54	0.398335	0.457	0.347	5.12e-50	Herpud1
PPD	Fibroblasts	1.44e-53	0.302407	0.313	0.189	2.4e-49	Gmfb
PPD	Fibroblasts	2.11e-53	0.308395	0.158	0.066	3.51e-49	Tbc1d8
PPD	Fibroblasts	2.94e-53	0.427793	0.439	0.312	4.9e-49	Socs3
PPD	Fibroblasts	3.59e-53	0.327245	0.359	0.235	5.99e-49	Rassf3
PPD	Fibroblasts	3.11e-52	0.26142	0.305	0.181	5.19e-48	Wbp2
PPD	Fibroblasts	3.12e-52	0.383743	0.237	0.13	5.2e-48	Ptgs2
PPD	Fibroblasts	1.16e-51	0.336517	0.457	0.354	1.94e-47	Esyt2
PPD	Fibroblasts	1.38e-51	0.277078	0.316	0.19	2.31e-47	Nedd9
PPD	Fibroblasts	7.66e-51	0.44827	0.676	0.726	1.28e-46	Ddx3x
PPD	Fibroblasts	3.45e-50	0.338738	0.418	0.32	5.74e-46	Ebna1bp2
PPD	Fibroblasts	4.41e-50	0.464537	0.452	0.337	7.34e-46	LOC106027456
PPD	Fibroblasts	5.05e-50	0.418916	0.441	0.359	8.41e-46	Pdia4
PPD	Fibroblasts	8.22e-50	0.269302	0.332	0.209	1.37e-45	Cdadc1
PPD	Fibroblasts	2.79e-49	0.307346	0.437	0.321	4.64e-45	Nolc1
PPD	Fibroblasts	3.24e-49	0.364845	0.423	0.327	5.39e-45	Rab13
PPD	Fibroblasts	6.88e-49	0.476459	0.732	0.811	1.15e-44	Lmna
PPD	Fibroblasts	8.25e-49	0.412388	0.669	0.653	1.37e-44	Eif5a
PPD	Fibroblasts	9.91e-49	0.288204	0.334	0.206	1.65e-44	Rilpl2
PPD	Fibroblasts	1e-48	0.272459	0.311	0.196	1.67e-44	Myo1e
PPD	Fibroblasts	2.48e-48	0.356036	0.6	0.56	4.12e-44	Serpinh1
PPD	Fibroblasts	7.2e-48	0.389782	0.494	0.373	1.2e-43	Errfi1
PPD	Fibroblasts	7.99e-48	0.351896	0.528	0.454	1.33e-43	Grb2
PPD	Fibroblasts	9.61e-48	0.382433	0.172	0.081	1.6e-43	Stc1
PPD	Fibroblasts	9.67e-48	0.374346	0.387	0.265	1.61e-43	Il4r
PPD	Fibroblasts	1.46e-47	0.353087	0.491	0.4	2.43e-43	Ubqln1
PPD	Fibroblasts	2.13e-47	0.267724	0.402	0.278	3.54e-43	Pdlim7
PPD	Fibroblasts	5.77e-47	0.465837	0.553	0.481	9.62e-43	Jak1
PPD	Fibroblasts	7.98e-47	0.326278	0.374	0.262	1.33e-42	Ccnd3
PPD	Fibroblasts	2e-46	0.415345	0.556	0.509	3.34e-42	Vcp
PPD	Fibroblasts	6.8e-46	0.354165	0.127	0.05	1.13e-41	Il18
PPD	Fibroblasts	2.2e-45	0.333769	0.424	0.299	3.66e-41	LOC100727055
PPD	Fibroblasts	4.36e-45	0.289415	0.38	0.273	7.26e-41	Agfg1
PPD	Fibroblasts	1.75e-44	0.26464	0.358	0.245	2.92e-40	Fam213b
PPD	Fibroblasts	2.15e-44	0.253395	0.447	0.334	3.59e-40	Sertad2
PPD	Fibroblasts	2.18e-44	0.288041	0.358	0.235	3.63e-40	Klc1
PPD	Fibroblasts	2.37e-44	0.307635	0.372	0.259	3.96e-40	Ube2f
PPD	Fibroblasts	2.78e-44	0.390504	0.536	0.438	4.64e-40	Stat3
PPD	Fibroblasts	3.97e-44	0.320411	0.423	0.306	6.61e-40	Mier1
PPD	Fibroblasts	4.18e-44	0.378705	0.52	0.422	6.97e-40	Sertad1
PPD	Fibroblasts	4.9e-44	0.330215	0.422	0.322	8.16e-40	Nars
PPD	Fibroblasts	3.04e-43	0.253666	0.538	0.445	5.06e-39	44815
PPD	Fibroblasts	2.39e-42	0.411803	0.516	0.476	3.97e-38	Erp29
PPD	Fibroblasts	1.86e-40	0.282578	0.4	0.288	3.1e-36	Nop56
PPD	Fibroblasts	2.35e-40	0.401262	0.522	0.471	3.92e-36	Ssr1
PPD	Fibroblasts	2.68e-40	0.275189	0.148	0.069	4.46e-36	Naaa
PPD	Fibroblasts	5.99e-40	0.391717	0.511	0.451	9.98e-36	Atp6v1g1
PPD	Fibroblasts	1.25e-39	0.388338	0.583	0.555	2.08e-35	Nudt4
PPD	Fibroblasts	2.15e-39	0.35312	0.328	0.217	3.58e-35	Jpt1
PPD	Fibroblasts	1.09e-38	0.301869	0.536	0.463	1.81e-34	LOC100726777
PPD	Fibroblasts	1.56e-38	0.412253	0.624	0.609	2.6e-34	Dnaja1
PPD	Fibroblasts	3.13e-38	0.313304	0.478	0.417	5.21e-34	Ddx21
PPD	Fibroblasts	3.96e-38	0.327246	0.432	0.34	6.59e-34	Hm13
PPD	Fibroblasts	4.47e-38	0.300801	0.467	0.381	7.45e-34	Atp6ap1
PPD	Fibroblasts	4.49e-38	0.425397	0.552	0.489	7.48e-34	Glud1
PPD	Fibroblasts	9.68e-38	0.384594	0.439	0.361	1.61e-33	Bzw2
PPD	Fibroblasts	1.36e-37	0.288395	0.197	0.112	2.27e-33	Cx3cl1
PPD	Fibroblasts	2.37e-37	0.307105	0.337	0.23	3.94e-33	Ubr4
PPD	Fibroblasts	6.5e-37	0.252119	0.373	0.269	1.08e-32	Sars
PPD	Fibroblasts	8.89e-37	0.269547	0.42	0.327	1.48e-32	Atg101
PPD	Fibroblasts	1.51e-36	0.255491	0.454	0.352	2.51e-32	Nup153
PPD	Fibroblasts	1.94e-36	0.439282	0.325	0.219	3.24e-32	Tgfbi
PPD	Fibroblasts	2.16e-36	0.26641	0.362	0.26	3.6e-32	Ddx39a
PPD	Fibroblasts	3.58e-35	0.312815	0.348	0.251	5.97e-31	Midn
PPD	Fibroblasts	1.02e-34	0.340177	0.513	0.444	1.7e-30	Wtap
PPD	Fibroblasts	1.07e-34	0.288015	0.454	0.356	1.79e-30	Safb
PPD	Fibroblasts	1.16e-34	0.31696	0.479	0.406	1.93e-30	Tmed2
PPD	Fibroblasts	2.33e-34	0.380353	0.596	0.595	3.88e-30	Arhgdia
PPD	Fibroblasts	3.64e-34	0.379496	0.487	0.441	6.06e-30	LOC100713838
PPD	Fibroblasts	1.32e-33	0.337668	0.377	0.274	2.19e-29	Cd82
PPD	Fibroblasts	2.01e-33	0.270302	0.396	0.298	3.35e-29	Psme3
PPD	Fibroblasts	2.13e-33	0.361871	0.617	0.678	3.55e-29	Chmp4b
PPD	Fibroblasts	6.54e-33	0.618869	0.677	0.664	1.09e-28	Emp1
PPD	Fibroblasts	6.68e-33	0.355737	0.325	0.225	1.11e-28	Hnrnpll
PPD	Fibroblasts	7.88e-33	0.324746	0.485	0.363	1.31e-28	Igfbp6
PPD	Fibroblasts	1.08e-32	0.358658	0.493	0.414	1.79e-28	Rnf114
PPD	Fibroblasts	1.68e-32	0.291024	0.699	0.743	2.8e-28	LOC100729272
PPD	Fibroblasts	2.87e-32	0.385226	0.165	0.092	4.79e-28	Cd83
PPD	Fibroblasts	6.06e-32	0.30997	0.14	0.071	1.01e-27	Tnfrsf6b
PPD	Fibroblasts	6.87e-32	0.361413	0.464	0.385	1.14e-27	Bax
PPD	Fibroblasts	1.24e-31	0.388873	0.542	0.504	2.07e-27	Prdx6
PPD	Fibroblasts	2.29e-31	0.271683	0.371	0.273	3.82e-27	Snrpa1
PPD	Fibroblasts	8.72e-31	0.253803	0.715	0.812	1.45e-26	Laptm4a
PPD	Fibroblasts	1.02e-30	0.392043	0.61	0.615	1.69e-26	Hnrnpdl
PPD	Fibroblasts	2.38e-30	0.279605	0.264	0.174	3.96e-26	Stk17b
PPD	Fibroblasts	2.73e-30	0.360321	0.614	0.657	4.54e-26	Ppp1r14b
PPD	Fibroblasts	3.27e-30	0.35112	0.522	0.492	5.45e-26	Psma3
PPD	Fibroblasts	2.08e-29	0.397801	0.471	0.389	3.46e-25	Hif1a
PPD	Fibroblasts	4.07e-29	0.340165	0.405	0.313	6.78e-25	Mknk2
PPD	Fibroblasts	7.02e-29	0.260565	0.358	0.257	1.17e-24	Ctsa
PPD	Fibroblasts	9e-29	0.250373	0.794	0.829	1.5e-24	Hspa8
PPD	Fibroblasts	9.29e-29	0.269097	0.559	0.492	1.55e-24	Ube2s
PPD	Fibroblasts	9.41e-29	0.290012	0.414	0.328	1.57e-24	Arpp19
PPD	Fibroblasts	4.8e-28	0.383458	0.521	0.47	8e-24	Actr3
PPD	Fibroblasts	2.73e-27	0.315819	0.213	0.139	4.54e-23	Mmd
PPD	Fibroblasts	5.67e-26	0.2902	0.489	0.429	9.45e-22	Fkbp1a
PPD	Fibroblasts	1.94e-25	0.323873	0.564	0.579	3.23e-21	Canx
PPD	Fibroblasts	2.23e-25	0.255646	0.39	0.304	3.71e-21	Il13ra1
PPD	Fibroblasts	7.59e-25	0.324185	0.568	0.585	1.27e-20	Kif5b
PPD	Fibroblasts	8.09e-25	0.267511	0.482	0.414	1.35e-20	Stau1
PPD	Fibroblasts	1.24e-24	0.266938	0.323	0.24	2.07e-20	Pgd
PPD	Fibroblasts	1.71e-24	0.255575	0.44	0.374	2.84e-20	Psmd2
PPD	Fibroblasts	5.1e-24	0.273962	0.469	0.406	8.5e-20	Cct7
PPD	Fibroblasts	6.59e-24	0.41995	0.25	0.189	1.1e-19	Pdpn
PPD	Fibroblasts	9.81e-24	0.304395	0.215	0.146	1.63e-19	Fam107b
PPD	Fibroblasts	1.98e-23	0.284491	0.149	0.088	3.3e-19	Cxcr4
PPD	Fibroblasts	2.03e-23	0.269774	0.494	0.44	3.38e-19	Csrp1
PPD	Fibroblasts	2.42e-23	0.307694	0.363	0.286	4.04e-19	Ufm1
PPD	Fibroblasts	2.8e-23	0.324337	0.5	0.455	4.67e-19	Taf1d
PPD	Fibroblasts	5.68e-23	0.45729	0.544	0.525	9.46e-19	Arid5b
PPD	Fibroblasts	1.02e-22	0.28775	0.413	0.335	1.69e-18	Hdac1
PPD	Fibroblasts	1.22e-22	0.33754	0.538	0.492	2.03e-18	Ptbp1
PPD	Fibroblasts	5.18e-22	0.323745	0.665	0.684	8.64e-18	Ube2d3
PPD	Fibroblasts	1.59e-21	0.290821	0.408	0.354	2.66e-17	Prelid1
PPD	Fibroblasts	5.29e-21	0.321785	0.523	0.497	8.81e-17	Hspd1
PPD	Fibroblasts	7.28e-21	0.291445	0.298	0.216	1.21e-16	LOC100717203
PPD	Fibroblasts	9.7e-21	0.277409	0.473	0.416	1.62e-16	Sltm
PPD	Fibroblasts	1.67e-19	0.342402	0.628	0.677	2.78e-15	Map1lc3b
PPD	Fibroblasts	4.7e-19	0.278379	0.486	0.441	7.83e-15	Eny2
PPD	Fibroblasts	6.4e-19	0.250727	0.221	0.302	1.07e-14	Igfbp2
PPD	Fibroblasts	7.39e-19	0.348754	0.554	0.561	1.23e-14	Rheb
PPD	Fibroblasts	2.47e-17	0.334419	0.42	0.376	4.11e-13	Psma6
PPD	Fibroblasts	2.75e-17	0.295418	0.407	0.346	4.59e-13	Diaph1
PPD	Fibroblasts	7.65e-17	0.359501	0.13	0.083	1.27e-12	Ltb
PPD	Fibroblasts	1.09e-16	0.318478	0.494	0.481	1.81e-12	Psmb2
PPD	Fibroblasts	3.51e-16	0.262949	0.481	0.448	5.85e-12	Tmed10
PPD	Fibroblasts	5.53e-16	0.348139	0.6	0.556	9.21e-12	Mcl1
PPD	Fibroblasts	7.9e-16	0.254136	0.63	0.713	1.32e-11	Ywhab
PPD	Fibroblasts	8.03e-16	0.411586	0.631	0.58	1.34e-11	Fosb
PPD	Fibroblasts	1.08e-15	0.258874	0.237	0.175	1.81e-11	Map3k8
PPD	Fibroblasts	1.85e-15	0.274716	0.48	0.451	3.08e-11	LOC100713875
PPD	Fibroblasts	3.79e-15	0.270732	0.13	0.084	6.32e-11	Mpz
PPD	Fibroblasts	3.52e-14	0.31559	0.559	0.539	5.87e-10	Arf6
PPD	Fibroblasts	2.09e-13	0.260517	0.496	0.464	3.48e-09	Rybp
PPD	Fibroblasts	2.77e-13	0.266068	0.677	0.733	4.62e-09	Atp5f1b
PPD	Fibroblasts	4.58e-13	0.273422	0.244	0.187	7.63e-09	Id2
PPD	Fibroblasts	2.58e-12	0.291595	0.538	0.522	4.3e-08	Eif1b
PPD	Fibroblasts	4.75e-12	0.258633	0.516	0.486	7.91e-08	Rap1b
PPD	Fibroblasts	6.45e-12	0.254058	0.559	0.582	1.07e-07	Myh9
PPD	Fibroblasts	9.66e-12	0.28046	0.65	0.703	1.61e-07	Pcbp1
PPD	Fibroblasts	7.49e-11	0.302925	0.553	0.561	1.25e-06	Lrrfip1
PPD	Fibroblasts	9.25e-11	0.288133	0.649	0.704	1.54e-06	Brd2
PPD	Fibroblasts	9.61e-11	0.254307	0.573	0.566	1.6e-06	Dnajb6
PPD	Fibroblasts	1.03e-10	0.271625	0.637	0.712	1.72e-06	Rabac1
PPD	Fibroblasts	1.16e-10	0.266226	0.541	0.562	1.93e-06	Cacybp
PPD	Fibroblasts	1.68e-10	0.275919	0.633	0.676	2.8e-06	Arpc2
PPD	Fibroblasts	3.48e-10	0.311173	0.62	0.68	5.8e-06	Ankrd12
PPD	Fibroblasts	1.93e-09	0.260515	0.601	0.662	3.21e-05	Tax1bp1
PPD	Fibroblasts	9.04e-09	0.2894	0.506	0.511	0.000151	Selenok
PPD	Fibroblasts	1.44e-08	0.270866	0.593	0.656	0.00024	LOC100725001
PPD	Fibroblasts	2.79e-08	0.26418	0.63	0.703	0.000465	Arf1
PPD	Fibroblasts	2.85e-08	0.251906	0.634	0.68	0.000475	Hnrnpa1
PPD	Fibroblasts	4.58e-08	0.279871	0.458	0.421	0.000762	Atp6v0b
PPD	Fibroblasts	1.47e-07	0.373866	0.145	0.115	0.002446	Satb1
PPD	Fibroblasts	1.89e-07	0.268509	0.524	0.523	0.003148	Cd164
PPD	Fibroblasts	9.49e-07	0.267388	0.257	0.218	0.015813	LOC100719054
PPD	Hepatocytes	3.25135e-256	1.87299	0.891	0.002	5.41611e-252	Cxcl9
PPD	Hepatocytes	2.44857e-219	1.96299	0.927	0.011	4.07882e-215	LOC100734903
PPD	Hepatocytes	1.952e-211	1.40106	0.709	0	3.25163e-207	Pla2g2a
PPD	Hepatocytes	1.08903e-201	1.70358	0.836	0.008	1.8141e-197	LOC100735187
PPD	Hepatocytes	7.72969e-182	1.68848	0.782	0.009	1.28761e-177	LOC100735368
PPD	Hepatocytes	1.63114e-172	1.41425	0.909	0.021	2.71715e-168	Il1b
PPD	Hepatocytes	1.2309e-162	0.766958	0.6	0.002	2.05044e-158	LOC100735241
PPD	Hepatocytes	5.37771e-161	0.823431	0.636	0.005	8.95819e-157	LOC100712629
PPD	Hepatocytes	1.81803e-146	0.726975	0.727	0.014	3.02847e-142	LOC100732231
PPD	Hepatocytes	1.52691e-138	0.935753	0.564	0.005	2.54352e-134	Plek
PPD	Hepatocytes	4.65664e-137	1.6996	0.818	0.026	7.75703e-133	Cxcl10
PPD	Hepatocytes	1.30094e-118	0.95662	0.745	0.026	2.16711e-114	Srgn
PPD	Hepatocytes	1.4233e-116	0.864728	0.473	0.004	2.37094e-112	Ido1
PPD	Hepatocytes	4.31167e-116	0.689003	0.6	0.013	7.18237e-112	Bcl2a1
PPD	Hepatocytes	1.01711e-114	1.04047	0.436	0.002	1.6943e-110	LOC100714630
PPD	Hepatocytes	5.82238e-114	0.595656	0.655	0.018	9.69893e-110	LOC100716183
PPD	Hepatocytes	2.63994e-113	0.372855	0.382	0	4.39761e-109	LOC100720219
PPD	Hepatocytes	5.33243e-113	0.47077	0.509	0.007	8.88276e-109	Plac8
PPD	Hepatocytes	3.8619e-106	0.483814	0.436	0.004	6.43315e-102	Cd14
PPD	Hepatocytes	9.40816e-105	0.286182	0.418	0.003	1.56721e-100	LOC100722126
PPD	Hepatocytes	4.71874e-103	0.279461	0.382	0.002	7.86048e-99	LOC100727919
PPD	Hepatocytes	1.87855e-101	0.465147	0.582	0.016	3.12929e-97	Adamts4
PPD	Hepatocytes	3.42e-99	0.515408	0.473	0.008	5.7e-95	C1qa
PPD	Hepatocytes	1.34e-97	0.982234	0.818	0.05	2.24e-93	LOC100734633
PPD	Hepatocytes	3.92e-95	0.328287	0.436	0.006	6.53e-91	LOC100712969
PPD	Hepatocytes	9.38e-94	1.34579	0.8	0.049	1.56e-89	Il18bp
PPD	Hepatocytes	2.31e-91	0.316215	0.455	0.008	3.85e-87	LOC106025052
PPD	Hepatocytes	1.92e-90	0.738918	0.418	0.006	3.2e-86	Chi3l1
PPD	Hepatocytes	4.3e-89	0.313865	0.436	0.008	7.17e-85	C1qb
PPD	Hepatocytes	1.5e-88	0.255402	0.4	0.005	2.5e-84	Lst1
PPD	Hepatocytes	8.62e-88	0.828701	0.655	0.031	1.44e-83	LOC100718133
PPD	Hepatocytes	1.28e-87	0.328568	0.545	0.017	2.13e-83	Tnf
PPD	Hepatocytes	1.49e-82	0.423602	0.327	0.002	2.47e-78	LOC100731901
PPD	Hepatocytes	1.52e-82	0.476022	0.455	0.011	2.53e-78	LOC100714902
PPD	Hepatocytes	5.52e-79	0.300107	0.418	0.009	9.19e-75	Serpine1
PPD	Hepatocytes	7.85e-79	0.303882	0.364	0.005	1.31e-74	Il6
PPD	Hepatocytes	1.27e-78	2.0537	1	0.137	2.12e-74	Timp1
PPD	Hepatocytes	1.81e-78	0.943391	0.618	0.033	3.01e-74	Irf7
PPD	Hepatocytes	6.36e-78	0.552258	0.382	0.007	1.06e-73	Mcpt3
PPD	Hepatocytes	1.56e-76	0.590669	0.291	0.002	2.6e-72	Cxcl11
PPD	Hepatocytes	8.81e-73	1.54244	0.855	0.089	1.47e-68	Ifi27l2
PPD	Hepatocytes	2.8e-72	1.55474	0.873	0.089	4.66e-68	Ccl2
PPD	Hepatocytes	3.3e-72	1.72681	0.964	0.113	5.5e-68	Cxcl8
PPD	Hepatocytes	3.75e-72	0.664869	0.291	0.002	6.25e-68	Ccl5
PPD	Hepatocytes	9.8e-71	0.348437	0.491	0.02	1.63e-66	Lsp1
PPD	Hepatocytes	1.58e-68	0.362627	0.291	0.003	2.64e-64	Ifi16
PPD	Hepatocytes	1.58e-68	0.348343	0.291	0.003	2.64e-64	LOC100730982
PPD	Hepatocytes	3.86e-68	0.250991	0.345	0.007	6.42e-64	Tgm2
PPD	Hepatocytes	2.29e-66	0.330046	0.418	0.014	3.82e-62	Fcer1g
PPD	Hepatocytes	7.05e-66	0.345225	0.255	0.002	1.17e-61	Cd38
PPD	Hepatocytes	8.01e-66	0.386914	0.255	0.002	1.33e-61	Fcgr2a
PPD	Hepatocytes	3.84e-63	0.97059	0.709	0.063	6.4e-59	LOC100716037
PPD	Hepatocytes	4.87e-62	1.05858	0.709	0.07	8.11e-58	LOC100714780
PPD	Hepatocytes	7.21e-62	0.520687	0.545	0.034	1.2e-57	Lgals3bp
PPD	Hepatocytes	3.23e-61	0.602987	0.618	0.046	5.39e-57	LOC100735392
PPD	Hepatocytes	3.88e-59	0.25453	0.418	0.017	6.46e-55	Isg20
PPD	Hepatocytes	1.46e-58	0.479887	0.527	0.033	2.43e-54	Ucp2
PPD	Hepatocytes	3.84e-57	0.347407	0.345	0.011	6.4e-53	Fermt3
PPD	Hepatocytes	9.98e-56	0.322063	0.364	0.013	1.66e-51	Ctss
PPD	Hepatocytes	8.33e-54	1.0951	0.855	0.121	1.39e-49	Thbs1
PPD	Hepatocytes	1.55e-53	0.412553	0.455	0.026	2.58e-49	Tyrobp
PPD	Hepatocytes	2.27e-53	1.21312	0.782	0.107	3.78e-49	LOC100715615
PPD	Hepatocytes	8.96e-53	0.644448	0.655	0.066	1.49e-48	LOC100713243
PPD	Hepatocytes	1.69e-52	0.319552	0.491	0.033	2.81e-48	LOC100714501
PPD	Hepatocytes	2.25e-52	2.21729	0.982	0.229	3.75e-48	Cd74
PPD	Hepatocytes	7.2e-47	1.05899	0.855	0.158	1.2e-42	Serping1
PPD	Hepatocytes	2.04e-45	0.451528	0.455	0.034	3.41e-41	Oas1
PPD	Hepatocytes	9.07e-45	0.268366	0.345	0.017	1.51e-40	Mmp19
PPD	Hepatocytes	3.66e-43	0.380252	0.2	0.003	6.1e-39	Nkg7
PPD	Hepatocytes	1.38e-42	0.284608	0.236	0.006	2.3e-38	Il2rg
PPD	Hepatocytes	4.09e-42	0.652135	0.582	0.067	6.81e-38	LOC100713048
PPD	Hepatocytes	4.91e-42	0.355155	0.455	0.037	8.18e-38	LOC100728345
PPD	Hepatocytes	2.92e-41	0.348342	0.345	0.019	4.87e-37	Laptm5
PPD	Hepatocytes	8.68e-41	0.829274	0.618	0.076	1.45e-36	LOC100713599
PPD	Hepatocytes	9.95e-41	0.869005	0.618	0.084	1.66e-36	LOC100713794
PPD	Hepatocytes	1.17e-40	1.60855	0.691	0.111	1.95e-36	Bst2
PPD	Hepatocytes	1.2e-40	0.321383	0.473	0.042	2.01e-36	Ninj1
PPD	Hepatocytes	3.21e-40	0.257312	0.236	0.007	5.35e-36	Ptprc
PPD	Hepatocytes	9.61e-40	0.330659	0.364	0.023	1.6e-35	Ifit5
PPD	Hepatocytes	1.5e-39	0.366826	0.564	0.062	2.5e-35	Arid5a
PPD	Hepatocytes	2.42e-39	0.404977	0.309	0.015	4.03e-35	Rarres2
PPD	Hepatocytes	4.46e-38	0.516001	0.709	0.107	7.42e-34	CUNH11orf96
PPD	Hepatocytes	1.24e-37	0.443941	0.327	0.019	2.06e-33	Rgs1
PPD	Hepatocytes	2.59e-37	0.618536	0.618	0.089	4.31e-33	Ube2l6
PPD	Hepatocytes	3.14e-36	0.338609	0.291	0.015	5.23e-32	Ccl19
PPD	Hepatocytes	1.16e-34	0.353509	0.309	0.019	1.94e-30	Tnc
PPD	Hepatocytes	1.37e-34	0.471986	0.327	0.022	2.28e-30	Itga5
PPD	Hepatocytes	6.02e-34	0.349272	0.291	0.017	1e-29	Tnfaip6
PPD	Hepatocytes	1.06e-32	0.420718	0.582	0.085	1.77e-28	LOC100723126
PPD	Hepatocytes	7.91e-32	0.484402	0.473	0.058	1.32e-27	C1r
PPD	Hepatocytes	1.5e-30	0.400266	0.491	0.066	2.5e-26	LOC100717337
PPD	Hepatocytes	4.2e-30	0.272697	0.527	0.073	6.99e-26	Usp18
PPD	Hepatocytes	5.45e-30	0.295028	0.309	0.023	9.09e-26	Cd40
PPD	Hepatocytes	1.18e-29	1.44487	0.891	0.311	1.97e-25	Wars
PPD	Hepatocytes	6.12e-27	1.11007	0.909	0.322	1.02e-22	Icam1
PPD	Hepatocytes	8.76e-27	0.358915	0.291	0.024	1.46e-22	LOC100724477
PPD	Hepatocytes	2.57e-26	0.288906	0.327	0.032	4.28e-22	Vcan
PPD	Hepatocytes	3.57e-26	0.45254	0.291	0.024	5.95e-22	Lcp1
PPD	Hepatocytes	2.7e-25	1.46909	0.982	0.943	4.49e-21	LOC100713317
PPD	Hepatocytes	4.66e-25	0.3294	0.618	0.126	7.76e-21	Sbno2
PPD	Hepatocytes	4.93e-25	0.318533	0.236	0.016	8.22e-21	Tnfaip2
PPD	Hepatocytes	5.57e-25	0.407998	0.582	0.111	9.29e-21	C1s
PPD	Hepatocytes	1.19e-24	0.349501	0.218	0.014	1.98e-20	LOC106024976
PPD	Hepatocytes	1.25e-24	0.302755	0.309	0.03	2.08e-20	Nrp2
PPD	Hepatocytes	1.58e-24	0.341138	0.145	0.005	2.62e-20	LOC100718750
PPD	Hepatocytes	2.06e-24	0.557627	0.455	0.069	3.44e-20	Ctsv
PPD	Hepatocytes	6.44e-24	0.576287	0.582	0.111	1.07e-19	Acta2
PPD	Hepatocytes	7.71e-24	0.640074	0.673	0.165	1.28e-19	Litaf
PPD	Hepatocytes	2.52e-23	0.277568	0.418	0.059	4.2e-19	Rras
PPD	Hepatocytes	5.28e-23	1.75046	0.909	0.484	8.79e-19	Sod2
PPD	Hepatocytes	5.36e-23	0.578437	0.709	0.208	8.93e-19	Ifi35
PPD	Hepatocytes	7.11e-23	0.407387	0.473	0.085	1.18e-18	Samd9l
PPD	Hepatocytes	1.66e-22	0.362822	0.291	0.03	2.77e-18	Traf1
PPD	Hepatocytes	2.71e-21	0.49183	0.6	0.139	4.51e-17	Gpx4
PPD	Hepatocytes	3.76e-21	0.391036	0.455	0.079	6.27e-17	Gclc
PPD	Hepatocytes	5.16e-21	0.342092	0.255	0.023	8.6e-17	Acsl4
PPD	Hepatocytes	6.5e-21	0.625043	0.618	0.17	1.08e-16	LOC100727761
PPD	Hepatocytes	6.83e-21	2.05959	0.418	0.07	1.14e-16	S100a9
PPD	Hepatocytes	7.82e-21	1.03751	1	1	1.3e-16	LOC111756064
PPD	Hepatocytes	1.08e-20	1.70036	0.873	0.413	1.8e-16	Isg15
PPD	Hepatocytes	4.78e-20	0.339823	0.364	0.052	7.96e-16	Oaf
PPD	Hepatocytes	6.28e-20	0.80918	0.891	0.465	1.05e-15	Tap2
PPD	Hepatocytes	9.62e-20	0.399624	0.436	0.074	1.6e-15	Lif
PPD	Hepatocytes	1.41e-19	0.613807	0.891	0.394	2.34e-15	LOC100713873
PPD	Hepatocytes	1.83e-19	0.298848	0.364	0.054	3.05e-15	Steap4
PPD	Hepatocytes	3.95e-19	1.19882	0.964	0.514	6.58e-15	Cxcl1
PPD	Hepatocytes	5.28e-19	0.499888	0.745	0.247	8.8e-15	Cd81
PPD	Hepatocytes	9.77e-19	0.703453	0.745	0.239	1.63e-14	Pde4b
PPD	Hepatocytes	1.36e-18	0.46316	0.255	0.028	2.26e-14	Tcim
PPD	Hepatocytes	1.85e-18	0.435558	0.509	0.108	3.08e-14	Aebp1
PPD	Hepatocytes	1.68e-17	0.761179	1	0.966	2.79e-13	Fth1
PPD	Hepatocytes	1.8e-17	0.306366	0.509	0.111	2.99e-13	Emp3
PPD	Hepatocytes	2.12e-17	0.267669	0.436	0.086	3.53e-13	Runx1
PPD	Hepatocytes	2.44e-17	0.411521	0.6	0.171	4.07e-13	Tapbpl
PPD	Hepatocytes	4.53e-17	0.512897	0.709	0.251	7.55e-13	LOC100723254
PPD	Hepatocytes	6.73e-17	0.463993	0.582	0.161	1.12e-12	Fxyd5
PPD	Hepatocytes	7.37e-17	0.666653	0.909	0.883	1.23e-12	Rpl36al
PPD	Hepatocytes	9.55e-17	0.329671	0.545	0.145	1.59e-12	Dtx3l
PPD	Hepatocytes	1.05e-16	0.932169	0.982	0.852	1.74e-12	Cebpb
PPD	Hepatocytes	1.41e-16	1.38188	0.309	0.047	2.35e-12	LOC100735514
PPD	Hepatocytes	1.57e-16	0.448666	0.382	0.073	2.61e-12	Hmox1
PPD	Hepatocytes	1.99e-16	0.57078	0.709	0.27	3.31e-12	Rnf213
PPD	Hepatocytes	4.28e-16	0.657417	0.764	0.296	7.13e-12	Mxd1
PPD	Hepatocytes	4.7e-16	1.4147	0.764	0.315	7.83e-12	Tm4sf1
PPD	Hepatocytes	7.26e-16	0.356544	0.545	0.136	1.21e-11	Itgb1
PPD	Hepatocytes	1.06e-15	0.341956	0.473	0.111	1.77e-11	Snx10
PPD	Hepatocytes	1.38e-15	0.769747	0.909	0.56	2.3e-11	Trib1
PPD	Hepatocytes	1.41e-15	0.972044	0.818	0.337	2.34e-11	Prdm1
PPD	Hepatocytes	1.42e-15	1.02166	0.836	0.489	2.36e-11	Tap1
PPD	Hepatocytes	1.7e-15	0.477862	0.509	0.125	2.84e-11	Ramp2
PPD	Hepatocytes	2.76e-15	1.10783	0.836	0.581	4.6e-11	Psmb8
PPD	Hepatocytes	3.15e-15	0.644535	0.982	0.995	5.24e-11	B2m
PPD	Hepatocytes	3.9e-15	0.357697	0.545	0.154	6.5e-11	Plau
PPD	Hepatocytes	6.18e-15	0.29991	0.345	0.064	1.03e-10	Fscn1
PPD	Hepatocytes	9.24e-15	0.410735	0.6	0.193	1.54e-10	Parp9
PPD	Hepatocytes	9.77e-15	0.710989	0.891	0.651	1.63e-10	Ppa1
PPD	Hepatocytes	1.21e-14	0.422991	0.618	0.222	2.02e-10	Psmb10
PPD	Hepatocytes	1.39e-14	0.920491	0.927	0.698	2.32e-10	Psme2
PPD	Hepatocytes	1.52e-14	0.357373	0.564	0.166	2.54e-10	Txnrd1
PPD	Hepatocytes	1.89e-14	0.43333	0.855	0.378	3.15e-10	Vim
PPD	Hepatocytes	7.08e-14	0.428801	0.873	0.362	1.18e-09	Lgals1
PPD	Hepatocytes	7.47e-14	0.78235	0.927	0.699	1.24e-09	Ppp1r15a
PPD	Hepatocytes	7.93e-14	0.255226	0.218	0.028	1.32e-09	Pdpn
PPD	Hepatocytes	8.34e-14	0.710303	0.891	0.546	1.39e-09	Cxcl16
PPD	Hepatocytes	8.71e-14	0.446674	0.673	0.245	1.45e-09	Mthfd2
PPD	Hepatocytes	9.34e-14	0.260792	0.418	0.095	1.56e-09	Tbc1d9
PPD	Hepatocytes	1.2e-13	0.826617	0.891	0.701	1.99e-09	Psmb9
PPD	Hepatocytes	2.24e-13	1.35557	0.527	0.171	3.73e-09	Edn1
PPD	Hepatocytes	2.92e-13	0.723787	0.818	0.553	4.86e-09	LOC100736153
PPD	Hepatocytes	3.22e-13	0.903183	0.891	0.647	5.37e-09	Stat1
PPD	Hepatocytes	5.49e-13	1.32136	0.873	0.552	9.15e-09	Irf1
PPD	Hepatocytes	6.14e-13	0.353475	0.655	0.229	1.02e-08	LOC100727500
PPD	Hepatocytes	6.98e-13	0.771125	0.582	0.222	1.16e-08	Socs3
PPD	Hepatocytes	7.26e-13	0.283638	0.418	0.104	1.21e-08	LOC100736110
PPD	Hepatocytes	1.22e-12	0.333626	0.527	0.164	2.04e-08	Arpc1b
PPD	Hepatocytes	1.66e-12	0.315169	0.545	0.171	2.76e-08	Plk3
PPD	Hepatocytes	2.15e-12	0.474352	0.145	0.014	3.58e-08	Lmcd1
PPD	Hepatocytes	2.38e-12	0.269085	0.564	0.191	3.96e-08	Fitm2
PPD	Hepatocytes	2.67e-12	0.331633	0.164	0.018	4.45e-08	Fyb1
PPD	Hepatocytes	3.09e-12	0.298146	0.655	0.247	5.15e-08	Znfx1
PPD	Hepatocytes	3.49e-12	0.362172	0.6	0.212	5.81e-08	Pnp
PPD	Hepatocytes	4.11e-12	0.607121	0.727	0.382	6.85e-08	Ankrd9
PPD	Hepatocytes	5.51e-12	0.319071	0.727	0.287	9.18e-08	Abcf1
PPD	Hepatocytes	1.08e-11	0.302343	0.364	0.083	1.8e-07	Cx3cl1
PPD	Hepatocytes	1.1e-11	0.257296	0.382	0.092	1.84e-07	Slc29a1
PPD	Hepatocytes	1.25e-11	0.32375	0.673	0.238	2.08e-07	Igfbp7
PPD	Hepatocytes	1.34e-11	0.263774	0.527	0.168	2.24e-07	Traf4
PPD	Hepatocytes	1.36e-11	0.487749	0.655	0.258	2.27e-07	LOC100717915
PPD	Hepatocytes	1.4e-11	0.273178	0.436	0.121	2.33e-07	Plaur
PPD	Hepatocytes	2.5e-11	0.33107	0.709	0.304	4.16e-07	Ckap4
PPD	Hepatocytes	2.63e-11	0.484745	0.818	0.389	4.38e-07	Sik1
PPD	Hepatocytes	3.45e-11	0.440022	0.218	0.036	5.75e-07	G0s2
PPD	Hepatocytes	4.84e-11	0.83229	0.982	0.877	8.06e-07	Txn
PPD	Hepatocytes	5.04e-11	0.614695	0.818	0.387	8.4e-07	Glul
PPD	Hepatocytes	5.34e-11	0.583936	0.618	0.266	8.9e-07	LOC106025018
PPD	Hepatocytes	5.67e-11	0.435038	0.782	0.385	9.44e-07	Rnf19b
PPD	Hepatocytes	6.02e-11	0.281514	0.418	0.114	1e-06	Gprc5c
PPD	Hepatocytes	7.95e-11	0.480895	0.491	0.164	1.32e-06	Crem
PPD	Hepatocytes	8.85e-11	0.610569	0.982	0.98	1.47e-06	Sfn
PPD	Hepatocytes	8.9e-11	0.720093	0.927	0.846	1.48e-06	Psme1
PPD	Hepatocytes	1.01e-10	0.742876	0.891	0.674	1.67e-06	Sqstm1
PPD	Hepatocytes	1.05e-10	0.457885	1	0.986	1.75e-06	Jund
PPD	Hepatocytes	1.31e-10	1.23199	0.836	0.5	2.18e-06	LOC100727780
PPD	Hepatocytes	1.84e-10	0.844175	0.782	0.391	3.06e-06	Odc1
PPD	Hepatocytes	1.98e-10	0.413473	0.873	0.55	3.3e-06	Il4r
PPD	Hepatocytes	2.18e-10	0.703505	0.8	0.54	3.63e-06	LOC100720637
PPD	Hepatocytes	2.76e-10	0.28557	0.4	0.109	4.6e-06	Col4a2
PPD	Hepatocytes	2.93e-10	0.702209	0.945	0.727	4.88e-06	Pim1
PPD	Hepatocytes	3.08e-10	1.89231	0.527	0.211	5.13e-06	Crct1
PPD	Hepatocytes	3.08e-10	0.255052	0.273	0.057	5.14e-06	Sfrp1
PPD	Hepatocytes	3.73e-10	0.619305	0.782	0.478	6.22e-06	Zc3h12a
PPD	Hepatocytes	5.14e-10	0.36875	0.109	0.01	8.57e-06	LOC100716801
PPD	Hepatocytes	5.49e-10	0.274712	0.509	0.163	9.14e-06	Myadm
PPD	Hepatocytes	8.18e-10	0.419961	0.818	0.46	1.36e-05	LOC100716197
PPD	Hepatocytes	1.13e-09	0.750851	0.782	0.485	1.89e-05	Tnfrsf12a
PPD	Hepatocytes	1.26e-09	0.412559	0.618	0.265	2.11e-05	Creld2
PPD	Hepatocytes	1.66e-09	0.446701	0.927	0.846	2.77e-05	Hnrnpab
PPD	Hepatocytes	1.85e-09	0.749903	0.745	0.434	3.09e-05	Cdc42ep3
PPD	Hepatocytes	2.03e-09	0.281387	0.491	0.168	3.38e-05	Fgfr1
PPD	Hepatocytes	2.12e-09	0.370727	0.564	0.217	3.53e-05	Ppp2r5b
PPD	Hepatocytes	3e-09	0.463177	0.927	0.843	5e-05	Atf4
PPD	Hepatocytes	3.09e-09	0.445636	0.509	0.192	5.14e-05	B3gnt5
PPD	Hepatocytes	3.98e-09	0.254447	0.636	0.282	6.63e-05	Eif3f
PPD	Hepatocytes	4.2e-09	0.573794	0.964	0.92	6.99e-05	Klf6
PPD	Hepatocytes	4.33e-09	0.699957	0.4	0.137	7.21e-05	Fst
PPD	Hepatocytes	4.46e-09	0.446528	0.636	0.279	7.42e-05	LOC100732073
PPD	Hepatocytes	5.33e-09	0.257343	0.418	0.132	8.88e-05	Nr4a3
PPD	Hepatocytes	5.89e-09	0.470256	0.873	0.6	9.8e-05	Tpm3
PPD	Hepatocytes	6.04e-09	0.264538	0.182	0.032	0.000101	Cd3e
PPD	Hepatocytes	6.15e-09	0.322877	0.6	0.257	0.000102	LOC100734680
PPD	Hepatocytes	6.42e-09	0.90735	0.8	0.575	0.000107	Dnajb1
PPD	Hepatocytes	6.91e-09	0.548	0.6	0.285	0.000115	Arrdc4
PPD	Hepatocytes	7.05e-09	0.740371	0.764	0.532	0.000117	Map3k8
PPD	Hepatocytes	7.54e-09	0.405235	0.964	0.889	0.000126	Chmp4b
PPD	Hepatocytes	8.06e-09	0.263542	0.764	0.397	0.000134	Thop1
PPD	Hepatocytes	8.57e-09	0.280422	0.4	0.131	0.000143	Rhoc
PPD	Hepatocytes	8.78e-09	0.53035	0.927	0.901	0.000146	LOC100724396
PPD	Hepatocytes	8.88e-09	0.297862	0.309	0.082	0.000148	Pgf
PPD	Hepatocytes	1.35e-08	1.06458	0.709	0.369	0.000224	Plin2
PPD	Hepatocytes	1.36e-08	0.332461	0.673	0.346	0.000227	Pitpna
PPD	Hepatocytes	1.45e-08	0.652069	0.364	0.112	0.000241	Inhba
PPD	Hepatocytes	1.47e-08	0.303042	0.4	0.13	0.000244	Ifih1
PPD	Hepatocytes	1.53e-08	0.514618	1	0.983	0.000254	Ubc
PPD	Hepatocytes	1.63e-08	0.763021	0.836	0.534	0.000272	Hbegf
PPD	Hepatocytes	2.59e-08	0.417281	0.982	0.909	0.000431	LOC100733617
PPD	Hepatocytes	2.61e-08	0.503453	0.964	0.858	0.000436	Ccnl1
PPD	Hepatocytes	3.71e-08	0.471149	1	0.999	0.000618	LOC100719363
PPD	Hepatocytes	3.78e-08	0.274492	0.709	0.343	0.00063	Nop56
PPD	Hepatocytes	5.03e-08	0.408497	0.909	0.641	0.000838	Srsf5
PPD	Hepatocytes	7.57e-08	0.305316	0.6	0.278	0.001262	Furin
PPD	Hepatocytes	9.01e-08	0.501717	0.655	0.328	0.0015	Azin1
PPD	Hepatocytes	1.35e-07	0.651533	0.8	0.578	0.002243	LOC100712777
PPD	Hepatocytes	1.38e-07	0.662576	0.909	0.856	0.002303	Emp1
PPD	Hepatocytes	1.95e-07	0.3071	0.764	0.494	0.003256	Gar1
PPD	Hepatocytes	2.76e-07	0.620722	0.891	0.731	0.0046	Stat3
PPD	Hepatocytes	2.78e-07	0.256692	0.382	0.129	0.00463	Ctsz
PPD	Hepatocytes	3.68e-07	0.463064	0.618	0.32	0.006131	Pmepa1
PPD	Hepatocytes	4.3e-07	0.506353	0.836	0.766	0.00717	Nt5c3a
PPD	Hepatocytes	4.42e-07	0.273077	0.691	0.387	0.007358	Klhl21
PPD	Hepatocytes	4.5e-07	0.449999	0.109	0.015	0.007498	Krt8
PPD	Hepatocytes	4.59e-07	0.354746	0.491	0.213	0.007651	Socs1
PPD	Hepatocytes	4.77e-07	0.561756	1	0.981	0.007947	Hsp90aa1
PPD	Hepatocytes	5.4e-07	0.276305	0.455	0.185	0.008996	Cdc42ep1
PPD	Hepatocytes	5.94e-07	0.459333	0.818	0.68	0.009893	Xbp1
PPD	Hepatocytes	6.03e-07	0.763148	0.909	0.786	0.010049	Hsp90b1
PPD	Hepatocytes	6.05e-07	0.298177	0.545	0.256	0.010077	Rhoq
PPD	Hepatocytes	6.38e-07	0.473843	0.727	0.463	0.010625	LOC106027456
PPD	Hepatocytes	7.73e-07	0.44102	0.873	0.668	0.012882	Rap2b
PPD	Hepatocytes	8.05e-07	0.340738	0.527	0.238	0.013412	Atg2a
PPD	Hepatocytes	8.67e-07	0.250772	0.673	0.359	0.014439	Midn
PPD	Hepatocytes	8.87e-07	0.265228	0.618	0.304	0.014773	Relb
PPD	Hepatocytes	9.36e-07	0.586582	0.2	0.048	0.015596	LOC100715916
PPD	Hepatocytes	9.46e-07	0.395864	0.982	0.957	0.015763	Eif1
PPD	Hepatocytes	9.67e-07	0.251098	0.564	0.264	0.016114	Nfkbie
PPD	Hepatocytes	1.24e-06	0.32828	0.291	0.093	0.020723	Zfand2a
PPD	Hepatocytes	1.25e-06	0.344046	0.509	0.247	0.020783	Srxn1
PPD	Hepatocytes	1.54e-06	0.429966	1	0.805	0.025678	Sat1
PPD	Hepatocytes	1.6e-06	0.271275	0.527	0.255	0.026731	Elk3
PPD	Hepatocytes	1.7e-06	0.317881	0.764	0.465	0.028395	Chd1
PPD	Hepatocytes	1.98e-06	0.329361	0.782	0.498	0.032987	Nrbp1
PPD	Hepatocytes	2.15e-06	0.288415	0.309	0.104	0.035771	Ca12
PPD	Hepatocytes	2.31e-06	0.305296	0.855	0.646	0.038431	Sertad1
PPD	Hepatocytes	2.32e-06	0.40928	0.964	0.897	0.038605	Psma7
PPD	Hepatocytes	2.41e-06	0.260173	0.164	0.036	0.040178	Tfpi2
PPD	Macrophages	1.88e-07	2.56418	0.915	0.077	0.00314	LOC100732231
PPD	Macrophages	2.46e-07	2.51931	0.837	0	0.004104	Pla2g2a
PPD	Macrophages	4.03e-07	1.86079	0.993	0.308	0.006711	Timp1
PPD	Macrophages	6.74e-07	1.94371	0.901	0.077	0.011235	Wars
PPD	Macrophages	9.66e-07	2.59551	0.792	0	0.016099	Ido1
PPD	Macrophages	1.67e-06	0.981226	1	1	0.027784	LOC111756064
PPD	Monocytes	2.32e-64	2.55776	0.997	0.193	3.87e-60	Wars
PPD	Monocytes	1.55e-62	2.79272	0.982	0.064	2.59e-58	Ido1
PPD	Monocytes	2.51e-62	1.59044	1	0.872	4.18e-58	LOC100713317
PPD	Monocytes	2.79e-60	2.55109	0.986	0.064	4.64e-56	LOC100735241
PPD	Monocytes	5.95e-59	2.32084	0.979	0.174	9.92e-55	Cd14
PPD	Monocytes	7.78e-59	2.22822	0.982	0.22	1.3e-54	LOC100735552
PPD	Monocytes	2.88e-58	1.83607	0.934	0	4.8e-54	Cd38
PPD	Monocytes	8.23e-57	2.13517	0.978	0.339	1.37e-52	Snx10
PPD	Monocytes	1.18e-56	1.50703	0.936	0.055	1.96e-52	Upp1
PPD	Monocytes	1.23e-56	1.47754	0.979	0.284	2.05e-52	LOC100727919
PPD	Monocytes	7.47e-56	2.31582	0.916	0.009	1.24e-51	Pla2g2a
PPD	Monocytes	6.65e-55	2.73771	0.979	0.147	1.11e-50	Thbs1
PPD	Monocytes	1.79e-54	1.33313	0.962	0.11	2.98e-50	LOC100736000
PPD	Monocytes	7.79e-54	1.84631	0.953	0.101	1.3e-49	Thbd
PPD	Monocytes	9.67e-54	2.05883	0.983	0.138	1.61e-49	Plac8
PPD	Monocytes	2.23e-53	2.34461	0.997	0.853	3.72e-49	LOC100732231
PPD	Monocytes	8.26e-53	1.54066	0.995	0.339	1.38e-48	LOC100712629
PPD	Monocytes	8.49e-53	1.40359	0.967	0.138	1.41e-48	Igsf6
PPD	Monocytes	1.26e-52	1.45481	0.896	0.009	2.11e-48	Slc28a3
PPD	Monocytes	6.44e-51	1.08633	0.937	0.138	1.07e-46	Pgd
PPD	Monocytes	7.71e-51	1.48707	0.982	0.312	1.28e-46	Pfkfb3
PPD	Monocytes	9.91e-51	1.38225	0.997	0.596	1.65e-46	Psap
PPD	Monocytes	9.95e-51	1.31827	0.921	0.101	1.66e-46	LOC100723254
PPD	Monocytes	3.11e-50	2.05761	0.999	0.284	5.18e-46	Cxcl1
PPD	Monocytes	6.04e-50	1.50975	0.96	0.083	1.01e-45	Aspg
PPD	Monocytes	1.4e-49	2.05583	0.888	0.037	2.34e-45	Vcan
PPD	Monocytes	2.59e-49	1.24922	0.898	0.064	4.31e-45	Aoah
PPD	Monocytes	2.85e-48	1.16842	0.938	0.119	4.75e-44	Ncf4
PPD	Monocytes	7.03e-48	1.60326	0.867	0.037	1.17e-43	Msr1
PPD	Monocytes	7.62e-48	0.975141	0.863	0.046	1.27e-43	LOC100726343
PPD	Monocytes	1.24e-47	1.63513	0.918	0.128	2.06e-43	LOC100716037
PPD	Monocytes	1.79e-47	0.955195	0.88	0.073	2.98e-43	Slc2a6
PPD	Monocytes	3.1e-47	1.23086	0.978	0.367	5.17e-43	Fcgr2a
PPD	Monocytes	1.35e-46	1.34328	0.998	0.569	2.24e-42	Sod2
PPD	Monocytes	2.74e-46	1.20045	0.954	0.128	4.57e-42	LOC100728345
PPD	Monocytes	2.81e-46	1.07902	0.942	0.174	4.69e-42	Serping1
PPD	Monocytes	4.09e-46	1.0077	0.94	0.193	6.81e-42	Ifi35
PPD	Monocytes	5.54e-46	1.85784	0.998	0.33	9.24e-42	Cxcl8
PPD	Monocytes	6.16e-46	1.08175	0.859	0.055	1.03e-41	LOC100712969
PPD	Monocytes	7.06e-46	1.03357	0.851	0.037	1.18e-41	Tfec
PPD	Monocytes	7.24e-46	0.90526	0.84	0.028	1.21e-41	Dram1
PPD	Monocytes	7.56e-46	1.03804	0.853	0.037	1.26e-41	Pilra
PPD	Monocytes	2.48e-45	1.23032	0.995	0.349	4.12e-41	Ifi27l2
PPD	Monocytes	2.87e-45	1.22695	0.904	0.101	4.79e-41	Clec4e
PPD	Monocytes	2.94e-45	1.03728	0.969	0.413	4.89e-41	LOC100736153
PPD	Monocytes	3.33e-45	1.06184	0.821	0.018	5.55e-41	LOC101788791
PPD	Monocytes	9.13e-45	1.15512	0.966	0.193	1.52e-40	Nrp2
PPD	Monocytes	1.07e-44	1.16126	0.995	0.706	1.79e-40	Ctsb
PPD	Monocytes	1.57e-44	0.991716	0.904	0.193	2.61e-40	CUNH19orf38
PPD	Monocytes	2.33e-44	1.17342	0.966	0.413	3.88e-40	Lap3
PPD	Monocytes	2.69e-44	0.860105	0.852	0.046	4.47e-40	Cd300lf
PPD	Monocytes	2.86e-44	1.01534	0.977	0.376	4.76e-40	Tnip1
PPD	Monocytes	4.11e-44	1.27582	0.947	0.239	6.85e-40	Stat1
PPD	Monocytes	4.48e-44	1.34411	0.999	0.624	7.47e-40	Cebpb
PPD	Monocytes	4.64e-44	1.06226	0.981	0.459	7.73e-40	Rab10
PPD	Monocytes	1.18e-43	1.28449	0.986	0.541	1.97e-39	Glul
PPD	Monocytes	1.19e-43	0.839933	0.908	0.119	1.98e-39	Trem1
PPD	Monocytes	1.48e-43	0.701663	0.831	0.018	2.46e-39	LOC101787542
PPD	Monocytes	4.1e-43	0.867347	0.94	0.202	6.82e-39	Cd82
PPD	Monocytes	4.18e-43	1.07072	0.989	0.78	6.97e-39	Fcer1g
PPD	Monocytes	6.18e-43	0.919054	0.992	0.165	1.03e-38	LOC100735187
PPD	Monocytes	6.98e-43	1.22891	0.94	0.229	1.16e-38	Epsti1
PPD	Monocytes	1.32e-42	1.4117	0.995	0.229	2.2e-38	LOC100734903
PPD	Monocytes	1.35e-42	1.14569	0.806	0.028	2.25e-38	LOC100733127
PPD	Monocytes	1.35e-42	1.45171	0.883	0.064	2.25e-38	Acod1
PPD	Monocytes	2.95e-42	1.27508	0.857	0.101	4.92e-38	Srxn1
PPD	Monocytes	1.46e-41	0.77878	0.845	0.064	2.43e-37	LOC101787963
PPD	Monocytes	2.8e-41	1.59683	0.919	0.11	4.67e-37	Ccl2
PPD	Monocytes	7.47e-41	1.01446	0.884	0.119	1.24e-36	LOC100713243
PPD	Monocytes	1.27e-40	1.04434	0.96	0.321	2.12e-36	Ptafr
PPD	Monocytes	1.44e-40	0.797843	0.905	0.128	2.39e-36	Unc93b1
PPD	Monocytes	1.67e-40	0.829629	0.961	0.248	2.78e-36	Ctsd
PPD	Monocytes	1.77e-40	0.886833	0.892	0.193	2.95e-36	Pnp
PPD	Monocytes	2.13e-40	1.1536	0.978	0.33	3.55e-36	Mxd1
PPD	Monocytes	2.87e-40	1.12321	0.867	0.147	4.79e-36	Gclc
PPD	Monocytes	2.91e-40	1.12531	0.761	0	4.85e-36	LOC100714630
PPD	Monocytes	3.87e-40	0.807162	0.914	0.165	6.44e-36	Lgals3bp
PPD	Monocytes	5.3e-40	1.02976	0.764	0.009	8.84e-36	LOC101788766
PPD	Monocytes	5.84e-40	0.952204	0.976	0.275	9.72e-36	Plxna1
PPD	Monocytes	8.34e-40	1.08993	0.792	0.046	1.39e-35	LOC100736001
PPD	Monocytes	1.19e-39	1.11508	0.979	0.505	1.98e-35	Atp2b1
PPD	Monocytes	1.51e-39	1.16704	0.838	0.101	2.51e-35	Il4i1
PPD	Monocytes	4.77e-39	0.955157	0.855	0.128	7.95e-35	Ncf2
PPD	Monocytes	7.09e-39	0.89052	0.865	0.128	1.18e-34	Adap2
PPD	Monocytes	8.49e-39	0.937876	0.764	0.018	1.41e-34	Hk3
PPD	Monocytes	1.29e-38	0.983979	0.993	0.422	2.15e-34	Metrnl
PPD	Monocytes	1.57e-38	0.966291	1	0.982	2.62e-34	Ftl
PPD	Monocytes	1.89e-38	0.817101	0.875	0.165	3.15e-34	Slc7a7
PPD	Monocytes	2.35e-38	0.885491	0.933	0.248	3.91e-34	Il4r
PPD	Monocytes	2.89e-38	0.973963	0.981	0.505	4.81e-34	Ptpn1
PPD	Monocytes	4.83e-38	0.839147	0.92	0.193	8.04e-34	Cpne8
PPD	Monocytes	7.48e-38	1.14873	1	0.972	1.25e-33	Fth1
PPD	Monocytes	8.27e-38	1.23046	0.738	0.009	1.38e-33	Osm
PPD	Monocytes	1.34e-37	0.736531	0.823	0.073	2.24e-33	Ehd1
PPD	Monocytes	1.41e-37	0.927982	0.992	0.661	2.35e-33	Tpm4
PPD	Monocytes	1.65e-37	0.758975	0.86	0.138	2.75e-33	Rps6ka1
PPD	Monocytes	1.72e-37	0.771438	0.755	0.037	2.86e-33	Cmklr1
PPD	Monocytes	1.81e-37	0.856013	0.785	0.046	3.01e-33	Ptger2
PPD	Monocytes	1.84e-37	1.73549	0.729	0	3.07e-33	Tgm2
PPD	Monocytes	2.16e-37	1.17927	0.956	0.33	3.59e-33	Cxcl16
PPD	Monocytes	2.63e-37	0.901212	0.899	0.174	4.37e-33	Tnfrsf14
PPD	Monocytes	4.05e-37	0.733986	0.766	0.037	6.74e-33	LOC100713319
PPD	Monocytes	7.48e-37	0.780063	0.798	0.055	1.25e-32	Clec4d
PPD	Monocytes	8.54e-37	0.909977	0.816	0.083	1.42e-32	Gk
PPD	Monocytes	1.23e-36	0.961898	0.919	0.312	2.05e-32	Psme2
PPD	Monocytes	1.27e-36	0.705545	0.898	0.211	2.12e-32	LOC106025018
PPD	Monocytes	1.84e-36	0.802938	0.778	0.055	3.06e-32	Ldlr
PPD	Monocytes	5.53e-36	0.89626	0.947	0.495	9.21e-32	LOC100732941
PPD	Monocytes	7.79e-36	0.956347	0.866	0.174	1.3e-31	Ckb
PPD	Monocytes	9.15e-36	0.64743	0.814	0.064	1.52e-31	Cxcl9
PPD	Monocytes	9.44e-36	0.799804	0.788	0.073	1.57e-31	Cystm1
PPD	Monocytes	1.31e-35	1.89663	0.941	0.422	2.18e-31	Cfd
PPD	Monocytes	1.44e-35	1.08709	0.93	0.33	2.39e-31	Socs3
PPD	Monocytes	1.87e-35	1.06687	0.999	0.578	3.11e-31	Timp1
PPD	Monocytes	2.34e-35	0.619324	0.729	0.028	3.9e-31	Pik3ap1
PPD	Monocytes	2.57e-35	1.29737	0.722	0.018	4.28e-31	Slpi
PPD	Monocytes	2.7e-35	0.859534	0.929	0.239	4.5e-31	Rnf213
PPD	Monocytes	3.59e-35	1.01461	0.959	0.367	5.98e-31	Ptpre
PPD	Monocytes	5.32e-35	1.09349	0.82	0.138	8.86e-31	Mal
PPD	Monocytes	7.83e-35	0.895968	0.877	0.174	1.3e-30	Abcg1
PPD	Monocytes	8.03e-35	0.620452	0.744	0.037	1.34e-30	Hck
PPD	Monocytes	9.54e-35	0.780573	0.759	0.083	1.59e-30	LOC100728672
PPD	Monocytes	2.12e-34	0.948057	0.961	0.367	3.53e-30	Pde4b
PPD	Monocytes	2.17e-34	0.769466	1	0.991	3.61e-30	Actb
PPD	Monocytes	2.6e-34	0.877092	0.987	0.679	4.32e-30	Ctss
PPD	Monocytes	3.49e-34	0.545934	0.699	0.009	5.81e-30	Tcirg1
PPD	Monocytes	4.98e-34	0.697714	0.989	0.67	8.3e-30	Fermt3
PPD	Monocytes	5.03e-34	0.790161	0.942	0.312	8.38e-30	Atp2a2
PPD	Monocytes	6.63e-34	0.752188	0.865	0.165	1.1e-29	Gas7
PPD	Monocytes	7.04e-34	0.785868	0.893	0.239	1.17e-29	Ppa1
PPD	Monocytes	9.57e-34	0.706302	0.933	0.358	1.59e-29	Bax
PPD	Monocytes	9.96e-34	0.803257	0.823	0.156	1.66e-29	Ncf1
PPD	Monocytes	1.38e-33	0.665369	0.846	0.138	2.29e-29	Tlr2
PPD	Monocytes	1.38e-33	0.829616	0.888	0.22	2.3e-29	Rbm47
PPD	Monocytes	1.75e-33	0.834142	0.972	0.468	2.91e-29	Tap1
PPD	Monocytes	2.23e-33	1.50434	0.952	0.248	3.71e-29	LOC100735368
PPD	Monocytes	2.27e-33	0.882961	0.977	0.44	3.77e-29	Zeb2
PPD	Monocytes	2.73e-33	0.865148	0.957	0.349	4.54e-29	Plaur
PPD	Monocytes	3.17e-33	1.1872	0.997	0.514	5.28e-29	Il1b
PPD	Monocytes	3.52e-33	1.00638	0.962	0.44	5.87e-29	Ctsh
PPD	Monocytes	3.83e-33	0.91724	0.954	0.394	6.37e-29	Nub1
PPD	Monocytes	5.32e-33	1.13935	0.981	0.633	8.86e-29	Plin2
PPD	Monocytes	6.4e-33	0.984925	0.886	0.229	1.07e-28	Itga5
PPD	Monocytes	9.08e-33	0.770149	0.936	0.339	1.51e-28	Itgb1
PPD	Monocytes	9.66e-33	0.851435	0.956	0.321	1.61e-28	Ifi16
PPD	Monocytes	1.06e-32	0.768136	0.813	0.128	1.76e-28	Fgr
PPD	Monocytes	1.4e-32	0.551835	0.704	0.028	2.33e-28	Parvb
PPD	Monocytes	1.59e-32	0.817896	0.937	0.376	2.65e-28	Capg
PPD	Monocytes	1.87e-32	0.730979	0.821	0.138	3.11e-28	Lmnb1
PPD	Monocytes	1.96e-32	0.68659	0.979	0.22	3.26e-28	Il18bp
PPD	Monocytes	2.85e-32	0.628943	0.827	0.119	4.75e-28	Rras
PPD	Monocytes	6.41e-32	0.555158	0.742	0.064	1.07e-27	CUNH11orf96
PPD	Monocytes	7.29e-32	1.35737	0.963	0.523	1.21e-27	Lacc1
PPD	Monocytes	1.5e-31	0.809183	0.945	0.33	2.5e-27	C1qb
PPD	Monocytes	1.56e-31	0.332469	0.758	0.055	2.61e-27	Tlr4
PPD	Monocytes	2.02e-31	1.10002	0.763	0.11	3.37e-27	F5
PPD	Monocytes	2.27e-31	0.776433	0.704	0.037	3.77e-27	Prag1
PPD	Monocytes	2.33e-31	1.41622	0.724	0.083	3.89e-27	LOC101788094
PPD	Monocytes	2.45e-31	0.776068	0.96	0.477	4.08e-27	Cd68
PPD	Monocytes	2.52e-31	0.692855	0.822	0.147	4.2e-27	Irf2
PPD	Monocytes	2.6e-31	0.601908	0.667	0.009	4.34e-27	Dpyd
PPD	Monocytes	3.41e-31	0.602968	0.905	0.266	5.68e-27	Lat2
PPD	Monocytes	3.51e-31	0.892466	0.995	0.615	5.85e-27	Plek
PPD	Monocytes	5.05e-31	0.778251	0.786	0.128	8.41e-27	Scimp
PPD	Monocytes	5.41e-31	0.995067	0.717	0.073	9.01e-27	Ncald
PPD	Monocytes	5.74e-31	0.657792	0.932	0.321	9.57e-27	Ctsa
PPD	Monocytes	7.19e-31	0.946138	0.983	0.44	1.2e-26	Bcl2a1
PPD	Monocytes	8.52e-31	0.692977	0.989	0.661	1.42e-26	Ucp2
PPD	Monocytes	9.23e-31	0.614929	0.676	0.028	1.54e-26	LOC100730982
PPD	Monocytes	9.25e-31	0.525905	0.723	0.055	1.54e-26	Agtrap
PPD	Monocytes	1.16e-30	0.613885	0.769	0.092	1.93e-26	Ttyh3
PPD	Monocytes	1.31e-30	0.843883	0.971	0.44	2.17e-26	Lsp1
PPD	Monocytes	1.33e-30	0.634047	0.776	0.128	2.21e-26	Ppp2r5b
PPD	Monocytes	1.34e-30	1.0918	0.704	0.055	2.23e-26	Hbegf
PPD	Monocytes	1.65e-30	0.627916	0.851	0.202	2.74e-26	Gusb
PPD	Monocytes	2.12e-30	0.774062	0.97	0.394	3.52e-26	Rnf19b
PPD	Monocytes	2.36e-30	0.582557	0.795	0.119	3.94e-26	Tmbim4
PPD	Monocytes	2.4e-30	1.01829	0.926	0.294	4e-26	Ccl14
PPD	Monocytes	4.16e-30	0.540314	0.835	0.183	6.92e-26	Bid
PPD	Monocytes	5.19e-30	0.693652	0.857	0.193	8.64e-26	Slc25a37
PPD	Monocytes	6.3e-30	0.621175	0.824	0.138	1.05e-25	Tns3
PPD	Monocytes	7.8e-30	0.806605	0.902	0.33	1.3e-25	Carhsp1
PPD	Monocytes	9.16e-30	0.612855	0.719	0.073	1.53e-25	Kcnn4
PPD	Monocytes	1.03e-29	0.581136	0.668	0.028	1.71e-25	Itgal
PPD	Monocytes	1.33e-29	0.658376	0.777	0.128	2.22e-25	Acsl1
PPD	Monocytes	1.87e-29	0.511389	0.657	0.018	3.11e-25	Adamts4
PPD	Monocytes	2.2e-29	0.792713	0.977	0.541	3.67e-25	Hsp90b1
PPD	Monocytes	2.82e-29	0.694027	0.879	0.284	4.7e-25	Bzw2
PPD	Monocytes	3e-29	0.566458	0.743	0.092	5e-25	Fam213b
PPD	Monocytes	3.01e-29	1.13019	0.668	0.037	5.02e-25	Bcat1
PPD	Monocytes	3.97e-29	0.680944	0.967	0.422	6.61e-25	Lgmn
PPD	Monocytes	4.52e-29	0.629408	0.712	0.073	7.54e-25	Pstpip1
PPD	Monocytes	5.5e-29	0.650437	0.835	0.211	9.16e-25	Samhd1
PPD	Monocytes	7.53e-29	0.64554	0.988	0.385	1.25e-24	Ctsc
PPD	Monocytes	7.59e-29	0.908358	0.97	0.523	1.26e-24	Rnase6
PPD	Monocytes	7.93e-29	0.5719	0.871	0.229	1.32e-24	Lrp10
PPD	Monocytes	8.22e-29	0.770351	0.916	0.257	1.37e-24	Fcgr2b
PPD	Monocytes	8.63e-29	0.528166	0.795	0.138	1.44e-24	Psmb10
PPD	Monocytes	8.98e-29	0.53468	0.797	0.156	1.5e-24	Ptprj
PPD	Monocytes	1.08e-28	0.676209	0.791	0.156	1.8e-24	Numb
PPD	Monocytes	1.12e-28	0.987745	0.927	0.376	1.87e-24	C1qa
PPD	Monocytes	1.3e-28	0.679559	0.901	0.312	2.16e-24	Bst2
PPD	Monocytes	1.52e-28	1.23357	0.632	0.018	2.53e-24	Tgm1
PPD	Monocytes	1.53e-28	0.653506	0.807	0.165	2.55e-24	Arrdc3
PPD	Monocytes	1.75e-28	0.561772	0.817	0.174	2.92e-24	Slc15a4
PPD	Monocytes	2e-28	0.811004	0.928	0.431	3.33e-24	Akirin2
PPD	Monocytes	2.05e-28	0.692411	0.974	0.587	3.42e-24	Tln1
PPD	Monocytes	2.56e-28	0.355423	0.957	0.312	4.26e-24	Tbc1d9
PPD	Monocytes	3.18e-28	0.548898	0.812	0.165	5.3e-24	Itgb7
PPD	Monocytes	4.28e-28	0.673907	0.906	0.321	7.13e-24	Nucb2
PPD	Monocytes	4.44e-28	0.635518	0.842	0.193	7.4e-24	Lrmp
PPD	Monocytes	5.13e-28	0.409284	0.642	0.018	8.54e-24	Lrg1
PPD	Monocytes	5.41e-28	0.997426	0.785	0.174	9.02e-24	Clec5a
PPD	Monocytes	5.77e-28	0.71508	0.923	0.376	9.61e-24	Jpt1
PPD	Monocytes	7.74e-28	0.529813	0.643	0.028	1.29e-23	Lrrc25
PPD	Monocytes	7.9e-28	0.453783	0.961	0.339	1.32e-23	Tbc1d8
PPD	Monocytes	8.95e-28	0.847583	0.69	0.073	1.49e-23	Mefv
PPD	Monocytes	1.17e-27	0.801308	0.617	0.009	1.95e-23	LOC100714902
PPD	Monocytes	1.68e-27	0.669145	0.985	0.578	2.8e-23	Cotl1
PPD	Monocytes	1.69e-27	0.580999	0.838	0.239	2.82e-23	Setd3
PPD	Monocytes	1.74e-27	0.7984	0.871	0.211	2.89e-23	Mmp19
PPD	Monocytes	1.85e-27	0.90249	0.804	0.147	3.08e-23	Ctsv
PPD	Monocytes	2.15e-27	0.682669	0.926	0.44	3.58e-23	Tkt
PPD	Monocytes	2.46e-27	0.727853	0.99	0.881	4.1e-23	Tyrobp
PPD	Monocytes	2.86e-27	0.857734	0.846	0.248	4.76e-23	Txnrd1
PPD	Monocytes	3.31e-27	0.564719	0.879	0.321	5.52e-23	Lsm4
PPD	Monocytes	3.36e-27	0.579268	0.64	0.028	5.6e-23	Lair1
PPD	Monocytes	4.6e-27	0.53377	0.688	0.064	7.67e-23	Grk5
PPD	Monocytes	4.84e-27	0.615389	0.812	0.183	8.06e-23	Ralgds
PPD	Monocytes	5.03e-27	0.76813	0.956	0.468	8.37e-23	Tagln2
PPD	Monocytes	5.1e-27	0.492354	0.739	0.147	8.49e-23	Mpp1
PPD	Monocytes	6.18e-27	0.818293	0.68	0.073	1.03e-22	LOC100731744
PPD	Monocytes	7.15e-27	0.671638	0.772	0.174	1.19e-22	Comt
PPD	Monocytes	7.33e-27	0.557432	0.61	0.009	1.22e-22	Rab20
PPD	Monocytes	1.38e-26	0.321228	0.746	0.083	2.31e-22	Xdh
PPD	Monocytes	1.49e-26	0.683094	0.966	0.651	2.48e-22	Ctsz
PPD	Monocytes	1.62e-26	0.523374	0.703	0.083	2.69e-22	Slc8b1
PPD	Monocytes	1.95e-26	1.1308	0.998	0.716	3.26e-22	Ier3
PPD	Monocytes	2.08e-26	1.43684	0.585	0	3.47e-22	Fcn1
PPD	Monocytes	2.13e-26	0.586753	0.94	0.459	3.54e-22	Capzb
PPD	Monocytes	2.26e-26	0.496235	0.927	0.33	3.76e-22	LOC100713873
PPD	Monocytes	2.41e-26	0.711701	0.927	0.358	4.02e-22	CUNH15orf48
PPD	Monocytes	2.62e-26	0.503383	0.616	0.028	4.37e-22	LOC100718919
PPD	Monocytes	2.92e-26	0.69502	0.866	0.284	4.86e-22	Bach1
PPD	Monocytes	3.89e-26	0.704081	0.971	0.587	6.47e-22	Atp1b3
PPD	Monocytes	4.97e-26	0.537279	0.841	0.22	8.28e-22	Cndp2
PPD	Monocytes	5.38e-26	0.525616	0.751	0.128	8.96e-22	Atp6v0a1
PPD	Monocytes	5.77e-26	0.660807	0.906	0.404	9.61e-22	Tspo
PPD	Monocytes	9.45e-26	0.781158	0.668	0.083	1.57e-21	Fam20c
PPD	Monocytes	9.95e-26	1.04621	0.584	0.009	1.66e-21	Cxcl11
PPD	Monocytes	1.19e-25	0.502468	0.769	0.138	1.98e-21	LOC100723126
PPD	Monocytes	1.45e-25	0.637253	0.926	0.486	2.42e-21	Pdia3
PPD	Monocytes	1.91e-25	0.458001	0.734	0.092	3.19e-21	Pld3
PPD	Monocytes	2.08e-25	0.528382	0.657	0.064	3.46e-21	Chsy1
PPD	Monocytes	2.54e-25	0.920437	0.864	0.275	4.23e-21	Hmox1
PPD	Monocytes	2.66e-25	0.586112	0.853	0.266	4.43e-21	LOC100717915
PPD	Monocytes	3.11e-25	0.605055	0.822	0.211	5.18e-21	B3gnt2
PPD	Monocytes	3.57e-25	0.670681	0.917	0.339	5.95e-21	LOC100731481
PPD	Monocytes	3.79e-25	0.602001	0.938	0.339	6.31e-21	Pik3r5
PPD	Monocytes	4.09e-25	0.769128	0.908	0.284	6.81e-21	Irf1
PPD	Monocytes	4.35e-25	0.927931	0.839	0.193	7.25e-21	Cxcl10
PPD	Monocytes	4.8e-25	0.70917	0.658	0.083	7.99e-21	LOC100727674
PPD	Monocytes	5.55e-25	0.679071	0.75	0.147	9.24e-21	Tpm1
PPD	Monocytes	9.01e-25	0.531317	0.976	0.505	1.5e-20	Ddit4
PPD	Monocytes	1.1e-24	0.50446	0.668	0.083	1.83e-20	Irak3
PPD	Monocytes	1.75e-24	0.523791	0.796	0.193	2.92e-20	Acsl5
PPD	Monocytes	1.77e-24	0.597873	0.961	0.615	2.95e-20	Taldo1
PPD	Monocytes	1.79e-24	0.453882	0.588	0.028	2.98e-20	Zbp1
PPD	Monocytes	1.79e-24	0.478362	0.768	0.165	2.99e-20	Il2rg
PPD	Monocytes	1.85e-24	0.50458	0.81	0.211	3.08e-20	Ccnk
PPD	Monocytes	1.99e-24	0.560859	0.825	0.239	3.31e-20	LOC100723042
PPD	Monocytes	2.09e-24	0.52884	0.896	0.376	3.48e-20	Tap2
PPD	Monocytes	2.3e-24	0.52471	0.602	0.037	3.83e-20	Ankrd22
PPD	Monocytes	3e-24	0.548828	0.957	0.633	5e-20	Npc2
PPD	Monocytes	3.03e-24	0.404573	0.58	0.018	5.05e-20	Kynu
PPD	Monocytes	4.35e-24	0.398686	0.672	0.073	7.25e-20	Runx1
PPD	Monocytes	4.37e-24	0.46172	0.732	0.119	7.29e-20	Tbxas1
PPD	Monocytes	4.41e-24	0.684181	0.89	0.385	7.34e-20	Isca1
PPD	Monocytes	5.8e-24	0.585545	0.951	0.339	9.66e-20	Slc43a2
PPD	Monocytes	6.14e-24	0.66322	0.997	0.697	1.02e-19	Mcl1
PPD	Monocytes	6.16e-24	0.503661	0.962	0.431	1.03e-19	Irf2bp2
PPD	Monocytes	6.45e-24	0.501016	0.888	0.321	1.07e-19	Atp6ap1
PPD	Monocytes	6.59e-24	0.65034	0.835	0.229	1.1e-19	Rab11fip1
PPD	Monocytes	6.92e-24	0.437085	0.588	0.028	1.15e-19	Zfp64
PPD	Monocytes	7.55e-24	0.506439	0.833	0.239	1.26e-19	Glipr2
PPD	Monocytes	7.74e-24	0.677382	0.638	0.064	1.29e-19	Slc1a3
PPD	Monocytes	8.01e-24	0.693376	0.546	0	1.33e-19	Chi3l1
PPD	Monocytes	1.45e-23	0.463788	0.851	0.22	2.42e-19	Sp140
PPD	Monocytes	1.91e-23	0.432069	0.675	0.101	3.18e-19	G6pd
PPD	Monocytes	1.92e-23	0.499281	0.778	0.183	3.2e-19	Znf281
PPD	Monocytes	1.96e-23	0.414816	0.662	0.083	3.26e-19	Glrx
PPD	Monocytes	2.12e-23	0.639854	0.752	0.165	3.54e-19	Fyb1
PPD	Monocytes	3.09e-23	0.558579	0.865	0.275	5.15e-19	Ppard
PPD	Monocytes	3.24e-23	0.753656	0.989	0.899	5.39e-19	COX1
PPD	Monocytes	3.6e-23	0.544375	0.846	0.248	5.99e-19	Ptpn2
PPD	Monocytes	4.6e-23	0.592211	0.946	0.532	7.66e-19	Flna
PPD	Monocytes	5.03e-23	0.519376	0.547	0.009	8.38e-19	Kcna3
PPD	Monocytes	5.08e-23	0.454166	0.839	0.275	8.46e-19	Wbp2
PPD	Monocytes	5.26e-23	0.570211	0.77	0.183	8.77e-19	Cd55
PPD	Monocytes	5.32e-23	0.566333	0.987	0.835	8.86e-19	Arpc5
PPD	Monocytes	5.6e-23	0.469016	0.852	0.248	9.33e-19	Hexb
PPD	Monocytes	5.68e-23	0.642352	0.999	0.954	9.46e-19	Gapdh
PPD	Monocytes	5.83e-23	0.357892	0.719	0.138	9.71e-19	Gda
PPD	Monocytes	9.51e-23	0.593964	0.835	0.266	1.58e-18	Xiap
PPD	Monocytes	9.54e-23	0.350663	0.644	0.073	1.59e-18	Adamts2
PPD	Monocytes	1.03e-22	0.401765	0.811	0.22	1.71e-18	Gnb4
PPD	Monocytes	1.14e-22	0.540104	0.916	0.376	1.9e-18	Golga7
PPD	Monocytes	1.16e-22	0.404589	0.627	0.073	1.94e-18	LOC100715448
PPD	Monocytes	1.28e-22	0.92166	0.938	0.514	2.13e-18	Lst1
PPD	Monocytes	1.3e-22	0.634057	0.989	0.596	2.17e-18	Nfkb1
PPD	Monocytes	1.33e-22	0.499479	0.726	0.147	2.22e-18	Cdc42ep4
PPD	Monocytes	1.35e-22	0.434644	0.815	0.22	2.25e-18	Tapbpl
PPD	Monocytes	1.4e-22	0.478663	0.712	0.138	2.34e-18	Pecam1
PPD	Monocytes	1.47e-22	0.593018	0.978	0.725	2.45e-18	Arpc1b
PPD	Monocytes	1.68e-22	0.62662	0.788	0.193	2.8e-18	Efnb2
PPD	Monocytes	1.81e-22	0.489561	0.624	0.073	3.01e-18	Smpdl3a
PPD	Monocytes	2.13e-22	0.475158	0.739	0.193	3.54e-18	LOC100713838
PPD	Monocytes	2.49e-22	1.28227	0.522	0	4.15e-18	Marco
PPD	Monocytes	2.54e-22	0.508879	0.9	0.413	4.24e-18	Aldh2
PPD	Monocytes	2.61e-22	0.661479	0.83	0.248	4.35e-18	Nrip1
PPD	Monocytes	2.81e-22	0.510506	0.886	0.367	4.67e-18	Fam107b
PPD	Monocytes	3.32e-22	0.539525	0.994	0.826	5.52e-18	LOC100733617
PPD	Monocytes	4.12e-22	0.528238	0.569	0.037	6.86e-18	C3
PPD	Monocytes	4.25e-22	0.591002	0.715	0.138	7.09e-18	Il7r
PPD	Monocytes	4.26e-22	0.541969	0.875	0.321	7.1e-18	Myo1e
PPD	Monocytes	5.32e-22	0.392461	0.757	0.174	8.87e-18	Rnpepl1
PPD	Monocytes	5.89e-22	0.381121	0.741	0.147	9.81e-18	Mlf2
PPD	Monocytes	6.06e-22	0.521917	0.816	0.229	1.01e-17	Reep3
PPD	Monocytes	6.54e-22	0.542402	0.897	0.367	1.09e-17	Foxn3
PPD	Monocytes	7.65e-22	0.419695	0.582	0.046	1.27e-17	Tlr8
PPD	Monocytes	8.78e-22	0.488871	0.748	0.183	1.46e-17	Rgmb
PPD	Monocytes	9.15e-22	0.501434	0.914	0.358	1.52e-17	Mthfd2
PPD	Monocytes	9.62e-22	0.713029	0.969	0.486	1.6e-17	LOC100734633
PPD	Monocytes	9.66e-22	0.397674	0.579	0.046	1.61e-17	Tnfrsf9
PPD	Monocytes	1.07e-21	0.602957	0.928	0.569	1.78e-17	LOC106027572
PPD	Monocytes	1.08e-21	0.890473	0.988	0.569	1.79e-17	Crip1
PPD	Monocytes	1.1e-21	0.473896	0.993	0.908	1.84e-17	Aldoa
PPD	Monocytes	1.14e-21	0.389782	0.534	0.018	1.9e-17	St3gal6
PPD	Monocytes	1.22e-21	0.407453	0.714	0.128	2.03e-17	Ada
PPD	Monocytes	1.24e-21	0.447878	0.684	0.11	2.06e-17	Plekho2
PPD	Monocytes	1.32e-21	0.564519	0.58	0.046	2.2e-17	LOC100713599
PPD	Monocytes	1.37e-21	0.443595	0.793	0.202	2.28e-17	Kiaa1522
PPD	Monocytes	1.59e-21	0.554404	0.799	0.22	2.65e-17	Samd9l
PPD	Monocytes	1.87e-21	0.451705	0.523	0.009	3.11e-17	Crispld2
PPD	Monocytes	1.87e-21	0.626055	0.664	0.119	3.12e-17	Abca1
PPD	Monocytes	1.89e-21	0.411269	0.641	0.092	3.14e-17	Ap1s1
PPD	Monocytes	1.98e-21	0.494807	0.946	0.45	3.29e-17	Crem
PPD	Monocytes	2.32e-21	0.383091	0.791	0.211	3.86e-17	Eid1
PPD	Monocytes	2.6e-21	0.427918	0.806	0.211	4.33e-17	Myd88
PPD	Monocytes	2.65e-21	0.332039	0.881	0.321	4.42e-17	Grn
PPD	Monocytes	3.71e-21	0.422938	0.588	0.055	6.18e-17	Ldlrad3
PPD	Monocytes	3.93e-21	0.718725	0.682	0.138	6.55e-17	Cpm
PPD	Monocytes	5.18e-21	0.39291	0.63	0.083	8.62e-17	Vsir
PPD	Monocytes	5.87e-21	0.583367	0.867	0.376	9.78e-17	LOC100720637
PPD	Monocytes	9.45e-21	0.368978	0.654	0.11	1.57e-16	Prkch
PPD	Monocytes	1e-20	0.530869	0.918	0.394	1.67e-16	Ptpn6
PPD	Monocytes	1.27e-20	0.508231	0.662	0.11	2.11e-16	Grpel2
PPD	Monocytes	1.31e-20	0.838593	0.609	0.092	2.19e-16	LOC100713048
PPD	Monocytes	1.34e-20	0.359681	0.747	0.165	2.24e-16	Fam204a
PPD	Monocytes	1.38e-20	0.382111	0.531	0.028	2.3e-16	Nfam1
PPD	Monocytes	1.84e-20	0.35364	0.508	0.009	3.06e-16	Champ1
PPD	Monocytes	1.9e-20	0.610347	0.904	0.495	3.17e-16	Atp5mc1
PPD	Monocytes	2.07e-20	0.63709	0.539	0.028	3.46e-16	Serpine1
PPD	Monocytes	2.09e-20	0.5587	0.823	0.303	3.48e-16	Nars
PPD	Monocytes	2.2e-20	0.552763	0.953	0.587	3.66e-16	Sub1
PPD	Monocytes	2.27e-20	0.377343	0.641	0.092	3.77e-16	Cers6
PPD	Monocytes	2.96e-20	0.64113	0.594	0.083	4.94e-16	Il1rn
PPD	Monocytes	3.3e-20	0.546163	0.867	0.339	5.5e-16	Gpcpd1
PPD	Monocytes	3.55e-20	0.445649	0.534	0.037	5.92e-16	LOC100719164
PPD	Monocytes	3.7e-20	0.395765	0.752	0.193	6.16e-16	Mrc1
PPD	Monocytes	4.32e-20	0.430091	0.863	0.376	7.19e-16	Gmfb
PPD	Monocytes	5.19e-20	0.409348	0.483	0	8.64e-16	Chst11
PPD	Monocytes	5.22e-20	0.454484	0.994	0.872	8.69e-16	LOC100724396
PPD	Monocytes	5.68e-20	0.514238	0.719	0.183	9.47e-16	LOC100727761
PPD	Monocytes	6.45e-20	0.523253	0.988	0.899	1.07e-15	Cstb
PPD	Monocytes	7.4e-20	0.354291	0.666	0.11	1.23e-15	Atg2a
PPD	Monocytes	7.75e-20	0.352214	0.705	0.147	1.29e-15	Igfbp7
PPD	Monocytes	8.14e-20	0.409365	0.767	0.229	1.36e-15	Rilpl2
PPD	Monocytes	8.87e-20	0.389273	0.539	0.037	1.48e-15	Tmem65
PPD	Monocytes	1.24e-19	0.391379	0.576	0.064	2.07e-15	Hivep2
PPD	Monocytes	1.56e-19	0.48988	0.588	0.073	2.61e-15	Dusp10
PPD	Monocytes	1.69e-19	0.365369	0.632	0.11	2.81e-15	Ndufa9
PPD	Monocytes	1.72e-19	0.491082	0.642	0.119	2.86e-15	Ugp2
PPD	Monocytes	1.73e-19	0.489464	0.9	0.404	2.88e-15	Skap2
PPD	Monocytes	2.11e-19	0.369267	0.866	0.321	3.52e-15	Lamp1
PPD	Monocytes	2.21e-19	0.510511	0.974	0.697	3.69e-15	Tpm3
PPD	Monocytes	2.26e-19	1.25278	0.684	0.147	3.76e-15	Inhba
PPD	Monocytes	2.31e-19	0.421163	0.808	0.239	3.84e-15	Nmi
PPD	Monocytes	2.45e-19	0.514996	0.984	0.89	4.08e-15	LOC100732048
PPD	Monocytes	2.89e-19	0.442421	0.685	0.165	4.82e-15	Eng
PPD	Monocytes	2.93e-19	0.330008	0.782	0.229	4.89e-15	Mreg
PPD	Monocytes	3.03e-19	0.523701	0.905	0.394	5.04e-15	Ripk2
PPD	Monocytes	3.06e-19	0.448125	0.782	0.22	5.1e-15	Gch1
PPD	Monocytes	3.43e-19	0.389508	0.511	0.028	5.71e-15	Smox
PPD	Monocytes	3.5e-19	0.312	0.625	0.101	5.82e-15	Ak4
PPD	Monocytes	3.82e-19	0.439141	0.515	0.028	6.37e-15	LOC106026648
PPD	Monocytes	4.15e-19	0.451426	0.98	0.761	6.92e-15	Tmbim6
PPD	Monocytes	4.19e-19	0.426269	0.788	0.239	6.97e-15	Hpcal1
PPD	Monocytes	4.38e-19	0.330869	0.674	0.156	7.3e-15	Nedd9
PPD	Monocytes	4.47e-19	0.511573	0.951	0.523	7.45e-15	Scpep1
PPD	Monocytes	4.64e-19	0.426754	0.506	0.028	7.73e-15	Fam43a
PPD	Monocytes	6.1e-19	0.537042	0.917	0.404	1.02e-14	Rap2b
PPD	Monocytes	6.17e-19	0.473286	0.738	0.193	1.03e-14	Rhoq
PPD	Monocytes	6.68e-19	0.38409	0.614	0.101	1.11e-14	Arid3a
PPD	Monocytes	7.14e-19	0.381527	0.797	0.239	1.19e-14	Samsn1
PPD	Monocytes	7.76e-19	1.08335	0.844	0.367	1.29e-14	Il1a
PPD	Monocytes	8.84e-19	0.333064	0.66	0.138	1.47e-14	Dpp7
PPD	Monocytes	9.06e-19	1.09484	0.862	0.339	1.51e-14	Tnf
PPD	Monocytes	1.06e-18	0.287851	0.524	0.037	1.77e-14	Sort1
PPD	Monocytes	1.1e-18	0.331136	0.513	0.037	1.84e-14	LOC100722126
PPD	Monocytes	1.18e-18	0.261144	0.689	0.147	1.97e-14	Ddx39a
PPD	Monocytes	1.5e-18	0.403674	0.887	0.367	2.5e-14	LOC100712777
PPD	Monocytes	1.56e-18	1.41063	0.509	0.046	2.6e-14	Edn1
PPD	Monocytes	1.61e-18	0.602552	0.959	0.624	2.68e-14	Aif1
PPD	Monocytes	1.82e-18	0.32395	0.53	0.046	3.03e-14	Fyn
PPD	Monocytes	1.89e-18	0.66045	0.98	0.881	3.15e-14	Lgals1
PPD	Monocytes	2.04e-18	0.5133	0.522	0.046	3.4e-14	Angptl4
PPD	Monocytes	2.13e-18	0.418256	0.599	0.101	3.55e-14	Actn1
PPD	Monocytes	2.22e-18	1.33176	0.536	0.083	3.69e-14	G0s2
PPD	Monocytes	2.32e-18	0.371975	0.649	0.138	3.86e-14	Lpcat2
PPD	Monocytes	2.78e-18	0.354637	0.477	0.018	4.63e-14	Itga7
PPD	Monocytes	2.84e-18	0.504787	0.98	0.587	4.73e-14	Icam1
PPD	Monocytes	2.95e-18	0.355386	0.451	0	4.92e-14	Tnfsf13b
PPD	Monocytes	3.19e-18	0.355583	0.575	0.073	5.31e-14	LOC100728502
PPD	Monocytes	3.35e-18	0.345563	0.572	0.073	5.58e-14	Arrb2
PPD	Monocytes	4.2e-18	0.422151	0.803	0.294	7e-14	Psma6
PPD	Monocytes	4.65e-18	0.394937	0.519	0.046	7.75e-14	Nipal1
PPD	Monocytes	4.74e-18	0.348634	0.798	0.275	7.9e-14	Psmb3
PPD	Monocytes	5.02e-18	0.282078	0.61	0.11	8.36e-14	Lcp2
PPD	Monocytes	5.91e-18	0.467958	0.871	0.33	9.84e-14	Prex1
PPD	Monocytes	5.94e-18	0.346738	0.818	0.303	9.9e-14	Sec61a1
PPD	Monocytes	1.04e-17	0.434486	0.989	0.624	1.73e-13	Tnfaip3
PPD	Monocytes	1.18e-17	0.533835	0.887	0.431	1.96e-13	C1qc
PPD	Monocytes	1.34e-17	0.57331	0.996	0.982	2.22e-13	COX2
PPD	Monocytes	1.37e-17	0.443008	0.703	0.183	2.29e-13	Tnfaip2
PPD	Monocytes	1.45e-17	0.450698	0.992	0.817	2.41e-13	Pnrc1
PPD	Monocytes	1.53e-17	0.452295	0.973	0.459	2.55e-13	Ell2
PPD	Monocytes	1.68e-17	0.344628	0.646	0.147	2.79e-13	Plod3
PPD	Monocytes	1.74e-17	0.325499	0.533	0.055	2.89e-13	Slc7a6
PPD	Monocytes	1.81e-17	0.375483	0.846	0.303	3.02e-13	Gfod1
PPD	Monocytes	2.27e-17	0.361776	0.57	0.083	3.79e-13	Tm4sf1
PPD	Monocytes	2.32e-17	0.391506	0.642	0.138	3.86e-13	Lipa
PPD	Monocytes	2.38e-17	0.66163	0.837	0.321	3.97e-13	Isg15
PPD	Monocytes	2.44e-17	0.315881	0.661	0.147	4.06e-13	Elmo2
PPD	Monocytes	4.13e-17	0.469263	0.945	0.606	6.87e-13	Psmb9
PPD	Monocytes	4.15e-17	0.256272	0.749	0.211	6.91e-13	Sdf4
PPD	Monocytes	4.41e-17	0.473048	0.684	0.193	7.35e-13	Arid5b
PPD	Monocytes	4.72e-17	0.384747	0.75	0.248	7.86e-13	Ndufb2
PPD	Monocytes	5.13e-17	0.339467	0.715	0.193	8.55e-13	Cd2ap
PPD	Monocytes	5.2e-17	0.412899	0.9	0.422	8.66e-13	Bak1
PPD	Monocytes	5.73e-17	0.282324	0.578	0.092	9.54e-13	Sra1
PPD	Monocytes	7e-17	0.356554	0.467	0.028	1.17e-12	Irf7
PPD	Monocytes	7.49e-17	0.346247	0.579	0.101	1.25e-12	Vav3
PPD	Monocytes	7.55e-17	0.279841	0.856	0.339	1.26e-12	Pfkp
PPD	Monocytes	8.13e-17	0.320903	0.903	0.367	1.35e-12	Zyx
PPD	Monocytes	8.33e-17	0.308554	0.783	0.266	1.39e-12	Aco2
PPD	Monocytes	8.93e-17	0.340516	0.539	0.073	1.49e-12	Tmem2
PPD	Monocytes	9.83e-17	0.304113	0.806	0.294	1.64e-12	Lgals8
PPD	Monocytes	1.02e-16	0.25868	0.59	0.119	1.69e-12	Plin3
PPD	Monocytes	1.16e-16	0.255786	0.7	0.174	1.93e-12	Snx20
PPD	Monocytes	1.31e-16	0.296008	0.511	0.055	2.18e-12	Vars
PPD	Monocytes	1.36e-16	0.291697	0.559	0.092	2.27e-12	Rnpep
PPD	Monocytes	1.5e-16	0.294096	0.709	0.193	2.5e-12	Gramd1a
PPD	Monocytes	1.53e-16	0.496203	0.998	0.853	2.55e-12	Srgn
PPD	Monocytes	1.84e-16	0.470354	0.973	0.651	3.06e-12	Ptprc
PPD	Monocytes	1.95e-16	0.343947	0.665	0.156	3.24e-12	Arid5a
PPD	Monocytes	1.98e-16	0.492925	0.97	0.734	3.3e-12	Psme1
PPD	Monocytes	2.25e-16	0.460561	0.505	0.055	3.74e-12	Gprc5a
PPD	Monocytes	2.38e-16	0.34494	0.693	0.174	3.96e-12	Trib1
PPD	Monocytes	2.46e-16	0.298407	0.508	0.055	4.1e-12	Pcyox1
PPD	Monocytes	2.76e-16	0.328194	0.5	0.055	4.59e-12	Tnfrsf21
PPD	Monocytes	2.78e-16	0.692591	0.428	0.009	4.62e-12	Fst
PPD	Monocytes	3.01e-16	0.316734	0.622	0.128	5.02e-12	Tbc1d10a
PPD	Monocytes	3.04e-16	0.451332	0.976	0.826	5.06e-12	Gpx1
PPD	Monocytes	3.71e-16	0.336875	0.411	0	6.17e-12	Rmi2
PPD	Monocytes	3.77e-16	0.334513	0.778	0.275	6.27e-12	Cenpb
PPD	Monocytes	4.31e-16	0.314532	0.576	0.11	7.19e-12	Itga4
PPD	Monocytes	4.49e-16	0.311207	0.643	0.156	7.47e-12	Kcnab2
PPD	Monocytes	4.88e-16	0.387298	0.625	0.156	8.13e-12	Dhrs7
PPD	Monocytes	5.25e-16	0.630344	0.98	0.734	8.75e-12	Txn
PPD	Monocytes	5.95e-16	0.381159	0.869	0.385	9.91e-12	Mier1
PPD	Monocytes	6.13e-16	0.579593	0.588	0.128	1.02e-11	Fn1
PPD	Monocytes	6.15e-16	0.421352	0.624	0.138	1.02e-11	Hic1
PPD	Monocytes	6.16e-16	0.277363	0.697	0.183	1.03e-11	Sppl2a
PPD	Monocytes	6.16e-16	0.289062	0.707	0.202	1.03e-11	Rnf13
PPD	Monocytes	6.53e-16	0.281101	0.589	0.128	1.09e-11	Arap1
PPD	Monocytes	6.6e-16	0.29227	0.557	0.092	1.1e-11	Ern1
PPD	Monocytes	6.83e-16	0.276177	0.773	0.239	1.14e-11	Zdhhc3
PPD	Monocytes	7.19e-16	0.364758	0.405	0	1.2e-11	LOC100719293
PPD	Monocytes	7.65e-16	0.293103	0.626	0.147	1.27e-11	Wdfy1
PPD	Monocytes	8.85e-16	0.391289	0.844	0.367	1.47e-11	LOC100725460
PPD	Monocytes	1.03e-15	0.379791	0.741	0.257	1.72e-11	LOC100726689
PPD	Monocytes	1.05e-15	0.345167	0.881	0.404	1.75e-11	Erp29
PPD	Monocytes	1.07e-15	0.309094	0.596	0.119	1.77e-11	Spryd3
PPD	Monocytes	1.12e-15	0.27699	0.401	0	1.86e-11	LOC100730203
PPD	Monocytes	1.19e-15	0.361313	0.588	0.119	1.98e-11	B4galt5
PPD	Monocytes	1.3e-15	0.40459	0.95	0.477	2.17e-11	Il10ra
PPD	Monocytes	1.42e-15	0.492836	0.92	0.45	2.36e-11	Baz1b
PPD	Monocytes	1.69e-15	0.607197	0.949	0.587	2.82e-11	Rgcc
PPD	Monocytes	1.91e-15	0.364184	0.771	0.275	3.19e-11	Psma4
PPD	Monocytes	1.93e-15	0.345277	0.765	0.257	3.21e-11	Lamtor4
PPD	Monocytes	2.17e-15	0.348933	0.739	0.22	3.62e-11	Birc2
PPD	Monocytes	2.38e-15	0.269476	0.593	0.119	3.97e-11	Lbr
PPD	Monocytes	2.43e-15	0.392717	0.719	0.239	4.05e-11	44815
PPD	Monocytes	2.45e-15	0.377274	0.869	0.358	4.08e-11	Rbms1
PPD	Monocytes	2.46e-15	0.32396	0.818	0.303	4.09e-11	Elovl5
PPD	Monocytes	2.78e-15	0.350767	0.768	0.294	4.62e-11	LOC100719489
PPD	Monocytes	2.8e-15	0.307638	0.687	0.22	4.67e-11	Rtf2
PPD	Monocytes	3.07e-15	0.285304	0.681	0.211	5.11e-11	Cd300a
PPD	Monocytes	3.17e-15	0.288508	0.752	0.239	5.27e-11	Psmd4
PPD	Monocytes	3.38e-15	0.287875	0.521	0.083	5.64e-11	Ptrhd1
PPD	Monocytes	3.54e-15	0.283689	0.448	0.037	5.9e-11	Tbc1d2
PPD	Monocytes	3.6e-15	0.280889	0.632	0.156	5.99e-11	Pstpip2
PPD	Monocytes	3.72e-15	0.274032	0.485	0.055	6.2e-11	Ttc39c
PPD	Monocytes	4.42e-15	0.423009	0.962	0.596	7.36e-11	Iqgap1
PPD	Monocytes	5.34e-15	0.305504	0.563	0.11	8.89e-11	LOC101787399
PPD	Monocytes	5.4e-15	0.250713	0.552	0.101	8.99e-11	Osgin2
PPD	Monocytes	7.21e-15	0.265042	0.506	0.073	1.2e-10	Stat2
PPD	Monocytes	7.62e-15	0.380742	0.613	0.156	1.27e-10	Gde1
PPD	Monocytes	8.84e-15	0.279017	0.646	0.165	1.47e-10	Abhd5
PPD	Monocytes	9.39e-15	0.325145	0.611	0.156	1.56e-10	LOC100720960
PPD	Monocytes	9.51e-15	0.423916	0.931	0.578	1.58e-10	Cd164
PPD	Monocytes	1.25e-14	0.275911	0.54	0.101	2.09e-10	Ephx1
PPD	Monocytes	1.28e-14	0.355718	0.836	0.376	2.14e-10	Ghitm
PPD	Monocytes	1.36e-14	0.269949	0.813	0.294	2.27e-10	Dock2
PPD	Monocytes	1.48e-14	0.312012	0.833	0.339	2.47e-10	Hmgcr
PPD	Monocytes	1.55e-14	0.295041	0.804	0.303	2.59e-10	Ppp1r18
PPD	Monocytes	1.63e-14	0.397028	0.919	0.468	2.72e-10	Furin
PPD	Monocytes	1.66e-14	0.306565	0.739	0.257	2.77e-10	Tle3
PPD	Monocytes	1.7e-14	0.340066	0.813	0.339	2.84e-10	Fkbp1a
PPD	Monocytes	1.85e-14	0.380498	0.846	0.413	3.08e-10	Pdia6
PPD	Monocytes	1.97e-14	0.335009	0.409	0.018	3.28e-10	Arhgef3
PPD	Monocytes	2.02e-14	0.347509	0.878	0.367	3.37e-10	Stat3
PPD	Monocytes	2.17e-14	0.333119	0.686	0.202	3.62e-10	Lnpep
PPD	Monocytes	2.38e-14	0.444669	0.398	0.018	3.96e-10	Tnip3
PPD	Monocytes	2.88e-14	0.300546	0.755	0.257	4.8e-10	Abcf1
PPD	Monocytes	3.11e-14	0.272195	0.511	0.083	5.19e-10	Rars
PPD	Monocytes	3.39e-14	0.433689	0.926	0.624	5.65e-10	Atp5mpl
PPD	Monocytes	3.7e-14	0.280207	0.44	0.046	6.16e-10	Stk10
PPD	Monocytes	3.85e-14	0.342382	0.879	0.413	6.42e-10	Hspa4
PPD	Monocytes	4.03e-14	0.274451	0.788	0.312	6.71e-10	Taf10
PPD	Monocytes	4.16e-14	0.26776	0.798	0.294	6.94e-10	Rpn2
PPD	Monocytes	4.22e-14	0.285101	0.628	0.174	7.03e-10	Bola2b
PPD	Monocytes	4.36e-14	0.36732	0.754	0.257	7.26e-10	Smim3
PPD	Monocytes	4.42e-14	0.275534	0.762	0.266	7.37e-10	Nfkb2
PPD	Monocytes	4.44e-14	0.915321	0.425	0.037	7.4e-10	Pla2g2d
PPD	Monocytes	4.49e-14	0.294706	0.439	0.046	7.48e-10	Cd84
PPD	Monocytes	5.41e-14	0.304077	0.856	0.413	9.01e-10	Fuca1
PPD	Monocytes	5.46e-14	0.473326	1	0.899	9.09e-10	Nfkbia
PPD	Monocytes	6.21e-14	0.326359	0.906	0.477	1.04e-09	Bcap31
PPD	Monocytes	6.23e-14	0.274466	0.365	0	1.04e-09	Gsr
[truncated: 933 more rows]

## Sheet: Table S1D
Table S1D Downregulated DEGs in total cells in the PPD vs. PBS group
sample	cluster	p_val	avg_logFC	pct.1	pct.2	p_val_adj	gene
PPD	Endothelial cells	1.48665e-210	-2.12492	0.826	0.951	2.47647e-206	rna-NC-000884.1:1078..2642
PPD	Endothelial cells	1.12088e-192	-1.45609	0.012	0.5	1.86716e-188	LOC100732369
PPD	Endothelial cells	1.08829e-174	-1.36296	0.015	0.474	1.81287e-170	Krt1
PPD	Endothelial cells	1.79356e-165	-1.56637	0.714	0.924	2.98772e-161	COX3
PPD	Endothelial cells	5.32241e-147	-1.07376	0.013	0.406	8.86607e-143	Cst6
PPD	Endothelial cells	1.31834e-142	-1.43684	0.072	0.542	2.19609e-138	Krtdap
PPD	Endothelial cells	1.98723e-139	-1.57873	0.492	0.889	3.31032e-135	Clec3b
PPD	Endothelial cells	6.84738e-126	-1.14962	0.852	0.951	1.14064e-121	ATP6
PPD	Endothelial cells	2.6231e-124	-1.11122	0.066	0.475	4.36956e-120	Selenop
PPD	Endothelial cells	2.30045e-122	-0.910251	0.078	0.483	3.83208e-118	Cracr2b
PPD	Endothelial cells	3.07514e-113	-1.16316	0.353	0.748	5.12256e-109	ND4
PPD	Endothelial cells	4.6124e-109	-1.35363	0.066	0.454	7.68334e-105	LOC100728410
PPD	Endothelial cells	2.02891e-106	-1.3008	0.252	0.673	3.37977e-102	Ltbp4
PPD	Endothelial cells	8.76114e-104	-1.1357	0.227	0.63	1.45943e-99	LOC100721976
PPD	Endothelial cells	7e-96	-1.10111	0.393	0.745	1.17e-91	ND2
PPD	Endothelial cells	3e-94	-0.98335	0.034	0.343	5e-90	LOC100712996
PPD	Endothelial cells	2.27e-91	-0.9142	0.015	0.284	3.79e-87	LOC100728625
PPD	Endothelial cells	6.55e-83	-1.13459	0.513	0.801	1.09e-78	Btg2
PPD	Endothelial cells	4.26e-81	-0.78209	0.731	0.895	7.1e-77	Itm2b
PPD	Endothelial cells	1.09e-79	-0.92123	0.042	0.326	1.81e-75	Krt5
PPD	Endothelial cells	4.06e-78	-0.52253	0.932	0.975	6.76e-74	Rps18
PPD	Endothelial cells	6.41e-78	-1.01667	0.514	0.81	1.07e-73	Jun
PPD	Endothelial cells	1.34e-77	-0.88011	0.445	0.753	2.23e-73	Fcgrt
PPD	Endothelial cells	1.18e-76	-0.33347	0	0.196	1.96e-72	LOC100735670
PPD	Endothelial cells	2.07e-76	-0.79782	0.156	0.498	3.45e-72	Gas6
PPD	Endothelial cells	9.8e-76	-0.90849	0.599	0.846	1.63e-71	Cav1
PPD	Endothelial cells	4.47e-75	-0.95232	0.255	0.622	7.45e-71	Sox18
PPD	Endothelial cells	2.28e-74	-0.70512	0.831	0.934	3.81e-70	COX2
PPD	Endothelial cells	1.55e-72	-0.52495	0.976	0.978	2.59e-68	Rps28
PPD	Endothelial cells	6.82e-71	-1.2877	0.537	0.833	1.14e-66	LOC100717205
PPD	Endothelial cells	7.04e-71	-0.89319	0.472	0.775	1.17e-66	Bcam
PPD	Endothelial cells	9.82e-70	-0.52585	0.032	0.27	1.64e-65	Pnpo
PPD	Endothelial cells	2.48e-68	-0.75039	0.349	0.664	4.14e-64	LOC100720974
PPD	Endothelial cells	1.59e-67	-0.49215	0.052	0.309	2.65e-63	Smim1
PPD	Endothelial cells	2.87e-67	-0.86584	0.333	0.633	4.77e-63	Nfib
PPD	Endothelial cells	5.76e-67	-0.93886	0.23	0.537	9.6e-63	Trib2
PPD	Endothelial cells	9e-66	-0.64518	0.252	0.574	1.5e-61	Tspan4
PPD	Endothelial cells	3.18e-63	-0.71454	0.938	0.951	5.31e-59	Vim
PPD	Endothelial cells	3.5e-63	-0.97303	0.21	0.502	5.83e-59	Gab1
PPD	Endothelial cells	1.22e-62	-0.4581	0.96	0.986	2.04e-58	Rps8
PPD	Endothelial cells	2.01e-61	-0.91997	0.299	0.61	3.34e-57	Cavin2
PPD	Endothelial cells	2.48e-61	-1.17667	0.533	0.756	4.14e-57	Apod
PPD	Endothelial cells	2.8e-60	-0.61924	0.173	0.463	4.67e-56	Cdh13
PPD	Endothelial cells	1.06e-59	-0.8423	0.372	0.647	1.77e-55	Klf9
PPD	Endothelial cells	1.2e-59	-0.43641	0.957	0.971	2.01e-55	Rps19
PPD	Endothelial cells	1.78e-59	-0.89173	0.172	0.466	2.97e-55	Syne1
PPD	Endothelial cells	3.85e-59	-0.68405	0.206	0.498	6.42e-55	ND4L
PPD	Endothelial cells	2.44e-58	-0.88003	0.044	0.272	4.06e-54	S100a14
PPD	Endothelial cells	1.45e-57	-0.46947	0.896	0.943	2.42e-53	Rpl26
PPD	Endothelial cells	2.15e-57	-0.77283	0.168	0.446	3.59e-53	Ctnnal1
PPD	Endothelial cells	3.06e-57	-0.92434	0.668	0.864	5.1e-53	Gadd45b
PPD	Endothelial cells	9.55e-57	-0.78299	0.608	0.833	1.59e-52	COX1
PPD	Endothelial cells	1.35e-56	-0.53267	0.069	0.312	2.25e-52	Nsg1
PPD	Endothelial cells	9.59e-56	-0.77661	0.184	0.474	1.6e-51	Ier5l
PPD	Endothelial cells	4.26e-55	-0.43823	0.914	0.957	7.09e-51	Rpl18a
PPD	Endothelial cells	8.85e-55	-0.44126	0.941	0.961	1.47e-50	Rpl34
PPD	Endothelial cells	1.34e-54	-0.9079	0.306	0.594	2.23e-50	Hes1
PPD	Endothelial cells	3.44e-54	-0.62434	0.211	0.491	5.73e-50	Ldb2
PPD	Endothelial cells	5.88e-53	-0.78816	0.312	0.593	9.8e-49	Mgst3
PPD	Endothelial cells	8.52e-53	-0.68788	0.182	0.458	1.42e-48	Tgfbr3
PPD	Endothelial cells	1.12e-52	-1.02799	0.259	0.534	1.86e-48	Fam110d
PPD	Endothelial cells	5.86e-52	-0.48309	0.014	0.184	9.77e-48	LOC100721111
PPD	Endothelial cells	1.41e-51	-0.51521	0.006	0.156	2.34e-47	Ly6d
PPD	Endothelial cells	2.01e-51	-0.36312	0.979	0.988	3.35e-47	Rps27
PPD	Endothelial cells	3.3e-51	-0.65307	0.026	0.211	5.5e-47	Ly6g6c
PPD	Endothelial cells	4.05e-51	-0.5904	0.109	0.358	6.75e-47	F8
PPD	Endothelial cells	4.44e-51	-1.28733	0.011	0.168	7.4e-47	Fxyd2
PPD	Endothelial cells	6.21e-51	-0.89056	0.633	0.806	1.03e-46	Zfp36
PPD	Endothelial cells	1.38e-50	-0.71045	0.145	0.435	2.3e-46	LOC100713272
PPD	Endothelial cells	8.23e-50	-0.44076	0.049	0.255	1.37e-45	Nrep
PPD	Endothelial cells	5.17e-49	-0.60437	0.362	0.651	8.62e-45	Cavin3
PPD	Endothelial cells	1.23e-48	-0.94462	0.09	0.319	2.05e-44	Cd300lg
PPD	Endothelial cells	6.17e-48	-0.59921	0.28	0.557	1.03e-43	Vnn1
PPD	Endothelial cells	1.09e-47	-0.79171	0.047	0.25	1.81e-43	Fxyd3
PPD	Endothelial cells	1.61e-47	-0.66753	0.341	0.606	2.68e-43	Timp3
PPD	Endothelial cells	3.37e-47	-0.72169	0.109	0.352	5.62e-43	Depp1
PPD	Endothelial cells	5.06e-47	-0.77107	0.668	0.843	8.42e-43	Junb
PPD	Endothelial cells	1.01e-46	-0.55804	0.73	0.895	1.68e-42	LOC100732436
PPD	Endothelial cells	6.08e-46	-0.76554	0.619	0.84	1.01e-41	Plvap
PPD	Endothelial cells	7.99e-45	-0.5831	0.397	0.679	1.33e-40	ND1
PPD	Endothelial cells	9.5e-45	-0.41196	0.044	0.23	1.58e-40	Ltc4s
PPD	Endothelial cells	2.29e-44	-0.80774	0.372	0.625	3.82e-40	Syne2
PPD	Endothelial cells	3.21e-44	-0.71811	0.016	0.167	5.35e-40	Pkhd1l1
PPD	Endothelial cells	4.92e-44	-0.53167	0.023	0.184	8.2e-40	Dsp
PPD	Endothelial cells	1.04e-43	-0.66603	0.334	0.576	1.73e-39	Fxyd6
PPD	Endothelial cells	2.51e-43	-0.42633	0.055	0.248	4.18e-39	Dbp
PPD	Endothelial cells	2.68e-43	-0.92447	0.429	0.623	4.46e-39	Nrp1
PPD	Endothelial cells	2.99e-43	-0.37912	0.092	0.309	4.98e-39	Hoxd9
PPD	Endothelial cells	4.56e-43	-0.8681	0.516	0.781	7.6e-39	Apoe
PPD	Endothelial cells	5.05e-43	-0.55975	0.611	0.816	8.41e-39	Pecam1
PPD	Endothelial cells	2.06e-42	-0.65974	0.306	0.556	3.43e-38	Tgfbr2
PPD	Endothelial cells	2.45e-42	-0.67589	0.223	0.458	4.08e-38	Pam
PPD	Endothelial cells	5.86e-42	-0.33316	0.066	0.265	9.76e-38	Fam117a
PPD	Endothelial cells	6.18e-42	-0.79666	0.484	0.718	1.03e-37	Nufip2
PPD	Endothelial cells	1.07e-41	-0.83883	0.179	0.407	1.78e-37	Aplnr
PPD	Endothelial cells	1.24e-41	-0.38612	0.037	0.208	2.07e-37	Synm
PPD	Endothelial cells	1.87e-41	-0.53546	0.373	0.611	3.12e-37	Cd151
PPD	Endothelial cells	3.22e-41	-0.64003	0.411	0.645	5.36e-37	Cav2
PPD	Endothelial cells	3.33e-41	-0.40209	0.883	0.935	5.54e-37	LOC100725672
PPD	Endothelial cells	6.26e-41	-0.39562	0.936	0.955	1.04e-36	Rpl18
PPD	Endothelial cells	4.47e-40	-0.51964	0.197	0.429	7.44e-36	Nfia
PPD	Endothelial cells	4.73e-40	-0.40342	0.036	0.199	7.88e-36	Fam13c
PPD	Endothelial cells	5.92e-40	-0.71369	0.013	0.145	9.87e-36	Scg3
PPD	Endothelial cells	8.28e-40	-0.64975	0.449	0.753	1.38e-35	Col1a1
PPD	Endothelial cells	1.78e-39	-0.38262	0.078	0.275	2.96e-35	Znf704
PPD	Endothelial cells	2.55e-39	-0.75173	0.466	0.676	4.25e-35	Zfp36l2
PPD	Endothelial cells	3.43e-39	-0.65629	0.036	0.198	5.71e-35	Flt4
PPD	Endothelial cells	1.19e-38	-0.26445	0.036	0.196	1.99e-34	Fam212a
PPD	Endothelial cells	1.21e-38	-0.51711	0.259	0.492	2.02e-34	Jup
PPD	Endothelial cells	1.31e-38	-0.49452	0.496	0.716	2.19e-34	Fis1
PPD	Endothelial cells	1.67e-38	-0.76493	0.253	0.478	2.78e-34	Fam198b
PPD	Endothelial cells	1.75e-38	-0.34539	0.961	0.974	2.91e-34	Rpl28
PPD	Endothelial cells	1.43e-37	-0.65757	0.447	0.667	2.39e-33	Calcrl
PPD	Endothelial cells	2.9e-37	-0.54108	0.776	0.9	4.84e-33	Gng11
PPD	Endothelial cells	7.15e-37	-0.58488	0.342	0.583	1.19e-32	Stmn1
PPD	Endothelial cells	7.36e-37	-0.35996	0.034	0.188	1.23e-32	Zbtb16
PPD	Endothelial cells	2.17e-36	-0.42878	0.13	0.341	3.62e-32	Itgb4
PPD	Endothelial cells	2.8e-36	-0.37444	0.041	0.199	4.66e-32	LOC100728732
PPD	Endothelial cells	3.78e-36	-0.46541	0.169	0.38	6.29e-32	Sntb2
PPD	Endothelial cells	3.81e-36	-1.31756	0.028	0.173	6.35e-32	Mmrn1
PPD	Endothelial cells	4.15e-36	-0.73084	0.134	0.338	6.91e-32	Itih5
PPD	Endothelial cells	1.24e-35	-0.55819	0.234	0.452	2.07e-31	Limch1
PPD	Endothelial cells	1.53e-35	-0.55248	0.238	0.457	2.55e-31	Ablim3
PPD	Endothelial cells	6.54e-35	-0.71174	0.577	0.772	1.09e-30	Rhob
PPD	Endothelial cells	8.24e-35	-0.40881	0.082	0.264	1.37e-30	Znf521
PPD	Endothelial cells	8.38e-35	-0.30948	0.005	0.11	1.4e-30	Fbln5
PPD	Endothelial cells	4.14e-34	-0.42254	0.156	0.361	6.9e-30	44814
PPD	Endothelial cells	4.67e-34	-0.44396	0.133	0.336	7.77e-30	Efna1
PPD	Endothelial cells	5.03e-34	-0.47185	0.225	0.437	8.38e-30	Rsrp1
PPD	Endothelial cells	5.42e-34	-0.67747	0.446	0.647	9.04e-30	Txnip
PPD	Endothelial cells	7.02e-34	-0.5013	0.115	0.307	1.17e-29	Sh3bgrl2
PPD	Endothelial cells	7.43e-34	-0.45895	0.401	0.622	1.24e-29	Pfdn5
PPD	Endothelial cells	9.24e-34	-0.31458	0.966	0.972	1.54e-29	Rps24
PPD	Endothelial cells	9.76e-34	-0.27606	0.039	0.187	1.63e-29	Prickle1
PPD	Endothelial cells	1.17e-33	-0.4714	0.11	0.296	1.96e-29	Irf2bpl
PPD	Endothelial cells	2.01e-33	-0.39429	0.12	0.312	3.34e-29	Zfyve21
PPD	Endothelial cells	2.07e-33	-0.37614	0.068	0.238	3.45e-29	LOC101787478
PPD	Endothelial cells	2.19e-33	-0.39488	0.132	0.332	3.66e-29	LOC100717485
PPD	Endothelial cells	4.01e-33	-0.35385	0.111	0.302	6.68e-29	Glt8d2
PPD	Endothelial cells	1.17e-32	-0.52607	0.35	0.56	1.95e-28	Hmgn2
PPD	Endothelial cells	1.52e-32	-0.89339	0.191	0.404	2.53e-28	Hspa6
PPD	Endothelial cells	1.53e-32	-0.29631	0.957	0.975	2.54e-28	Rps15
PPD	Endothelial cells	1.64e-32	-0.3197	0.019	0.14	2.73e-28	Nell2
PPD	Endothelial cells	1.64e-32	-0.34548	0.015	0.131	2.74e-28	Pard6g
PPD	Endothelial cells	1.74e-32	-0.48662	0.173	0.378	2.89e-28	Vat1
PPD	Endothelial cells	5.76e-32	-0.49652	0.316	0.539	9.6e-28	Gstp1
PPD	Endothelial cells	9.86e-32	-0.49937	0.087	0.262	1.64e-27	Ly6h
PPD	Endothelial cells	1.64e-31	-0.48595	0.179	0.384	2.74e-27	Mmrn2
PPD	Endothelial cells	1.67e-31	-0.7033	0.301	0.522	2.79e-27	Lgals3
PPD	Endothelial cells	2.96e-31	-0.52209	0.258	0.46	4.93e-27	Tspan3
PPD	Endothelial cells	3.78e-31	-0.55942	0.042	0.188	6.3e-27	Perp
PPD	Endothelial cells	8.47e-31	-0.4257	0.995	0.991	1.41e-26	Tmsb4x
PPD	Endothelial cells	1.02e-30	-0.52506	0.425	0.64	1.71e-26	Kmt2e
PPD	Endothelial cells	1.15e-30	-0.39596	0.045	0.194	1.92e-26	Serpinb2
PPD	Endothelial cells	1.45e-30	-0.45546	0.208	0.409	2.42e-26	Kank3
PPD	Endothelial cells	2.34e-30	-0.63295	0.272	0.471	3.9e-26	Ablim1
PPD	Endothelial cells	2.41e-30	-0.71359	0.375	0.573	4.01e-26	Kdr
PPD	Endothelial cells	2.72e-30	-0.74308	0.138	0.33	4.54e-26	Btnl9
PPD	Endothelial cells	2.91e-30	-0.87273	0.443	0.625	4.84e-26	Sparcl1
PPD	Endothelial cells	3.3e-30	-0.38076	0.192	0.39	5.49e-26	Tcn2
PPD	Endothelial cells	3.59e-30	-0.42771	0.545	0.725	5.97e-26	Rbm3
PPD	Endothelial cells	4.11e-30	-0.4467	0.171	0.366	6.84e-26	Lamb2
PPD	Endothelial cells	7.12e-30	-0.64606	0.428	0.631	1.19e-25	Ptprb
PPD	Endothelial cells	1.25e-29	-0.37228	0.176	0.367	2.09e-25	Hint2
PPD	Endothelial cells	2.5e-29	-0.4834	0.504	0.721	4.17e-25	Igfbp4
PPD	Endothelial cells	3.64e-29	-0.47662	0.29	0.488	6.07e-25	Nr3c1
PPD	Endothelial cells	6.53e-29	-0.46386	0.105	0.276	1.09e-24	Tada1
PPD	Endothelial cells	7.59e-29	-0.48576	0.227	0.417	1.26e-24	Zbtb20
PPD	Endothelial cells	8.65e-29	-0.39197	0.219	0.427	1.44e-24	Ltb
PPD	Endothelial cells	9.16e-29	-0.57688	0.272	0.449	1.53e-24	Rnf138
PPD	Endothelial cells	1.06e-28	-0.44605	0.207	0.394	1.76e-24	Camk2g
PPD	Endothelial cells	1.1e-28	-0.53698	0.128	0.306	1.83e-24	Paqr6
PPD	Endothelial cells	1.23e-28	-0.2609	0.063	0.219	2.04e-24	Mfap2
PPD	Endothelial cells	1.37e-28	-0.52606	0.365	0.554	2.29e-24	Lmo2
PPD	Endothelial cells	1.42e-28	-0.2735	0.051	0.194	2.36e-24	Map4k2
PPD	Endothelial cells	1.63e-28	-0.35766	0.207	0.4	2.71e-24	Psip1
PPD	Endothelial cells	1.77e-28	-0.26153	0.026	0.145	2.95e-24	Reep1
PPD	Endothelial cells	2.01e-28	-0.31242	0.045	0.184	3.34e-24	Pde7b
PPD	Endothelial cells	2.41e-28	-0.44658	0.094	0.259	4.02e-24	Lcat
PPD	Endothelial cells	2.46e-28	-0.53605	0.44	0.66	4.1e-24	Dst
PPD	Endothelial cells	3.25e-28	-0.31182	0.009	0.103	5.41e-24	Sbsn
PPD	Endothelial cells	3.76e-28	-0.46687	0.443	0.653	6.26e-24	Arhgap29
PPD	Endothelial cells	4.16e-28	-0.41118	0.269	0.46	6.93e-24	Pebp1
PPD	Endothelial cells	4.76e-28	-0.57986	0.026	0.144	7.93e-24	Prox1
PPD	Endothelial cells	5.35e-28	-0.56133	0.051	0.193	8.91e-24	Gpihbp1
PPD	Endothelial cells	9.74e-28	-0.41326	0.131	0.306	1.62e-23	Tnrc6c
PPD	Endothelial cells	1.21e-27	-0.38698	0.138	0.312	2.01e-23	Adprh
PPD	Endothelial cells	1.36e-27	-0.68458	0.264	0.455	2.27e-23	Myc
PPD	Endothelial cells	2.18e-27	-0.27612	0.015	0.117	3.62e-23	Tbx1
PPD	Endothelial cells	2.24e-27	-0.40644	0.116	0.284	3.73e-23	Map3k1
PPD	Endothelial cells	3.02e-27	-0.52073	0.162	0.338	5.04e-23	Plcb1
PPD	Endothelial cells	8.04e-27	-0.459	0.282	0.465	1.34e-22	Tbl1xr1
PPD	Endothelial cells	8.63e-27	-0.47671	0.295	0.485	1.44e-22	Dab2
PPD	Endothelial cells	1.25e-26	-0.33658	0.097	0.258	2.09e-22	Cxxc5
PPD	Endothelial cells	1.45e-26	-0.65217	0.334	0.505	2.42e-22	Mef2c
PPD	Endothelial cells	1.73e-26	-0.33473	0.065	0.21	2.88e-22	Hs3st1
PPD	Endothelial cells	1.84e-26	-0.27425	0.948	0.955	3.06e-22	Rpl13a
PPD	Endothelial cells	2.55e-26	-0.42204	0.081	0.233	4.25e-22	Ecm2
PPD	Endothelial cells	3.2e-26	-0.2969	0.125	0.296	5.33e-22	Slc22a17
PPD	Endothelial cells	3.57e-26	-0.51151	0.212	0.409	5.95e-22	Ednrb
PPD	Endothelial cells	3.86e-26	-0.34751	0.033	0.151	6.43e-22	LOC101787369
PPD	Endothelial cells	6.1e-26	-0.3259	0.192	0.369	1.02e-21	Mrpl18
PPD	Endothelial cells	6.41e-26	-0.40648	0.335	0.52	1.07e-21	Aldh2
PPD	Endothelial cells	7.66e-26	-0.32879	0.132	0.302	1.28e-21	Ahr
PPD	Endothelial cells	1.05e-25	-0.40397	0.21	0.404	1.75e-21	Ace
PPD	Endothelial cells	1.14e-25	-0.40174	0.402	0.594	1.9e-21	Selenow
PPD	Endothelial cells	1.31e-25	-0.38785	0.286	0.469	2.18e-21	Plbd2
PPD	Endothelial cells	1.44e-25	-0.43074	0.13	0.301	2.4e-21	Kiaa1671
PPD	Endothelial cells	2.12e-25	-0.50755	0.097	0.248	3.54e-21	Tshz2
PPD	Endothelial cells	3.12e-25	-0.30981	0.093	0.248	5.2e-21	Mfng
PPD	Endothelial cells	3.34e-25	-0.40285	0.119	0.281	5.56e-21	Ebf3
PPD	Endothelial cells	4.19e-25	-0.39452	0.194	0.372	6.99e-21	LOC111755284
PPD	Endothelial cells	5.16e-25	-0.41366	0.472	0.653	8.59e-21	Pcmtd1
PPD	Endothelial cells	5.44e-25	-0.76894	0.396	0.559	9.07e-21	Ddit3
PPD	Endothelial cells	6.69e-25	-0.33764	0.033	0.148	1.11e-20	Rd3
PPD	Endothelial cells	6.98e-25	-0.4685	0.387	0.568	1.16e-20	Emcn
PPD	Endothelial cells	8.22e-25	-0.42837	0.062	0.201	1.37e-20	Spock2
PPD	Endothelial cells	8.89e-25	-0.48559	0.425	0.588	1.48e-20	Aplp2
PPD	Endothelial cells	1.05e-24	-0.36333	0.081	0.228	1.75e-20	LOC106027361
PPD	Endothelial cells	1.12e-24	-0.29014	0.045	0.173	1.87e-20	Sned1
PPD	Endothelial cells	1.55e-24	-0.47759	0.397	0.586	2.58e-20	Akap9
PPD	Endothelial cells	1.69e-24	-0.25355	0.062	0.198	2.81e-20	Plekha4
PPD	Endothelial cells	2.62e-24	-0.33463	0.119	0.276	4.36e-20	Hebp1
PPD	Endothelial cells	3.16e-24	-0.44207	0.262	0.437	5.27e-20	Tpst2
PPD	Endothelial cells	4.78e-24	-0.44332	0.21	0.378	7.96e-20	Usp46
PPD	Endothelial cells	5.06e-24	-0.38334	0.233	0.398	8.43e-20	CUNH5orf24
PPD	Endothelial cells	5.28e-24	-0.45143	0.214	0.389	8.79e-20	Pkp4
PPD	Endothelial cells	5.43e-24	-0.29993	0.072	0.216	9.05e-20	Als2cl
PPD	Endothelial cells	5.85e-24	-0.30905	0.098	0.248	9.74e-20	Lims2
PPD	Endothelial cells	1.17e-23	-0.51372	0.39	0.571	1.95e-19	Ppp1r10
PPD	Endothelial cells	1.66e-23	-0.25307	0.11	0.264	2.76e-19	Copz2
PPD	Endothelial cells	1.83e-23	-0.38708	0.223	0.397	3.04e-19	Fkbp9
PPD	Endothelial cells	1.94e-23	-0.49957	0.029	0.136	3.23e-19	Igf1
PPD	Endothelial cells	3.07e-23	-0.43085	0.501	0.694	5.11e-19	Ccnl1
PPD	Endothelial cells	3.9e-23	-0.31286	0.11	0.264	6.49e-19	Lyst
PPD	Endothelial cells	3.99e-23	-0.42352	0.426	0.608	6.65e-19	Atrx
PPD	Endothelial cells	4.17e-23	-0.26561	0.949	0.963	6.95e-19	Rpl12
PPD	Endothelial cells	4.47e-23	-0.36798	0.247	0.417	7.44e-19	Ddt
PPD	Endothelial cells	4.56e-23	-0.63001	0.715	0.804	7.6e-19	S100a4
PPD	Endothelial cells	6.86e-23	-0.34749	0.137	0.293	1.14e-18	Tcf7l1
PPD	Endothelial cells	1.14e-22	-0.41115	0.488	0.69	1.9e-18	LOC100716782
PPD	Endothelial cells	1.34e-22	-0.36914	0.406	0.569	2.24e-18	Ccni
PPD	Endothelial cells	1.38e-22	-0.29271	0.078	0.218	2.3e-18	Isyna1
PPD	Endothelial cells	1.61e-22	-0.29777	0.125	0.278	2.68e-18	Vkorc1
PPD	Endothelial cells	1.64e-22	-0.43479	0.429	0.59	2.73e-18	Tcf4
PPD	Endothelial cells	1.71e-22	-0.74594	0.607	0.758	2.86e-18	LOC100729464
PPD	Endothelial cells	1.98e-22	-0.30599	0.189	0.358	3.29e-18	Rin2
PPD	Endothelial cells	2.1e-22	-0.36116	0.223	0.39	3.5e-18	Nectin2
PPD	Endothelial cells	2.52e-22	-0.43541	0.396	0.569	4.2e-18	Zc3h11a
PPD	Endothelial cells	2.53e-22	-0.41395	0.156	0.309	4.22e-18	Cdc14a
PPD	Endothelial cells	2.78e-22	-0.35375	0.149	0.31	4.62e-18	Stom
PPD	Endothelial cells	3.11e-22	-0.41948	0.115	0.272	5.18e-18	Eln
PPD	Endothelial cells	4.41e-22	-0.3679	0.248	0.44	7.35e-18	Clu
PPD	Endothelial cells	5.13e-22	-0.3635	0.413	0.588	8.54e-18	LOC100733103
PPD	Endothelial cells	5.4e-22	-0.34974	0.019	0.113	9e-18	Postn
PPD	Endothelial cells	6.22e-22	-0.35509	0.128	0.278	1.04e-17	Lxn
PPD	Endothelial cells	6.46e-22	-0.4274	0.425	0.648	1.08e-17	Col1a2
PPD	Endothelial cells	7.3e-22	-0.50591	0.493	0.676	1.22e-17	Fos
PPD	Endothelial cells	7.6e-22	-0.54018	0.258	0.427	1.27e-17	Col18a1
PPD	Endothelial cells	7.63e-22	-0.36081	0.355	0.529	1.27e-17	Pttg1ip
PPD	Endothelial cells	9.37e-22	-0.42738	0.28	0.441	1.56e-17	Strn3
PPD	Endothelial cells	9.55e-22	-0.46126	0.248	0.412	1.59e-17	LOC100723442
PPD	Endothelial cells	1.54e-21	-2.90296	0.125	0.276	2.56e-17	Ccl21
PPD	Endothelial cells	1.66e-21	-0.25059	0.048	0.164	2.76e-17	LOC100717129
PPD	Endothelial cells	1.82e-21	-0.35208	0.202	0.363	3.03e-17	Ddah2
PPD	Endothelial cells	1.9e-21	-0.35707	0.17	0.326	3.16e-17	Ebf1
PPD	Endothelial cells	2.63e-21	-0.52602	0.101	0.247	4.38e-17	LOC100713547
PPD	Endothelial cells	2.65e-21	-0.5862	0.287	0.444	4.42e-17	Crybg3
PPD	Endothelial cells	4.88e-21	-0.35376	0.536	0.696	8.13e-17	LOC100718682
PPD	Endothelial cells	4.94e-21	-0.26856	0.091	0.23	8.23e-17	Tm6sf1
PPD	Endothelial cells	5.24e-21	-0.37517	0.291	0.455	8.73e-17	LOC100735904
PPD	Endothelial cells	6.92e-21	-0.47448	0.442	0.619	1.15e-16	Crip2
PPD	Endothelial cells	7.13e-21	-0.30243	0.331	0.503	1.19e-16	Atp5mc2
PPD	Endothelial cells	7.2e-21	-0.37171	0.182	0.341	1.2e-16	Tns2
PPD	Endothelial cells	7.51e-21	-0.36474	0.168	0.326	1.25e-16	Ssh1
PPD	Endothelial cells	1.11e-20	-0.30492	0.08	0.213	1.84e-16	Fhl1
PPD	Endothelial cells	1.33e-20	-0.35425	0.394	0.574	2.22e-16	Ece1
PPD	Endothelial cells	1.36e-20	-0.54454	0.503	0.66	2.26e-16	Luzp1
PPD	Endothelial cells	1.44e-20	-0.41789	0.185	0.341	2.4e-16	Rasa4b
PPD	Endothelial cells	1.82e-20	-0.29085	0.151	0.301	3.03e-16	Nudt14
PPD	Endothelial cells	1.95e-20	-0.26345	0.777	0.88	3.25e-16	Eef2
PPD	Endothelial cells	2.7e-20	-0.2892	0.138	0.284	4.5e-16	Slc38a10
PPD	Endothelial cells	3.03e-20	-0.49321	0.562	0.741	5.05e-16	Zfp36l1
PPD	Endothelial cells	3.75e-20	-0.33237	0.13	0.273	6.25e-16	Gpd2
PPD	Endothelial cells	3.86e-20	-0.44463	0.304	0.469	6.42e-16	Palmd
PPD	Endothelial cells	4.02e-20	-0.29	0.113	0.256	6.69e-16	Ezh1
PPD	Endothelial cells	5.01e-20	-0.33778	0.256	0.409	8.35e-16	LOC100716469
PPD	Endothelial cells	6.63e-20	-0.36718	0.217	0.369	1.1e-15	Arhgap17
PPD	Endothelial cells	7.65e-20	-0.37341	0.236	0.387	1.27e-15	Tnrc6b
PPD	Endothelial cells	7.9e-20	-0.42383	0.303	0.465	1.32e-15	Tspan13
PPD	Endothelial cells	8.42e-20	-0.37046	0.078	0.202	1.4e-15	Btbd3
PPD	Endothelial cells	8.62e-20	-0.68994	0.277	0.424	1.44e-15	Nrn1
PPD	Endothelial cells	9.85e-20	-0.26199	0.881	0.926	1.64e-15	Rpl9
PPD	Endothelial cells	1.19e-19	-0.67734	0.478	0.637	1.98e-15	Id3
PPD	Endothelial cells	1.28e-19	-0.26238	0.922	0.926	2.14e-15	Rpl14
PPD	Endothelial cells	1.49e-19	-0.45507	0.183	0.341	2.49e-15	Entpd1
PPD	Endothelial cells	1.78e-19	-0.36828	0.504	0.65	2.97e-15	Elk3
PPD	Endothelial cells	1.89e-19	-0.25157	0.067	0.188	3.14e-15	Hmgn3
PPD	Endothelial cells	1.96e-19	-0.29068	0.127	0.265	3.26e-15	Dnph1
PPD	Endothelial cells	1.98e-19	-0.3821	0.283	0.431	3.29e-15	Gap43
PPD	Endothelial cells	2.39e-19	-0.31395	0.156	0.299	3.98e-15	Adgra2
PPD	Endothelial cells	2.51e-19	-0.4448	0.515	0.674	4.17e-15	Klf4
PPD	Endothelial cells	2.75e-19	-0.39062	0.495	0.67	4.58e-15	Nucks1
PPD	Endothelial cells	2.96e-19	-0.35937	0.16	0.309	4.93e-15	Olfm1
PPD	Endothelial cells	3.51e-19	-0.26385	0.853	0.91	5.85e-15	Rps5
PPD	Endothelial cells	3.51e-19	-0.43913	0.419	0.563	5.85e-15	Gpbp1
PPD	Endothelial cells	3.66e-19	-0.33086	0.26	0.418	6.1e-15	Dock9
PPD	Endothelial cells	4.15e-19	-0.29727	0.215	0.366	6.92e-15	Cat
PPD	Endothelial cells	4.43e-19	-0.31666	0.291	0.448	7.39e-15	Ca5b
PPD	Endothelial cells	4.65e-19	-0.51528	0.375	0.529	7.75e-15	Itga6
PPD	Endothelial cells	5.7e-19	-0.25881	0.083	0.207	9.5e-15	Aldh7a1
PPD	Endothelial cells	6.38e-19	-0.31519	0.21	0.361	1.06e-14	Dhrs7
PPD	Endothelial cells	1.18e-18	-0.30752	0.111	0.244	1.96e-14	Tusc2
PPD	Endothelial cells	1.22e-18	-0.29389	0.143	0.289	2.04e-14	Ggcx
PPD	Endothelial cells	1.31e-18	-0.31516	0.14	0.275	2.18e-14	Erlec1
PPD	Endothelial cells	1.53e-18	-0.35217	0.381	0.529	2.54e-14	Ppp3ca
PPD	Endothelial cells	1.68e-18	-0.44075	0.285	0.437	2.8e-14	Zbed6
PPD	Endothelial cells	1.85e-18	-0.42669	0.194	0.34	3.08e-14	Epm2aip1
PPD	Endothelial cells	2.31e-18	-0.32735	0.223	0.403	3.84e-14	Mdk
PPD	Endothelial cells	2.32e-18	-0.50592	0.277	0.42	3.86e-14	Pxdn
PPD	Endothelial cells	2.74e-18	-0.31135	0.574	0.781	4.57e-14	Sptbn1
PPD	Endothelial cells	2.8e-18	-0.31129	0.466	0.644	4.66e-14	Map1lc3a
PPD	Endothelial cells	3.44e-18	-0.32738	0.275	0.421	5.72e-14	Anxa11
PPD	Endothelial cells	3.5e-18	-0.50082	0.185	0.327	5.83e-14	Spry1
PPD	Endothelial cells	3.64e-18	-0.63535	0.42	0.556	6.06e-14	Sox7
PPD	Endothelial cells	5.46e-18	-0.53701	0.294	0.435	9.09e-14	Arl4a
PPD	Endothelial cells	5.82e-18	-0.33926	0.059	0.167	9.7e-14	Mpp7
PPD	Endothelial cells	6.23e-18	-0.42437	0.268	0.41	1.04e-13	Ppfibp1
PPD	Endothelial cells	6.83e-18	-0.45507	0.062	0.173	1.14e-13	Tppp3
PPD	Endothelial cells	7.05e-18	-0.25777	0.106	0.235	1.17e-13	CUNH21orf33
PPD	Endothelial cells	8.34e-18	-0.39148	0.098	0.225	1.39e-13	Tnxb
PPD	Endothelial cells	8.81e-18	-0.354	0.131	0.261	1.47e-13	Fzd6
PPD	Endothelial cells	1e-17	-0.34802	0.133	0.267	1.67e-13	Magi3
PPD	Endothelial cells	1.08e-17	-0.25853	0.277	0.431	1.79e-13	Tpd52
PPD	Endothelial cells	1.11e-17	-0.32731	0.202	0.338	1.85e-13	Tmem106b
PPD	Endothelial cells	1.12e-17	-0.25718	0.131	0.27	1.86e-13	Ldhb
PPD	Endothelial cells	1.16e-17	-0.37833	0.159	0.295	1.94e-13	Bcl9
PPD	Endothelial cells	1.2e-17	-0.3365	0.33	0.48	1.99e-13	Lrrc58
PPD	Endothelial cells	1.23e-17	-0.30918	0.274	0.417	2.05e-13	Vamp3
PPD	Endothelial cells	1.38e-17	-0.38453	0.269	0.415	2.29e-13	Rev3l
PPD	Endothelial cells	1.54e-17	-0.25754	0.093	0.216	2.57e-13	Scarb1
PPD	Endothelial cells	1.56e-17	-0.2945	0.055	0.159	2.59e-13	Selenbp1
PPD	Endothelial cells	1.57e-17	-0.25134	0.024	0.108	2.62e-13	Tacstd2
PPD	Endothelial cells	2.45e-17	-0.45886	0.278	0.42	4.08e-13	Clec14a
PPD	Endothelial cells	2.46e-17	-0.36223	0.485	0.637	4.09e-13	Ehd2
PPD	Endothelial cells	2.61e-17	-0.35304	0.546	0.705	4.34e-13	LOC100733498
PPD	Endothelial cells	3.04e-17	-0.261	0.12	0.247	5.06e-13	Glmp
PPD	Endothelial cells	3.39e-17	-0.33401	0.154	0.287	5.64e-13	Mpdz
PPD	Endothelial cells	3.39e-17	-0.28448	0.393	0.545	5.65e-13	Dync1i2
PPD	Endothelial cells	3.4e-17	-0.49325	0.223	0.355	5.67e-13	44810
PPD	Endothelial cells	3.69e-17	-0.48017	0.46	0.62	6.14e-13	Gsn
PPD	Endothelial cells	4.27e-17	-0.37428	0.454	0.611	7.11e-13	Ccdc85b
PPD	Endothelial cells	4.62e-17	-0.31168	0.27	0.417	7.69e-13	Scpep1
PPD	Endothelial cells	4.63e-17	-0.28492	0.583	0.73	7.71e-13	Ssr2
PPD	Endothelial cells	4.71e-17	-0.27376	0.081	0.198	7.85e-13	Pbx1
PPD	Endothelial cells	6.07e-17	-0.26694	0.061	0.167	1.01e-12	Tc2n
PPD	Endothelial cells	7.05e-17	-0.41091	0.385	0.525	1.17e-12	Srgap2
PPD	Endothelial cells	9e-17	-0.32135	0.131	0.259	1.5e-12	LOC100734941
PPD	Endothelial cells	1.13e-16	-0.27314	0.514	0.713	1.89e-12	Ramp3
PPD	Endothelial cells	1.16e-16	-0.3852	0.179	0.306	1.92e-12	Rasal2
PPD	Endothelial cells	1.19e-16	-0.32566	0.501	0.674	1.98e-12	Anxa3
PPD	Endothelial cells	1.37e-16	-0.30181	0.202	0.336	2.28e-12	Smad1
PPD	Endothelial cells	1.39e-16	-0.59807	0.332	0.469	2.31e-12	Tcim
PPD	Endothelial cells	1.42e-16	-0.3711	0.226	0.36	2.36e-12	Epc1
PPD	Endothelial cells	1.49e-16	-0.29722	0.159	0.298	2.48e-12	Cd200
PPD	Endothelial cells	1.56e-16	-0.2838	0.087	0.204	2.6e-12	Flrt2
PPD	Endothelial cells	1.69e-16	-0.29672	0.106	0.227	2.82e-12	Smarca2
PPD	Endothelial cells	1.95e-16	-0.2723	0.425	0.574	3.25e-12	Wasf2
PPD	Endothelial cells	2.1e-16	-0.34285	0.177	0.316	3.49e-12	Inafm2
PPD	Endothelial cells	2.24e-16	-0.49838	0.35	0.483	3.74e-12	LOC100720027
PPD	Endothelial cells	2.34e-16	-0.26138	0.086	0.201	3.9e-12	Slc40a1
PPD	Endothelial cells	2.61e-16	-0.33668	0.253	0.39	4.35e-12	Gtf2i
PPD	Endothelial cells	2.99e-16	-0.31511	0.176	0.31	4.98e-12	Sigirr
PPD	Endothelial cells	3.07e-16	-0.36392	0.352	0.52	5.11e-12	Efnb2
PPD	Endothelial cells	3.46e-16	-0.67303	0.476	0.591	5.76e-12	Socs3
PPD	Endothelial cells	3.53e-16	-0.37077	0.241	0.375	5.88e-12	Map3k11
PPD	Endothelial cells	3.55e-16	-0.43474	0.117	0.236	5.91e-12	Atp8a1
PPD	Endothelial cells	4.02e-16	-0.27018	0.158	0.287	6.69e-12	Cir1
PPD	Endothelial cells	4.73e-16	-0.29418	0.184	0.321	7.89e-12	Rfc1
PPD	Endothelial cells	5.15e-16	-0.7169	0.516	0.656	8.58e-12	Hsph1
PPD	Endothelial cells	5.24e-16	-0.37775	0.376	0.566	8.72e-12	Col3a1
PPD	Endothelial cells	5.48e-16	-0.45917	0.309	0.448	9.13e-12	LOC100734206
PPD	Endothelial cells	6.54e-16	-0.25894	0.072	0.179	1.09e-11	Cadm1
PPD	Endothelial cells	7.93e-16	-0.35792	0.252	0.381	1.32e-11	Ctcf
PPD	Endothelial cells	8.98e-16	-0.26699	0.108	0.225	1.5e-11	Pdcd4
PPD	Endothelial cells	9.87e-16	-0.29074	0.684	0.836	1.64e-11	Cavin1
PPD	Endothelial cells	9.89e-16	-0.32307	0.113	0.23	1.65e-11	Pgm5
PPD	Endothelial cells	1.14e-15	-0.38522	0.192	0.318	1.9e-11	Myo6
PPD	Endothelial cells	1.15e-15	-0.40603	0.279	0.427	1.92e-11	Ptprg
PPD	Endothelial cells	1.3e-15	-0.2541	0.119	0.242	2.17e-11	Ltbp3
PPD	Endothelial cells	1.38e-15	-0.34416	0.304	0.443	2.29e-11	Ube2h
PPD	Endothelial cells	1.53e-15	-0.25208	0.342	0.489	2.55e-11	Ddx39b
PPD	Endothelial cells	1.54e-15	-0.27806	0.286	0.424	2.57e-11	Nckap1
PPD	Endothelial cells	1.81e-15	-0.32191	0.439	0.602	3.02e-11	Bmpr2
PPD	Endothelial cells	1.84e-15	-0.26057	0.055	0.153	3.07e-11	Cldn11
PPD	Endothelial cells	2.04e-15	-0.36503	0.084	0.193	3.39e-11	Fat4
PPD	Endothelial cells	2.04e-15	-0.2947	0.345	0.491	3.4e-11	Ppic
PPD	Endothelial cells	2.43e-15	-0.28329	0.075	0.181	4.04e-11	LOC106025607
PPD	Endothelial cells	2.46e-15	-0.45514	0.228	0.358	4.1e-11	Dnajb4
PPD	Endothelial cells	3.26e-15	-0.27947	0.166	0.299	5.43e-11	Gmfg
PPD	Endothelial cells	3.59e-15	-0.278	0.158	0.287	5.98e-11	Ctnnbip1
PPD	Endothelial cells	3.62e-15	-0.37144	0.421	0.573	6.03e-11	Podxl
PPD	Endothelial cells	3.86e-15	-0.3046	0.452	0.603	6.44e-11	Mtus1
PPD	Endothelial cells	3.96e-15	-0.26164	0.134	0.255	6.6e-11	Mansc1
PPD	Endothelial cells	4.02e-15	-0.31382	0.036	0.119	6.7e-11	Nr2f1
PPD	Endothelial cells	4.32e-15	-0.25294	0.042	0.13	7.19e-11	Ntn1
PPD	Endothelial cells	4.37e-15	-0.35631	0.493	0.637	7.28e-11	App
PPD	Endothelial cells	5.31e-15	-0.42618	0.326	0.452	8.85e-11	Meox2
PPD	Endothelial cells	5.43e-15	-0.49119	0.494	0.64	9.04e-11	Id1
PPD	Endothelial cells	5.48e-15	-0.36159	0.188	0.313	9.13e-11	LOC100731961
PPD	Endothelial cells	5.49e-15	-0.29607	0.123	0.238	9.15e-11	Svil
PPD	Endothelial cells	5.57e-15	-0.25774	0.185	0.313	9.27e-11	Usp22
PPD	Endothelial cells	5.59e-15	-0.28219	0.138	0.259	9.31e-11	Pmf1
PPD	Endothelial cells	6.13e-15	-0.29684	0.155	0.276	1.02e-10	Lonp2
PPD	Endothelial cells	7.34e-15	-0.27251	0.125	0.242	1.22e-10	Nfatc1
PPD	Endothelial cells	7.62e-15	-0.41248	0.34	0.472	1.27e-10	Pcf11
PPD	Endothelial cells	8.27e-15	-0.36284	0.256	0.381	1.38e-10	Fli1
PPD	Endothelial cells	1.06e-14	-0.37972	0.321	0.449	1.76e-10	Zbtb10
PPD	Endothelial cells	1.24e-14	-0.2728	0.068	0.168	2.07e-10	Tgfb2
PPD	Endothelial cells	1.36e-14	-0.26078	0.344	0.489	2.26e-10	S100a13
PPD	Endothelial cells	1.38e-14	-0.28811	0.094	0.204	2.29e-10	Hoxa5
PPD	Endothelial cells	1.6e-14	-0.30666	0.244	0.372	2.67e-10	Rara
PPD	Endothelial cells	1.6e-14	-0.27668	0.385	0.512	2.67e-10	Map4
PPD	Endothelial cells	1.88e-14	-0.34431	0.112	0.227	3.14e-10	Hps3
PPD	Endothelial cells	2.21e-14	-0.28427	0.312	0.443	3.69e-10	Hipk3
PPD	Endothelial cells	2.35e-14	-0.28062	0.09	0.198	3.92e-10	CUNH5orf42
PPD	Endothelial cells	3.4e-14	-0.33236	0.29	0.42	5.66e-10	Kmt2c
PPD	Endothelial cells	3.64e-14	-0.32396	0.227	0.35	6.07e-10	Dpysl2
PPD	Endothelial cells	4.4e-14	-0.41787	0.413	0.537	7.33e-10	Cd93
PPD	Endothelial cells	4.75e-14	-0.27715	0.194	0.319	7.91e-10	Tns1
PPD	Endothelial cells	5.2e-14	-0.27335	0.034	0.113	8.66e-10	Mfsd2a
PPD	Endothelial cells	5.5e-14	-0.25265	0.18	0.302	9.16e-10	Map7d3
PPD	Endothelial cells	5.57e-14	-0.25351	0.206	0.33	9.27e-10	Atraid
PPD	Endothelial cells	5.87e-14	-0.2847	0.15	0.269	9.77e-10	Med28
PPD	Endothelial cells	5.87e-14	-0.26971	0.159	0.284	9.78e-10	Sorbs2
PPD	Endothelial cells	7.29e-14	-0.37121	0.308	0.443	1.21e-09	Klf10
PPD	Endothelial cells	8.57e-14	-0.25915	0.32	0.471	1.43e-09	Tspan7
PPD	Endothelial cells	8.7e-14	-0.33785	0.326	0.443	1.45e-09	Dnpep
PPD	Endothelial cells	1.04e-13	-0.50015	0.308	0.421	1.73e-09	Tcf7l2
PPD	Endothelial cells	1.55e-13	-0.30821	0.245	0.369	2.58e-09	Mpc1
PPD	Endothelial cells	1.72e-13	-0.27114	0.409	0.539	2.87e-09	Nop53
PPD	Endothelial cells	1.88e-13	-0.25133	0.263	0.39	3.14e-09	Cdk13
PPD	Endothelial cells	1.91e-13	-0.35683	0.475	0.613	3.18e-09	Rbbp6
PPD	Endothelial cells	2.06e-13	-0.29241	0.107	0.213	3.43e-09	Sox13
PPD	Endothelial cells	2.06e-13	-0.26157	0.087	0.19	3.44e-09	LOC100730084
PPD	Endothelial cells	2.32e-13	-0.29197	0.317	0.461	3.87e-09	Plp2
PPD	Endothelial cells	2.39e-13	-0.37576	0.315	0.448	3.99e-09	Plxnd1
PPD	Endothelial cells	2.64e-13	-0.26385	0.373	0.495	4.4e-09	Nsd3
PPD	Endothelial cells	4.13e-13	-0.26439	0.203	0.323	6.87e-09	Srp9
PPD	Endothelial cells	4.18e-13	-0.312	0.407	0.543	6.96e-09	Tjp1
PPD	Endothelial cells	4.59e-13	-0.28024	0.132	0.242	7.64e-09	Pde9a
PPD	Endothelial cells	5.7e-13	-0.38614	0.265	0.383	9.49e-09	Arhgef3
PPD	Endothelial cells	6.53e-13	-0.31794	0.201	0.316	1.09e-08	Tcf12
PPD	Endothelial cells	8.6e-13	-0.41449	0.393	0.519	1.43e-08	Egfl7
PPD	Endothelial cells	9.77e-13	-0.32203	0.224	0.338	1.63e-08	Smc4
PPD	Endothelial cells	1.1e-12	-0.29792	0.229	0.343	1.82e-08	Tulp4
PPD	Endothelial cells	1.17e-12	-0.34474	0.359	0.481	1.94e-08	Pnisr
PPD	Endothelial cells	1.18e-12	-0.26007	0.722	0.85	1.97e-08	Hmgb1
PPD	Endothelial cells	1.18e-12	-0.27566	0.201	0.316	1.97e-08	Adam10
PPD	Endothelial cells	1.28e-12	-0.26024	0.127	0.238	2.13e-08	Ltbp1
PPD	Endothelial cells	1.28e-12	-0.31921	0.44	0.565	2.14e-08	Ppp1r12a
PPD	Endothelial cells	1.47e-12	-0.44668	0.379	0.506	2.44e-08	Lifr
PPD	Endothelial cells	1.51e-12	-0.3456	0.19	0.307	2.52e-08	Syt11
PPD	Endothelial cells	1.53e-12	-0.27994	0.278	0.398	2.55e-08	Hdac7
PPD	Endothelial cells	1.57e-12	-0.64083	0.169	0.287	2.61e-08	Cd36
PPD	Endothelial cells	1.65e-12	-0.25095	0.1	0.201	2.75e-08	Tanc2
PPD	Endothelial cells	2.03e-12	-0.2531	0.169	0.281	3.39e-08	Cmc1
PPD	Endothelial cells	2.09e-12	-0.30762	0.302	0.418	3.48e-08	Rhoj
PPD	Endothelial cells	2.11e-12	-0.27918	0.219	0.332	3.51e-08	Tek
PPD	Endothelial cells	3e-12	-0.28608	0.256	0.369	4.99e-08	Pdlim5
PPD	Endothelial cells	3.41e-12	-0.27282	0.089	0.184	5.69e-08	Mest
PPD	Endothelial cells	4.37e-12	-0.27652	0.127	0.228	7.29e-08	Klhl5
PPD	Endothelial cells	4.81e-12	-0.25275	0.229	0.34	8e-08	Bbx
PPD	Endothelial cells	4.94e-12	-0.25579	0.309	0.427	8.23e-08	Dap
PPD	Endothelial cells	5.5e-12	-0.31945	0.072	0.16	9.17e-08	Prc1
PPD	Endothelial cells	6.05e-12	-0.38973	0.275	0.384	1.01e-07	LOC100734191
PPD	Endothelial cells	6.47e-12	-0.2852	0.215	0.324	1.08e-07	Phf20l1
PPD	Endothelial cells	6.74e-12	-0.34014	0.472	0.588	1.12e-07	Mbnl1
PPD	Endothelial cells	7.58e-12	-0.26042	0.316	0.429	1.26e-07	Os9
PPD	Endothelial cells	7.8e-12	-0.29566	0.207	0.318	1.3e-07	Ttf1
PPD	Endothelial cells	9.37e-12	-0.48475	0.58	0.645	1.56e-07	Bhlhe40
PPD	Endothelial cells	9.91e-12	-0.37172	0.276	0.397	1.65e-07	Ccnd1
PPD	Endothelial cells	1.07e-11	-0.29308	0.116	0.215	1.78e-07	Decr1
PPD	Endothelial cells	1.07e-11	-0.28983	0.258	0.369	1.79e-07	Man2a1
PPD	Endothelial cells	1.08e-11	-0.34642	0.177	0.285	1.79e-07	Zbtb11
PPD	Endothelial cells	1.19e-11	-0.36689	0.135	0.242	1.98e-07	Hopx
PPD	Endothelial cells	1.23e-11	-0.25701	0.159	0.264	2.05e-07	Elof1
PPD	Endothelial cells	1.36e-11	-0.31067	0.474	0.631	2.27e-07	Afdn
PPD	Endothelial cells	1.5e-11	-0.3045	0.234	0.34	2.49e-07	Asap2
PPD	Endothelial cells	1.55e-11	-0.32468	0.375	0.488	2.59e-07	Zeb1
PPD	Endothelial cells	1.57e-11	-0.28279	0.176	0.282	2.62e-07	Cdkn2d
PPD	Endothelial cells	1.6e-11	-0.27035	0.112	0.208	2.67e-07	Cyyr1
PPD	Endothelial cells	1.88e-11	-0.27358	0.194	0.301	3.14e-07	Gcc2
PPD	Endothelial cells	2.04e-11	-0.27727	0.256	0.366	3.39e-07	Ctdsp2
PPD	Endothelial cells	2.23e-11	-0.34662	0.328	0.451	3.72e-07	Heg1
PPD	Endothelial cells	2.33e-11	-0.31421	0.273	0.383	3.89e-07	Sp3
PPD	Endothelial cells	2.56e-11	-0.26982	0.32	0.431	4.26e-07	Nr1d2
PPD	Endothelial cells	3.04e-11	-0.36563	0.198	0.306	5.06e-07	Mkl2
PPD	Endothelial cells	3.22e-11	-0.27408	0.234	0.343	5.36e-07	LOC100728147
PPD	Endothelial cells	3.22e-11	-0.28809	0.397	0.531	5.37e-07	Taf7
PPD	Endothelial cells	3.29e-11	-0.36956	0.413	0.528	5.47e-07	Plec
PPD	Endothelial cells	3.41e-11	-0.29752	0.191	0.296	5.67e-07	Nsd1
PPD	Endothelial cells	3.62e-11	-0.30075	0.144	0.247	6.03e-07	Vwa1
PPD	Endothelial cells	3.92e-11	-0.25957	0.299	0.406	6.54e-07	Mef2a
PPD	Endothelial cells	4.24e-11	-0.27284	0.378	0.494	7.06e-07	Arid1a
PPD	Endothelial cells	4.72e-11	-0.31355	0.075	0.16	7.86e-07	Stab1
PPD	Endothelial cells	4.73e-11	-0.26719	0.228	0.335	7.89e-07	Atf7ip
PPD	Endothelial cells	4.77e-11	-0.28392	0.239	0.353	7.95e-07	Arhgap26
PPD	Endothelial cells	4.86e-11	-0.2899	0.299	0.407	8.1e-07	LOC100713411
PPD	Endothelial cells	5.55e-11	-0.34986	0.312	0.421	9.24e-07	LOC100724358
PPD	Endothelial cells	7.35e-11	-0.29589	0.29	0.395	1.22e-06	Galnt18
PPD	Endothelial cells	8.01e-11	-0.33787	0.22	0.327	1.33e-06	Osmr
PPD	Endothelial cells	8.84e-11	-0.29276	0.435	0.552	1.47e-06	Spen
PPD	Endothelial cells	9.52e-11	-0.2581	0.141	0.238	1.59e-06	Gkap1
PPD	Endothelial cells	1.08e-10	-0.30453	0.708	0.827	1.8e-06	Cd9
PPD	Endothelial cells	1.14e-10	-0.28794	0.372	0.48	1.9e-06	Foxo1
PPD	Endothelial cells	1.48e-10	-0.33606	0.242	0.343	2.47e-06	Amotl2
PPD	Endothelial cells	1.54e-10	-0.32022	0.121	0.216	2.56e-06	Pcdh17
PPD	Endothelial cells	1.6e-10	-0.4478	0.47	0.582	2.67e-06	Jmjd1c
PPD	Endothelial cells	1.8e-10	-0.27876	0.151	0.25	3e-06	LOC100723367
PPD	Endothelial cells	1.94e-10	-0.28456	0.227	0.327	3.23e-06	Rere
PPD	Endothelial cells	2.17e-10	-0.32023	0.338	0.438	3.62e-06	Erg
PPD	Endothelial cells	2.69e-10	-0.25397	0.188	0.287	4.48e-06	Pbrm1
PPD	Endothelial cells	3.53e-10	-0.30646	0.128	0.224	5.88e-06	Fbln2
PPD	Endothelial cells	3.7e-10	-0.26485	0.197	0.292	6.17e-06	Zc3h7b
PPD	Endothelial cells	4.38e-10	-0.27773	0.297	0.409	7.3e-06	Rgs3
PPD	Endothelial cells	5.43e-10	-0.26471	0.201	0.299	9.05e-06	Ralgapa1
PPD	Endothelial cells	5.63e-10	-0.296	0.356	0.463	9.38e-06	Chd4
PPD	Endothelial cells	7.15e-10	-0.32921	0.073	0.151	1.19e-05	LOC100724477
PPD	Endothelial cells	7.28e-10	-0.30226	0.167	0.272	1.21e-05	Snai1
PPD	Endothelial cells	7.33e-10	-0.25267	0.125	0.218	1.22e-05	Znf503
PPD	Endothelial cells	9.84e-10	-0.27877	0.144	0.242	1.64e-05	Sfn
PPD	Endothelial cells	1.05e-09	-0.29763	0.315	0.418	1.75e-05	Nipbl
PPD	Endothelial cells	1.07e-09	-0.32572	0.243	0.336	1.78e-05	CUNH1orf54
PPD	Endothelial cells	1.13e-09	-0.26377	0.314	0.41	1.89e-05	Rab21
PPD	Endothelial cells	1.8e-09	-0.25331	0.214	0.31	3.01e-05	Phf14
PPD	Endothelial cells	1.81e-09	-0.26441	0.314	0.409	3.01e-05	Tacc1
PPD	Endothelial cells	2.19e-09	-0.2601	0.11	0.191	3.64e-05	LOC100718069
PPD	Endothelial cells	2.62e-09	-0.2759	0.408	0.519	4.36e-05	Bptf
PPD	Endothelial cells	2.8e-09	-0.25521	0.124	0.208	4.66e-05	Smad5
PPD	Endothelial cells	2.87e-09	-0.2758	0.081	0.157	4.78e-05	Nbea
PPD	Endothelial cells	3.13e-09	-0.33391	0.102	0.185	5.21e-05	Slc6a6
PPD	Endothelial cells	3.27e-09	-0.3595	0.302	0.387	5.45e-05	Mgll
PPD	Endothelial cells	3.69e-09	-0.25574	0.34	0.437	6.15e-05	LOC100734680
PPD	Endothelial cells	4.04e-09	-0.25558	0.16	0.248	6.73e-05	Znf131
PPD	Endothelial cells	4.65e-09	-0.25375	0.217	0.309	7.75e-05	Mllt10
PPD	Endothelial cells	4.79e-09	-0.27427	0.276	0.389	7.97e-05	Cited2
PPD	Endothelial cells	5.29e-09	-0.25123	0.368	0.463	8.81e-05	Arl5a
PPD	Endothelial cells	7.65e-09	-0.26615	0.229	0.324	0.000127	Specc1l
PPD	Endothelial cells	9.51e-09	-0.25177	0.212	0.299	0.000158	Vps13a
PPD	Endothelial cells	1.04e-08	-0.27041	0.443	0.566	0.000174	Crebrf
PPD	Endothelial cells	1.07e-08	-0.28803	0.194	0.284	0.000178	Scn1b
PPD	Endothelial cells	1.2e-08	-0.25077	0.248	0.341	0.0002	Usp9x
PPD	Endothelial cells	1.21e-08	-0.30279	0.438	0.526	0.000201	Adgrl4
PPD	Endothelial cells	1.56e-08	-0.44416	0.517	0.568	0.000259	Fosl2
PPD	Endothelial cells	1.85e-08	-0.25992	0.148	0.233	0.000308	Adcy4
PPD	Endothelial cells	1.89e-08	-0.3071	0.056	0.122	0.000314	Rimklb
PPD	Endothelial cells	2.48e-08	-0.26072	0.247	0.336	0.000413	Setd7
PPD	Endothelial cells	2.86e-08	-0.25515	0.586	0.699	0.000476	Ets1
PPD	Endothelial cells	3.1e-08	-0.27971	0.295	0.387	0.000517	Arhgap5
PPD	Endothelial cells	3.71e-08	-0.25275	0.043	0.102	0.000618	LOC100723623
PPD	Endothelial cells	3.93e-08	-0.27282	0.254	0.343	0.000654	F2r
PPD	Endothelial cells	5.07e-08	-0.25496	0.263	0.355	0.000844	Vamp5
PPD	Endothelial cells	5.2e-08	-0.32329	0.342	0.426	0.000867	Retreg1
PPD	Endothelial cells	6.93e-08	-0.25934	0.312	0.401	0.001155	Irf2
PPD	Endothelial cells	7.58e-08	-0.36425	0.323	0.401	0.001263	Nfat5
PPD	Endothelial cells	8.42e-08	-0.25491	0.527	0.631	0.001403	LOC101788480
PPD	Endothelial cells	9.04e-08	-0.28371	0.221	0.306	0.001506	Fnip2
PPD	Endothelial cells	9.23e-08	-0.27277	0.18	0.261	0.001537	Nr2f2
PPD	Endothelial cells	9.71e-08	-0.31337	0.457	0.537	0.001617	Cd34
PPD	Endothelial cells	1.06e-07	-0.43376	0.305	0.378	0.001765	Asxl1
PPD	Endothelial cells	1.07e-07	-0.26064	0.241	0.326	0.001789	Dab2ip
PPD	Endothelial cells	1.21e-07	-0.3427	0.665	0.702	0.002024	Epas1
PPD	Endothelial cells	1.36e-07	-0.28104	0.141	0.216	0.002271	Rusc1
PPD	Endothelial cells	2.03e-07	-0.33821	0.374	0.485	0.003378	Aqp1
PPD	Endothelial cells	2.08e-07	-0.30256	0.081	0.148	0.003462	Sema3g
PPD	Endothelial cells	2.95e-07	-0.25983	0.174	0.252	0.00491	Znf638
PPD	Endothelial cells	3.51e-07	-0.28832	0.224	0.301	0.005845	CUNH1orf21
PPD	Endothelial cells	4.05e-07	-0.2592	0.345	0.421	0.006747	Serinc3
PPD	Endothelial cells	4.22e-07	-0.29423	0.253	0.329	0.007037	Caskin2
PPD	Endothelial cells	4.85e-07	-0.28575	0.286	0.372	0.008073	Prex2
PPD	Endothelial cells	1e-06	-0.25966	0.259	0.333	0.01671	Taok2
PPD	Endothelial cells	1.07e-06	-0.2669	0.177	0.253	0.017832	Rapgef3
PPD	Endothelial cells	1.09e-06	-0.26034	0.276	0.35	0.018148	Prkch
PPD	Endothelial cells	1.68e-06	-0.26071	0.343	0.41	0.027912	Ppp2r2a
[truncated: 1,191 more rows]
