# Supplementary material for: Investigation of the cell composition and gene expression in the delayed-type hypersensitivity tuberculin skin test
Source: Mil Med Res. 2023 Mar 16;10:14. doi: 10.1186/s40779-023-00450-2 (PMC10018871; doi:10.1186/s40779-023-00450-2)
Supplement: Supplementary file 3 — Additional file 3. Up-regulated DEGs shared by EC and PPD expressed in at least four cell types [file 40779_2023_450_MOESM3_ESM.xlsx]

## Sheet: Table S1
Table S1 Upregulated DEGs shared by EC and PPD expressed in at least four cell types
Sample	cluster	p_val	avg_logFC	pct.1	pct.2	p_val_adj	gene
EC	Endothelial cells	1.06e-36	0.41062	0.979	0.91	1.76e-32	Actb
EC	Fibroblasts	6.79983e-103	0.307702	0.96	0.945	1.13272e-98	Actb
EC	Hepatocytes	5.52e-11	0.464583	1	0.995	9.19e-07	Actb
EC	Monocytes	1.33e-27	0.671819	1	0.991	2.22e-23	Actb
EC	T cells	7.82e-10	0.273679	0.998	0.994	1.3e-05	Actb
PPD	Endothelial cells	5.87626e-128	0.794435	0.985	0.91	9.78867e-124	Actb
PPD	Fibroblasts	0	0.607524	0.969	0.945	0	Actb
PPD	Monocytes	2.17e-34	0.769466	1	0.991	3.61e-30	Actb
PPD	T cells	5.66e-14	0.273452	1	0.994	9.43e-10	Actb
EC	Endothelial	3.1e-89	1.03055	0.727	0.273	5.16e-85	Adamts4
EC	Fibroblasts	0	2.4327	0.779	0.069	0	Adamts4
EC	Hepatocytes	1.10647e-214	0.858624	0.77	0.016	1.84316e-210	Adamts4
EC	Monocytes	1.73e-41	0.737599	0.793	0.018	2.87e-37	Adamts4
EC	T cells	5.17e-37	0.79672	0.618	0.013	8.61e-33	Adamts4
PPD	Endothelial	1.88e-54	0.95163	0.615	0.273	3.13e-50	Adamts4
PPD	Fibroblasts	0	1.95742	0.674	0.069	0	Adamts4
PPD	Hepatocytes	1.87855e-101	0.465147	0.582	0.016	3.12929e-97	Adamts4
PPD	Monocytes	1.87e-29	0.511389	0.657	0.018	3.11e-25	Adamts4
PPD	T cells	3.25e-23	0.447344	0.433	0.013	5.42e-19	Adamts4
EC	Endothelial cells	5.69e-48	0.632004	0.773	0.582	9.48e-44	Aldoa
EC	Fibroblasts	9.64926e-143	0.506154	0.782	0.742	1.60737e-138	Aldoa
EC	Monocytes	1.11e-14	0.358087	0.991	0.908	1.84e-10	Aldoa
EC	T cells	1.58e-18	0.4243	0.969	0.762	2.63e-14	Aldoa
PPD	Endothelial cells	8.22e-75	0.923276	0.779	0.582	1.37e-70	Aldoa
PPD	Fibroblasts	1.50653e-206	0.634529	0.777	0.742	2.50958e-202	Aldoa
PPD	Monocytes	1.1e-21	0.473896	0.993	0.908	1.84e-17	Aldoa
PPD	T cells	2.59e-21	0.412131	0.979	0.762	4.32e-17	Aldoa
EC	Endothelial	5.37e-36	0.461938	0.343	0.086	8.94e-32	Arid5a
EC	Fibroblasts	0	0.572861	0.386	0.078	0	Arid5a
EC	Hepatocytes	7.9e-60	0.295323	0.456	0.062	1.32e-55	Arid5a
EC	Monocytes	4.82e-21	0.483633	0.718	0.156	8.03e-17	Arid5a
PPD	Endothelial	6.53e-20	0.359415	0.26	0.086	1.09e-15	Arid5a
PPD	Fibroblasts	1.19177e-236	0.443175	0.333	0.078	1.98526e-232	Arid5a
PPD	Hepatocytes	1.5e-39	0.366826	0.564	0.062	2.5e-35	Arid5a
PPD	Monocytes	1.95e-16	0.343947	0.665	0.156	3.24e-12	Arid5a
EC	Endothelial cells	3.38e-61	0.897751	0.344	0.009	5.64e-57	Aspg
EC	Fibroblasts	0	1.03649	0.383	0.036	0	Aspg
EC	Hepatocytes	2.72e-22	0.342362	0.559	0.232	4.53e-18	Aspg
EC	Monocytes	1.7e-51	2.03592	0.95	0.083	2.83e-47	Aspg
EC	T cells	7.09e-19	0.420134	0.402	0.019	1.18e-14	Aspg
PPD	Endothelial cells	3.22e-42	0.83121	0.258	0.009	5.36e-38	Aspg
PPD	Fibroblasts	4.5531e-287	0.846942	0.297	0.036	7.58456e-283	Aspg
PPD	Monocytes	6.04e-50	1.50975	0.96	0.083	1.01e-45	Aspg
PPD	T cells	8.11e-13	0.272148	0.29	0.019	1.35e-08	Aspg
EC	Endothelial	9.19e-27	0.263649	0.999	0.985	1.53e-22	B2m
EC	Fibroblasts	0	1.1026	0.998	0.955	0	B2m
EC	Hepatocytes	3.04e-27	0.46292	1	0.995	5.07e-23	B2m
EC	Monocytes	4.84e-13	0.283208	1	0.991	8.06e-09	B2m
EC	T cells	2.25e-19	0.349759	1	0.994	3.75e-15	B2m
PPD	Endothelial	7.01e-30	0.282019	0.999	0.985	1.17e-25	B2m
PPD	Fibroblasts	0	1.1227	0.997	0.955	0	B2m
PPD	Hepatocytes	3.15e-15	0.644535	0.982	0.995	5.24e-11	B2m
PPD	T cells	2.87e-23	0.315024	1	0.994	4.77e-19	B2m
EC	Endothelial	2.39e-18	0.387513	0.437	0.259	3.99e-14	Bak1
EC	Fibroblasts	1.5e-89	0.422163	0.401	0.259	2.49e-85	Bak1
EC	Monocytes	3.2e-18	0.431512	0.903	0.422	5.33e-14	Bak1
EC	T cells	1.13e-12	0.312187	0.742	0.319	1.89e-08	Bak1
PPD	Endothelial	1.4e-21	0.557708	0.448	0.259	2.34e-17	Bak1
PPD	Fibroblasts	9.32774e-144	0.578007	0.45	0.259	1.55382e-139	Bak1
PPD	Monocytes	5.2e-17	0.412899	0.9	0.422	8.66e-13	Bak1
PPD	T cells	1.49e-11	0.253377	0.717	0.319	2.47e-07	Bak1
EC	Fibroblasts	0	1.39241	0.523	0.006	0	Bcl2a1
EC	Hepatocytes	6.52726e-193	0.702124	0.691	0.013	1.08731e-188	Bcl2a1
EC	Monocytes	4.41e-43	1.40209	0.991	0.44	7.34e-39	Bcl2a1
EC	T cells	4.59e-17	0.597429	0.922	0.494	7.64e-13	Bcl2a1
PPD	Endothelial	1.06e-71	1.20146	0.56	0.159	1.77e-67	Bcl2a1
PPD	Fibroblasts	0	1.33903	0.435	0.006	0	Bcl2a1
PPD	Hepatocytes	4.31167e-116	0.689003	0.6	0.013	7.18237e-112	Bcl2a1
PPD	Monocytes	7.19e-31	0.946138	0.983	0.44	1.2e-26	Bcl2a1
PPD	T cells	7.81e-17	0.437628	0.915	0.494	1.3e-12	Bcl2a1
EC	Endothelial	2.36e-55	0.790209	0.656	0.358	3.93e-51	Bst2
EC	Fibroblasts	0	1.36248	0.661	0.359	0	Bst2
EC	Hepatocytes	1.89e-84	0.896113	0.662	0.111	3.14e-80	Bst2
EC	Monocytes	3e-26	0.666387	0.882	0.312	4.99e-22	Bst2
PPD	Endothelial	1.51e-15	0.521123	0.501	0.358	2.51e-11	Bst2
PPD	Fibroblasts	0	1.07689	0.631	0.359	0	Bst2
PPD	Hepatocytes	1.17e-40	1.60855	0.691	0.111	1.95e-36	Bst2
PPD	Monocytes	1.3e-28	0.679559	0.901	0.312	2.16e-24	Bst2
EC	Endothelial	8.31e-85	1.14058	0.434	0.006	1.39e-80	C1qa
EC	Fibroblasts	0	1.29392	0.462	0.007	0	C1qa
EC	Hepatocytes	5.40912e-166	0.541264	0.583	0.008	9.01051e-162	C1qa
EC	Monocytes	1.34e-39	1.45831	0.971	0.376	2.23e-35	C1qa
EC	T cells	1.46e-24	0.523779	0.478	0.019	2.42e-20	C1qa
PPD	Endothelial	6.14e-51	0.986402	0.294	0.006	1.02e-46	C1qa
PPD	Fibroblasts	0	1.04195	0.317	0.007	0	C1qa
PPD	Hepatocytes	3.42e-99	0.515408	0.473	0.008	5.7e-95	C1qa
PPD	Monocytes	1.12e-28	0.987745	0.927	0.376	1.87e-24	C1qa
PPD	T cells	8.16e-14	0.343773	0.302	0.019	1.36e-09	C1qa
EC	Endothelial	1.81e-98	1.27523	0.489	0.011	3.01e-94	C1qb
EC	Fibroblasts	0	1.41653	0.516	0.012	0	C1qb
EC	Hepatocytes	5.12629e-171	0.671302	0.598	0.008	8.53938e-167	C1qb
EC	Monocytes	6.42e-41	1.32755	0.973	0.33	1.07e-36	C1qb
EC	T cells	2.46e-27	0.615574	0.505	0.013	4.1e-23	C1qb
PPD	Endothelial	5.5e-59	1.12408	0.337	0.011	9.16e-55	C1qb
PPD	Fibroblasts	0	1.16517	0.367	0.012	0	C1qb
PPD	Hepatocytes	4.3e-89	0.313865	0.436	0.008	7.17e-85	C1qb
PPD	Monocytes	1.5e-31	0.809183	0.945	0.33	2.5e-27	C1qb
PPD	T cells	5.55e-18	0.42664	0.358	0.013	9.24e-14	C1qb
EC	Endothelial	1.09266e-152	1.75096	0.895	0.287	1.82014e-148	Ccl2
EC	Fibroblasts	0	2.48459	0.907	0.216	0	Ccl2
EC	Hepatocytes	4.3311e-172	1.39118	0.907	0.089	7.21474e-168	Ccl2
EC	Monocytes	2.26e-43	1.37876	0.939	0.11	3.76e-39	Ccl2
EC	NK cells	2.19e-06	1.8382	0.742	0.062	0.0364861	Ccl2
EC	T cells	1.91e-50	1.16897	0.802	0.044	3.19e-46	Ccl2
PPD	Endothelial	2.6709e-161	1.93333	0.887	0.287	4.44918e-157	Ccl2
PPD	Fibroblasts	0	2.13053	0.862	0.216	0	Ccl2
PPD	Hepatocytes	2.8e-72	1.55474	0.873	0.089	4.66e-68	Ccl2
PPD	Monocytes	2.8e-41	1.59683	0.919	0.11	4.67e-37	Ccl2
PPD	T cells	5.35e-44	0.811376	0.712	0.044	8.91e-40	Ccl2
EC	Endothelial	1.07e-46	0.680467	0.331	0.043	1.79e-42	Cd14
EC	Fibroblasts	0	0.851386	0.394	0.038	0	Cd14
EC	Hepatocytes	1.05871e-108	0.265572	0.382	0.004	1.7636e-104	Cd14
EC	Monocytes	1.63e-57	2.17274	0.976	0.174	2.72e-53	Cd14
EC	T cells	1.35e-14	0.31608	0.305	0.006	2.24e-10	Cd14
PPD	Endothelial	2.07e-49	0.884656	0.344	0.043	3.45e-45	Cd14
PPD	Fibroblasts	0	1.08244	0.454	0.038	0	Cd14
PPD	Hepatocytes	3.8619e-106	0.483814	0.436	0.004	6.43315e-102	Cd14
PPD	Monocytes	5.95e-59	2.32084	0.979	0.174	9.92e-55	Cd14
PPD	T cells	1.28e-13	0.331392	0.279	0.006	2.13e-09	Cd14
EC	Endothelial cells	2.27e-38	0.518624	0.844	0.698	3.77e-34	Cd63
EC	Fibroblasts	2.10076e-160	0.416358	0.84	0.83	3.49945e-156	Cd63
EC	Monocytes	2.09e-18	0.63137	0.997	0.853	3.48e-14	Cd63
EC	T cells	3.02e-18	0.556763	0.874	0.431	5.03e-14	Cd63
PPD	Endothelial cells	7e-74	0.801148	0.835	0.698	1.17e-69	Cd63
PPD	Fibroblasts	1.60717e-228	0.53193	0.84	0.83	2.67723e-224	Cd63
PPD	Monocytes	4.09e-11	0.437115	0.99	0.853	6.82e-07	Cd63
PPD	T cells	3.82e-18	0.469038	0.864	0.431	6.36e-14	Cd63
EC	Fibroblasts	7.15017e-155	0.660757	0.713	0.662	1.19107e-150	Cd81
EC	Hepatocytes	1.59e-22	0.481182	0.569	0.247	2.65e-18	Cd81
EC	Monocytes	8.66e-14	0.381001	0.9	0.459	1.44e-09	Cd81
EC	T cells	2.63e-33	0.877087	0.917	0.419	4.38e-29	Cd81
PPD	Fibroblasts	2.4325e-122	0.56071	0.697	0.662	4.05206e-118	Cd81
PPD	Hepatocytes	5.28e-19	0.499888	0.745	0.247	8.8e-15	Cd81
PPD	Monocytes	1.39e-12	0.293976	0.907	0.459	2.32e-08	Cd81
PPD	T cells	9.32e-42	0.876247	0.934	0.419	1.55e-37	Cd81
EC	Endothelial	7.93164e-142	1.46055	0.739	0.151	1.32125e-137	Cebpb
EC	Fibroblasts	0	1.75358	0.88	0.592	0	Cebpb
EC	Hepatocytes	1.51e-30	0.661951	0.966	0.852	2.51e-26	Cebpb
EC	Monocytes	4.28e-50	1.48607	0.996	0.624	7.12e-46	Cebpb
EC	T cells	6.8e-18	0.338418	0.818	0.306	1.13e-13	Cebpb
PPD	Endothelial	3.77062e-127	1.63116	0.699	0.151	6.2811e-123	Cebpb
PPD	Fibroblasts	0	1.46112	0.823	0.592	0	Cebpb
PPD	Hepatocytes	1.05e-16	0.932169	0.982	0.852	1.74e-12	Cebpb
PPD	Monocytes	4.48e-44	1.34411	0.999	0.624	7.47e-40	Cebpb
EC	Endothelial	1.57e-19	0.443319	0.554	0.355	2.61e-15	Crem
EC	Fibroblasts	0	1.29342	0.592	0.186	0	Crem
EC	Hepatocytes	3.47e-25	0.382153	0.475	0.164	5.78e-21	Crem
EC	Monocytes	6.2e-20	0.468023	0.941	0.45	1.03e-15	Crem
EC	T cells	1.75e-14	0.348358	0.974	0.625	2.91e-10	Crem
PPD	Endothelial	2.41e-20	0.577845	0.533	0.355	4.02e-16	Crem
PPD	Fibroblasts	0	1.21764	0.591	0.186	0	Crem
PPD	Hepatocytes	7.95e-11	0.480895	0.491	0.164	1.32e-06	Crem
PPD	Monocytes	1.98e-21	0.494807	0.946	0.45	3.29e-17	Crem
EC	Endothelial	5.8e-19	0.479392	0.63	0.434	9.66e-15	Ctsb
EC	Fibroblasts	3.96e-55	0.53501	0.641	0.581	6.6e-51	Ctsb
EC	Monocytes	1.03e-47	1.30685	0.997	0.706	1.71e-43	Ctsb
EC	T cells	1.96e-12	0.282286	0.782	0.338	3.27e-08	Ctsb
PPD	Endothelial	3.26e-24	0.634126	0.617	0.434	5.42e-20	Ctsb
PPD	Fibroblasts	1.2348e-104	0.693784	0.673	0.581	2.05692e-100	Ctsb
PPD	Monocytes	1.07e-44	1.16126	0.995	0.706	1.79e-40	Ctsb
PPD	T cells	5.62e-14	0.294925	0.785	0.338	9.36e-10	Ctsb
EC	Endothelial cells	1.3e-37	0.659002	0.473	0.193	2.16e-33	Ctss
EC	Fibroblasts	0	0.839101	0.422	0.074	0	Ctss
EC	Hepatocytes	5.79e-84	0.270885	0.358	0.013	9.64e-80	Ctss
EC	Monocytes	4.13e-44	1.26569	0.986	0.679	6.88e-40	Ctss
PPD	Endothelial cells	1.15e-28	0.663503	0.426	0.193	1.92e-24	Ctss
PPD	Fibroblasts	0	0.816612	0.438	0.074	0	Ctss
PPD	Hepatocytes	9.98e-56	0.322063	0.364	0.013	1.66e-51	Ctss
PPD	Monocytes	2.6e-34	0.877092	0.987	0.679	4.32e-30	Ctss
EC	Endothelial	8.48e-60	0.502609	0.66	0.225	1.41e-55	CUNH11orf96
EC	Fibroblasts	0	1.99443	0.86	0.273	0	CUNH11orf96
EC	Hepatocytes	1.48889e-124	1.15686	0.809	0.107	2.48019e-120	CUNH11orf96
EC	Monocytes	3.85e-40	0.809694	0.819	0.064	6.41e-36	CUNH11orf96
EC	T cells	1.16e-40	0.845818	0.703	0.038	1.93e-36	CUNH11orf96
PPD	Endothelial	3.11e-47	0.534004	0.595	0.225	5.18e-43	CUNH11orf96
PPD	Fibroblasts	0	1.64535	0.791	0.273	0	CUNH11orf96
PPD	Hepatocytes	4.46e-38	0.516001	0.709	0.107	7.42e-34	CUNH11orf96
PPD	Monocytes	6.41e-32	0.555158	0.742	0.064	1.07e-27	CUNH11orf96
PPD	T cells	2.24e-27	0.474757	0.531	0.038	3.73e-23	CUNH11orf96
EC	Endothelial	5.12e-75	0.421043	0.995	0.67	8.52e-71	Cxcl1
EC	Fibroblasts	0	2.63196	0.996	0.389	0	Cxcl1
EC	Hepatocytes	4.35e-85	1.52815	1	0.514	7.24e-81	Cxcl1
EC	Macrophages	3.14e-08	1.93127	1	0.385	0.000522	Cxcl1
EC	Monocytes	1.9e-60	2.97682	1	0.284	3.16e-56	Cxcl1
EC	NK cells	3.02e-10	2.61264	0.991	0.312	5.03e-06	Cxcl1
EC	T cells	1.95e-74	1.62781	0.995	0.188	3.25e-70	Cxcl1
PPD	Fibroblasts	0	2.28167	0.968	0.389	0	Cxcl1
PPD	Hepatocytes	3.95e-19	1.19882	0.964	0.514	6.58e-15	Cxcl1
PPD	Monocytes	3.11e-50	2.05761	0.999	0.284	5.18e-46	Cxcl1
PPD	NK cells	2.07e-07	2.05957	0.913	0.312	0.003456	Cxcl1
PPD	T cells	1.84e-60	0.948158	0.944	0.188	3.06e-56	Cxcl1
EC	Endothelial	4.26457e-185	2.38611	0.736	0.006	7.10391e-181	Cxcl10
EC	Fibroblasts	0	2.35164	0.687	0.015	0	Cxcl10
EC	Hepatocytes	1.10018e-187	1.07845	0.74	0.026	1.83268e-183	Cxcl10
EC	Monocytes	5.42e-29	1.01488	0.883	0.193	9.03e-25	Cxcl10
EC	T cells	2.49e-27	0.612849	0.515	0.019	4.16e-23	Cxcl10
PPD	Endothelial	4.01312e-175	2.56502	0.716	0.006	6.68505e-171	Cxcl10
PPD	Fibroblasts	0	2.55009	0.703	0.015	0	Cxcl10
PPD	Hepatocytes	4.65664e-137	1.6996	0.818	0.026	7.75703e-133	Cxcl10
PPD	Monocytes	4.35e-25	0.927931	0.839	0.193	7.25e-21	Cxcl10
PPD	T cells	3.16e-24	0.519854	0.456	0.019	5.26e-20	Cxcl10
EC	Endothelial	1.67e-90	1.07293	0.597	0.145	2.78e-86	Cxcl16
EC	Fibroblasts	1.67538e-176	0.800957	0.532	0.345	2.79084e-172	Cxcl16
EC	Hepatocytes	3.52e-19	0.453493	0.784	0.546	5.86e-15	Cxcl16
EC	Monocytes	2.36e-46	1.39731	0.979	0.33	3.92e-42	Cxcl16
EC	T cells	2.96e-15	0.392377	0.531	0.138	4.93e-11	Cxcl16
PPD	Endothelial	4.11e-75	1.21897	0.542	0.145	6.85e-71	Cxcl16
PPD	Fibroblasts	4.75217e-133	0.741089	0.515	0.345	7.91616e-129	Cxcl16
PPD	Hepatocytes	8.34e-14	0.710303	0.891	0.546	1.39e-09	Cxcl16
PPD	Monocytes	2.16e-37	1.17927	0.956	0.33	3.59e-33	Cxcl16
EC	Endothelial	3.85629e-225	1.68572	0.956	0.127	6.42381e-221	Cxcl8
EC	Fibroblasts	0	2.61862	0.973	0.076	0	Cxcl8
EC	Hepatocytes	2.09388e-171	1.33245	0.975	0.113	3.48798e-167	Cxcl8
EC	Monocytes	2.14e-51	2.19705	1	0.33	3.57e-47	Cxcl8
EC	NK cells	7.1e-11	2.78343	0.977	0	1.18e-06	Cxcl8
EC	T cells	3.36e-80	1.83631	0.988	0.031	5.59e-76	Cxcl8
PPD	Endothelial	1.78449e-205	1.66042	0.921	0.127	2.9726e-201	Cxcl8
PPD	Fibroblasts	0	2.56177	0.936	0.076	0	Cxcl8
PPD	Hepatocytes	3.3e-72	1.72681	0.964	0.113	5.5e-68	Cxcl8
PPD	Monocytes	5.54e-46	1.85784	0.998	0.33	9.24e-42	Cxcl8
PPD	NK cells	1.07e-09	2.65468	0.897	0	1.78e-05	Cxcl8
PPD	T cells	3.57e-78	1.47001	0.928	0.031	5.94e-74	Cxcl8
EC	Endothelial	1.70111e-247	3.5442	0.868	0	2.8337e-243	Cxcl9
EC	Fibroblasts	0	3.29114	0.827	0.013	0	Cxcl9
EC	Hepatocytes	1.26957e-243	1.10455	0.77	0.002	2.11485e-239	Cxcl9
EC	Monocytes	3.29e-39	1.0128	0.841	0.064	5.48e-35	Cxcl9
EC	T cells	3.03e-42	1.1946	0.668	0.006	5.05e-38	Cxcl9
PPD	Endothelial	6.79857e-247	3.86673	0.875	0	1.13251e-242	Cxcl9
PPD	Fibroblasts	0	3.29004	0.841	0.013	0	Cxcl9
PPD	Hepatocytes	3.25135e-256	1.87299	0.891	0.002	5.41611e-252	Cxcl9
PPD	Monocytes	9.15e-36	0.64743	0.814	0.064	1.52e-31	Cxcl9
PPD	T cells	1.4e-41	0.826453	0.63	0.006	2.32e-37	Cxcl9
EC	Endothelial	6.17e-62	0.94276	0.444	0.076	1.03e-57	Fcer1g
EC	Fibroblasts	0	1.16776	0.461	0.009	0	Fcer1g
EC	Hepatocytes	3.65119e-126	0.529354	0.5	0.014	6.08215e-122	Fcer1g
EC	Monocytes	1.44e-42	1.04423	0.996	0.78	2.41e-38	Fcer1g
PPD	Endothelial	1.14e-49	1.04034	0.391	0.076	1.89e-45	Fcer1g
PPD	Fibroblasts	0	1.22628	0.451	0.009	0	Fcer1g
PPD	Hepatocytes	2.29e-66	0.330046	0.418	0.014	3.82e-62	Fcer1g
PPD	Monocytes	4.18e-43	1.07072	0.989	0.78	6.97e-39	Fcer1g
EC	Endothelial	1.57e-58	0.569284	1	0.977	2.61e-54	Fth1
EC	Fibroblasts	0	1.23437	1	0.958	0	Fth1
EC	Hepatocytes	3.88e-41	0.648619	1	0.966	6.47e-37	Fth1
EC	Monocytes	2.93e-44	1.19651	1	0.972	4.89e-40	Fth1
EC	NK cells	2.72e-06	1.00124	1	0.812	0.0453707	Fth1
EC	T cells	7.46e-12	0.428055	1	0.963	1.24e-07	Fth1
PPD	Endothelial	1.57e-79	0.632479	1	0.977	2.61e-75	Fth1
PPD	Fibroblasts	0	1.30103	1	0.958	0	Fth1
PPD	Hepatocytes	1.68e-17	0.761179	1	0.966	2.79e-13	Fth1
PPD	Monocytes	7.48e-38	1.14873	1	0.972	1.25e-33	Fth1
PPD	T cells	2.33e-13	0.382526	1	0.963	3.89e-09	Fth1
EC	Endothelial	9.91e-17	0.327077	0.375	0.199	1.65e-12	Furin
EC	Fibroblasts	3.13e-47	0.319846	0.318	0.21	5.22e-43	Furin
EC	Monocytes	1.13e-16	0.443981	0.914	0.468	1.89e-12	Furin
EC	T cells	2.83e-30	0.769723	0.815	0.25	4.72e-26	Furin
PPD	Endothelial	1.07e-11	0.345693	0.339	0.199	1.79e-07	Furin
PPD	Fibroblasts	1.91e-88	0.52311	0.371	0.21	3.18e-84	Furin
PPD	Hepatocytes	7.57e-08	0.305316	0.6	0.278	0.001262	Furin
PPD	Monocytes	1.63e-14	0.397028	0.919	0.468	2.72e-10	Furin
PPD	T cells	1.15e-66	1.41212	0.953	0.25	1.91e-62	Furin
EC	Endothelial	1.14e-36	0.688269	0.404	0.133	1.89e-32	Hmox1
EC	Fibroblasts	0	1.03564	0.437	0.085	0	Hmox1
EC	Monocytes	1.7e-15	0.571192	0.762	0.275	2.83e-11	Hmox1
EC	T cells	7.55e-22	1.15463	0.538	0.081	1.26e-17	Hmox1
PPD	Endothelial	7.89e-22	0.58447	0.328	0.133	1.31e-17	Hmox1
PPD	Fibroblasts	2.02049e-279	0.781775	0.368	0.085	3.36572e-275	Hmox1
PPD	Hepatocytes	1.57e-16	0.448666	0.382	0.073	2.61e-12	Hmox1
PPD	Monocytes	2.54e-25	0.920437	0.864	0.275	4.23e-21	Hmox1
PPD	T cells	2.04e-22	1.37698	0.52	0.081	3.4e-18	Hmox1
EC	Endothelial	3.17e-92	1.11206	0.732	0.313	5.29e-88	Icam1
EC	Fibroblasts	0	1.33291	0.679	0.235	0	Icam1
EC	Hepatocytes	2.87e-54	0.665441	0.828	0.322	4.78e-50	Icam1
EC	Monocytes	7.33e-25	0.718287	0.98	0.587	1.22e-20	Icam1
PPD	Endothelial	1.53e-74	1.17544	0.668	0.313	2.55e-70	Icam1
PPD	Fibroblasts	0	1.30436	0.636	0.235	0	Icam1
PPD	Hepatocytes	6.12e-27	1.11007	0.909	0.322	1.02e-22	Icam1
PPD	Monocytes	2.84e-18	0.504787	0.98	0.587	4.73e-14	Icam1
EC	Endothelial	1.71105e-142	1.73424	0.712	0.119	2.85026e-138	Ido1
EC	Fibroblasts	0	1.2406	0.43	0.003	0	Ido1
EC	Hepatocytes	7.95488e-112	0.376323	0.392	0.004	1.32512e-107	Ido1
EC	Macrophages	9.31e-07	2.62631	0.79	0	0.015509	Ido1
EC	Monocytes	7.83e-65	2.90659	0.991	0.064	1.3e-60	Ido1
EC	T cells	3.91e-16	0.473248	0.338	0.013	6.51e-12	Ido1
PPD	Endothelial	2.81571e-137	2.09339	0.693	0.119	4.6904e-133	Ido1
PPD	Fibroblasts	0	1.66518	0.499	0.003	0	Ido1
PPD	Hepatocytes	1.4233e-116	0.864728	0.473	0.004	2.37094e-112	Ido1
PPD	Macrophages	9.66e-07	2.59551	0.792	0	0.016099	Ido1
PPD	Monocytes	1.55e-62	2.79272	0.982	0.064	2.59e-58	Ido1
PPD	T cells	1.33e-14	0.363202	0.303	0.013	2.22e-10	Ido1
EC	Endothelial	2.33e-94	0.817165	0.969	0.772	3.89e-90	Ifi27l2
EC	Fibroblasts	0	2.31108	0.96	0.31	0	Ifi27l2
EC	Hepatocytes	1.09747e-176	1.60652	0.912	0.089	1.82817e-172	Ifi27l2
EC	Monocytes	1.78e-46	1.30978	1	0.349	2.97e-42	Ifi27l2
EC	T cells	9.09e-46	1.24943	0.942	0.225	1.51e-41	Ifi27l2
PPD	Endothelial	9.69e-36	0.46949	0.906	0.772	1.61e-31	Ifi27l2
PPD	Fibroblasts	0	1.8275	0.899	0.31	0	Ifi27l2
PPD	Hepatocytes	8.81e-73	1.54244	0.855	0.089	1.47e-68	Ifi27l2
PPD	Monocytes	2.48e-45	1.23032	0.995	0.349	4.12e-41	Ifi27l2
PPD	T cells	4.52e-25	0.617957	0.789	0.225	7.52e-21	Ifi27l2
EC	Endothelial	2.39e-09	0.27855	0.544	0.431	3.99e-05	Ifi35
EC	Fibroblasts	1.86983e-143	0.498596	0.422	0.23	3.11476e-139	Ifi35
EC	Hepatocytes	2.71e-44	0.411951	0.632	0.208	4.52e-40	Ifi35
EC	Monocytes	6.94e-44	0.998747	0.914	0.193	1.16e-39	Ifi35
EC	T cells	1.82e-23	0.56454	0.808	0.294	3.03e-19	Ifi35
PPD	Fibroblasts	5.08281e-201	0.603407	0.473	0.23	8.46695e-197	Ifi35
PPD	Hepatocytes	5.36e-23	0.578437	0.709	0.208	8.93e-19	Ifi35
PPD	Monocytes	4.09e-46	1.0077	0.94	0.193	6.81e-42	Ifi35
PPD	T cells	3.31e-21	0.463374	0.783	0.294	5.51e-17	Ifi35
EC	Endothelial	8.18893e-151	1.63654	0.704	0.083	1.36411e-146	Il18bp
EC	Fibroblasts	0	1.49634	0.614	0.031	0	Il18bp
EC	Hepatocytes	6.96099e-147	0.699721	0.711	0.049	1.15956e-142	Il18bp
EC	Monocytes	6.89e-36	0.91595	0.985	0.22	1.15e-31	Il18bp
EC	T cells	7.17e-33	0.674958	0.578	0.013	1.19e-28	Il18bp
PPD	Endothelial	3.08295e-170	2.10925	0.746	0.083	5.13557e-166	Il18bp
PPD	Fibroblasts	0	1.81734	0.65	0.031	0	Il18bp
PPD	Hepatocytes	9.38e-94	1.34579	0.8	0.049	1.56e-89	Il18bp
PPD	Monocytes	1.96e-32	0.68659	0.979	0.22	3.26e-28	Il18bp
PPD	T cells	1.34e-30	0.571546	0.528	0.013	2.24e-26	Il18bp
EC	Endothelial	2.68938e-221	2.06971	0.822	0.009	4.47997e-217	Il1b
EC	Fibroblasts	0	2.28043	0.859	0.016	0	Il1b
EC	Hepatocytes	2.64814e-248	1.21441	0.892	0.021	4.41127e-244	Il1b
EC	Monocytes	1.06e-39	1.49578	0.996	0.514	1.76e-35	Il1b
EC	NK cells	4.3e-08	2.21778	0.816	0	0.000715758	Il1b
EC	T cells	6.66e-62	1.19372	0.888	0.031	1.11e-57	Il1b
PPD	Endothelial	9.14387e-178	2.04785	0.726	0.009	1.52319e-173	Il1b
PPD	Fibroblasts	0	2.22194	0.778	0.016	0	Il1b
PPD	Hepatocytes	1.63114e-172	1.41425	0.909	0.021	2.71715e-168	Il1b
PPD	Monocytes	3.17e-33	1.1872	0.997	0.514	5.28e-29	Il1b
PPD	T cells	3.67e-50	0.797437	0.753	0.031	6.12e-46	Il1b
EC	Endothelial cells	4.32e-24	0.352286	0.541	0.316	7.2e-20	Il4r
EC	Fibroblasts	5.62e-49	0.340219	0.375	0.265	9.37e-45	Il4r
EC	Hepatocytes	6.94e-12	0.289417	0.725	0.55	1.16e-07	Il4r
EC	Monocytes	3.23e-38	0.905765	0.928	0.248	5.38e-34	Il4r
PPD	Endothelial cells	1.35e-19	0.427202	0.499	0.316	2.25e-15	Il4r
PPD	Fibroblasts	9.67e-48	0.374346	0.387	0.265	1.61e-43	Il4r
PPD	Hepatocytes	1.98e-10	0.413473	0.873	0.55	3.3e-06	Il4r
PPD	Monocytes	2.35e-38	0.885491	0.933	0.248	3.91e-34	Il4r
EC	Endothelial	1.65e-13	0.319434	0.104	0.012	2.75e-09	Inhba
EC	Fibroblasts	1.44e-33	0.449018	0.297	0.207	2.4e-29	Inhba
EC	Hepatocytes	4.45e-40	1.14983	0.471	0.112	7.41e-36	Inhba
EC	Monocytes	3.83e-24	1.37914	0.747	0.147	6.37e-20	Inhba
PPD	Endothelial	6.76e-15	0.379882	0.113	0.012	1.13e-10	Inhba
PPD	Fibroblasts	6.84e-93	0.832459	0.362	0.207	1.14e-88	Inhba
PPD	Hepatocytes	1.45e-08	0.652069	0.364	0.112	0.000241	Inhba
PPD	Monocytes	2.26e-19	1.25278	0.684	0.147	3.76e-15	Inhba
EC	Endothelial	1.3e-52	0.787112	0.801	0.545	2.16e-48	Irf1
EC	Fibroblasts	0	1.41201	0.792	0.408	0	Irf1
EC	Hepatocytes	1.64e-49	1.39794	0.951	0.552	2.73e-45	Irf1
EC	Macrophages	2.03e-06	2.34923	0.763	0	0.033772	Irf1
EC	Monocytes	5.05e-30	0.829193	0.939	0.284	8.41e-26	Irf1
PPD	Endothelial	3.02e-37	0.800745	0.725	0.545	5.03e-33	Irf1
PPD	Fibroblasts	0	1.21612	0.718	0.408	0	Irf1
PPD	Hepatocytes	5.49e-13	1.32136	0.873	0.552	9.15e-09	Irf1
PPD	Monocytes	4.09e-25	0.769128	0.908	0.284	6.81e-21	Irf1
EC	Endothelial	1.3e-57	0.689073	0.462	0.103	2.17e-53	Irf7
EC	Fibroblasts	0	0.653192	0.349	0.043	0	Irf7
EC	Hepatocytes	1.05e-69	0.346108	0.397	0.033	1.74e-65	Irf7
EC	Monocytes	2.44e-22	0.475036	0.558	0.028	4.07e-18	Irf7
EC	T cells	3.49e-18	0.424582	0.377	0.013	5.81e-14	Irf7
PPD	Endothelial	3.49e-28	0.468875	0.332	0.103	5.81e-24	Irf7
PPD	Fibroblasts	1.58514e-281	0.475521	0.304	0.043	2.64052e-277	Irf7
PPD	Hepatocytes	1.81e-78	0.943391	0.618	0.033	3.01e-74	Irf7
PPD	Monocytes	7e-17	0.356554	0.467	0.028	1.17e-12	Irf7
PPD	T cells	7.99e-13	0.263921	0.277	0.013	1.33e-08	Irf7
EC	Endothelial	2.12e-89	1.10787	0.656	0.198	3.53e-85	Isg15
EC	Fibroblasts	0	1.33846	0.628	0.142	0	Isg15
EC	Hepatocytes	9.39e-85	1.85954	0.936	0.413	1.56e-80	Isg15
EC	Monocytes	1.71e-33	1.18505	0.958	0.321	2.86e-29	Isg15
EC	T cells	1.52e-20	0.43926	0.677	0.175	2.54e-16	Isg15
PPD	Endothelial	1.62e-33	0.731215	0.461	0.198	2.7e-29	Isg15
PPD	Fibroblasts	0	0.980489	0.489	0.142	0	Isg15
PPD	Hepatocytes	1.08e-20	1.70036	0.873	0.413	1.8e-16	Isg15
PPD	Monocytes	2.38e-17	0.66163	0.837	0.321	3.97e-13	Isg15
EC	Endothelial	2.94e-24	0.288564	0.728	0.551	4.89e-20	Lap3
EC	Fibroblasts	7.82e-88	0.500688	0.447	0.317	1.3e-83	Lap3
EC	Monocytes	9.5e-36	0.960225	0.945	0.413	1.58e-31	Lap3
EC	T cells	1.28e-15	0.382658	0.677	0.238	2.14e-11	Lap3
PPD	Endothelial	5.92e-23	0.348336	0.685	0.551	9.86e-19	Lap3
PPD	Fibroblasts	1.52768e-257	0.835931	0.558	0.317	2.54481e-253	Lap3
PPD	Monocytes	2.33e-44	1.17342	0.966	0.413	3.88e-40	Lap3
PPD	T cells	3.93e-14	0.312273	0.644	0.238	6.54e-10	Lap3
EC	Endothelial	1.46e-25	0.407228	0.236	0.049	2.43e-21	Lcp1
EC	Fibroblasts	7.01139e-226	0.570868	0.212	0.016	1.16796e-221	Lcp1
EC	Hepatocytes	1.67e-73	0.270223	0.377	0.024	2.79e-69	Lcp1
EC	Monocytes	1.97e-08	0.317463	0.981	0.807	0.000329	Lcp1
PPD	Endothelial	2.05e-29	0.661031	0.256	0.049	3.41e-25	Lcp1
PPD	Fibroblasts	2.03763e-306	0.843823	0.27	0.016	3.39429e-302	Lcp1
PPD	Hepatocytes	3.57e-26	0.45254	0.291	0.024	5.95e-22	Lcp1
PPD	Monocytes	1.9e-13	0.419418	0.991	0.807	3.16e-09	Lcp1
PPD	T cells	6.76e-10	0.305681	0.951	0.681	1.13e-05	Lcp1
EC	Fibroblasts	1.51851e-288	0.712607	0.585	0.319	2.52953e-284	Litaf
EC	Hepatocytes	2.28e-30	0.337484	0.51	0.165	3.8e-26	Litaf
EC	Monocytes	3.12e-19	0.599436	0.96	0.606	5.2e-15	Litaf
EC	T cells	1.59e-12	0.302822	0.606	0.219	2.65e-08	Litaf
PPD	Fibroblasts	6.57879e-143	0.507649	0.526	0.319	1.09589e-138	Litaf
PPD	Hepatocytes	7.71e-24	0.640074	0.673	0.165	1.28e-19	Litaf
PPD	Monocytes	4.87e-09	0.25028	0.943	0.606	8.11e-05	Litaf
PPD	T cells	4.16e-30	0.587181	0.776	0.219	6.93e-26	Litaf
EC	Endothelial	1.93e-64	0.814037	0.35	0.005	3.21e-60	LOC100712629
EC	Fibroblasts	0	1.00612	0.376	0.003	0	LOC100712629
EC	Hepatocytes	4.82625e-134	0.36646	0.466	0.005	8.03957e-130	LOC100712629
EC	Monocytes	9.08e-53	1.55017	0.992	0.339	1.51e-48	LOC100712629
EC	T cells	6.15e-18	0.396829	0.374	0.013	1.02e-13	LOC100712629
PPD	Endothelial	1.54e-59	0.919082	0.33	0.005	2.57e-55	LOC100712629
PPD	Fibroblasts	0	1.13431	0.391	0.003	0	LOC100712629
PPD	Hepatocytes	5.37771e-161	0.823431	0.636	0.005	8.95819e-157	LOC100712629
PPD	Monocytes	8.26e-53	1.54066	0.995	0.339	1.38e-48	LOC100712629
PPD	T cells	1.3e-19	0.386165	0.387	0.013	2.17e-15	LOC100712629
EC	Endothelial	2.17e-20	0.460147	0.575	0.412	3.61e-16	LOC100712777
EC	Fibroblasts	1.95e-68	0.423551	0.429	0.311	3.25e-64	LOC100712777
EC	Hepatocytes	2.89e-09	0.250451	0.701	0.578	4.82e-05	LOC100712777
EC	Monocytes	4.81e-15	0.346581	0.848	0.367	8.02e-11	LOC100712777
EC	T cells	1.05e-14	0.475509	0.889	0.531	1.75e-10	LOC100712777
PPD	Endothelial	1.03e-31	0.785867	0.582	0.412	1.71e-27	LOC100712777
PPD	Fibroblasts	4.17993e-168	0.710476	0.515	0.311	6.96293e-164	LOC100712777
PPD	Hepatocytes	1.35e-07	0.651533	0.8	0.578	0.002243	LOC100712777
PPD	Monocytes	1.5e-18	0.403674	0.887	0.367	2.5e-14	LOC100712777
PPD	T cells	1.64e-38	0.754069	0.956	0.531	2.73e-34	LOC100712777
EC	Endothelial	5.16e-35	0.436506	0.939	0.883	8.59e-31	LOC100713317
EC	Fibroblasts	0	1.0032	0.875	0.767	0	LOC100713317
EC	Hepatocytes	3.11e-21	0.571243	0.951	0.943	5.18e-17	LOC100713317
EC	Monocytes	5.56e-47	1.04163	0.999	0.872	9.25e-43	LOC100713317
EC	T cells	4.42e-61	1.10697	0.989	0.787	7.36e-57	LOC100713317
PPD	Endothelial	7.26673e-206	1.31711	0.986	0.883	1.21049e-201	LOC100713317
PPD	Fibroblasts	0	1.90062	0.966	0.767	0	LOC100713317
PPD	Hepatocytes	2.7e-25	1.46909	0.982	0.943	4.49e-21	LOC100713317
PPD	Monocytes	2.51e-62	1.59044	1	0.872	4.18e-58	LOC100713317
PPD	NK cells	3.42e-07	1.16276	0.96	0.625	0.005693	LOC100713317
PPD	T cells	7.88e-95	1.75689	1	0.787	1.31e-90	LOC100713317
EC	Endothelial	6.54e-18	0.388641	0.13	0.012	1.09e-13	LOC100713319
EC	Fibroblasts	4.3674e-170	0.496058	0.177	0.018	7.27521e-166	LOC100713319
EC	Monocytes	1.71e-43	0.862596	0.828	0.037	2.84e-39	LOC100713319
EC	T cells	3.53e-15	0.843626	0.657	0.275	5.89e-11	LOC100713319
PPD	Endothelial	5.65e-19	0.569902	0.136	0.012	9.41e-15	LOC100713319
PPD	Fibroblasts	7.94821e-165	0.6658	0.175	0.018	1.32401e-160	LOC100713319
PPD	Monocytes	4.05e-37	0.733986	0.766	0.037	6.74e-33	LOC100713319
PPD	T cells	2.23e-44	1.32801	0.875	0.275	3.72e-40	LOC100713319
EC	Endothelial	3.13e-27	0.47459	0.828	0.765	5.21e-23	LOC100713599
EC	Fibroblasts	0	1.5066	0.73	0.35	0	LOC100713599
EC	Hepatocytes	1.15e-88	0.605719	0.613	0.076	1.92e-84	LOC100713599
EC	Monocytes	3.13e-21	0.604495	0.569	0.046	5.22e-17	LOC100713599
EC	T cells	1.4e-13	0.256543	0.349	0.038	2.34e-09	LOC100713599
PPD	Endothelial	7.87e-20	0.396427	0.783	0.765	1.31e-15	LOC100713599
PPD	Fibroblasts	0	1.49257	0.729	0.35	0	LOC100713599
PPD	Hepatocytes	8.68e-41	0.829274	0.618	0.076	1.45e-36	LOC100713599
PPD	Monocytes	1.32e-21	0.564519	0.58	0.046	2.2e-17	LOC100713599
EC	Endothelial	8.44e-91	0.96739	0.722	0.361	1.41e-86	LOC100713873
EC	Fibroblasts	0	0.938502	0.562	0.233	0	LOC100713873
EC	Hepatocytes	1e-36	0.506969	0.74	0.394	1.67e-32	LOC100713873
EC	Monocytes	1.38e-45	1.03494	0.973	0.33	2.31e-41	LOC100713873
EC	T cells	8.19e-33	0.546209	0.869	0.244	1.36e-28	LOC100713873
PPD	Endothelial	1.1e-24	0.546646	0.536	0.361	1.84e-20	LOC100713873
PPD	Fibroblasts	1.66381e-307	0.738843	0.529	0.233	2.77157e-303	LOC100713873
PPD	Hepatocytes	1.41e-19	0.613807	0.891	0.394	2.34e-15	LOC100713873
PPD	Monocytes	2.26e-26	0.496235	0.927	0.33	3.76e-22	LOC100713873
PPD	T cells	1.8e-24	0.266717	0.792	0.244	2.99e-20	LOC100713873
EC	Endothelial	8.58e-41	0.505871	0.291	0.034	1.43e-36	LOC100714902
EC	Fibroblasts	4.66421e-236	0.444769	0.21	0.012	7.76964e-232	LOC100714902
EC	Hepatocytes	2.63e-56	0.267506	0.255	0.011	4.38e-52	LOC100714902
EC	Monocytes	2.12e-25	0.777178	0.582	0.009	3.53e-21	LOC100714902
PPD	Endothelial	1.93e-40	0.585294	0.29	0.034	3.21e-36	LOC100714902
PPD	Fibroblasts	0	0.654296	0.292	0.012	0	LOC100714902
PPD	Hepatocytes	1.52e-82	0.476022	0.455	0.011	2.53e-78	LOC100714902
PPD	Monocytes	1.17e-27	0.801308	0.617	0.009	1.95e-23	LOC100714902
EC	Endothelial	4.3e-26	0.38607	0.948	0.761	7.16e-22	LOC100716037
EC	Fibroblasts	0	1.26079	0.576	0.083	0	LOC100716037
EC	Hepatocytes	3.80617e-111	0.746467	0.647	0.063	6.34032e-107	LOC100716037
EC	Monocytes	1.8e-39	1.37647	0.862	0.128	3e-35	LOC100716037
EC	T cells	4.86e-49	1.82057	0.888	0.212	8.09e-45	LOC100716037
PPD	Fibroblasts	0	1.04686	0.448	0.083	0	LOC100716037
PPD	Hepatocytes	3.84e-63	0.97059	0.709	0.063	6.4e-59	LOC100716037
PPD	Monocytes	1.24e-47	1.63513	0.918	0.128	2.06e-43	LOC100716037
PPD	T cells	2.43e-44	1.35693	0.853	0.212	4.05e-40	LOC100716037
EC	Endothelial	1.02e-16	0.323669	0.495	0.319	1.69e-12	LOC100716183
EC	Fibroblasts	0	0.621302	0.335	0.051	0	LOC100716183
EC	Hepatocytes	6.38e-75	0.302897	0.353	0.018	1.06e-70	LOC100716183
EC	T cells	8.06e-17	0.375472	0.503	0.1	1.34e-12	LOC100716183
PPD	Endothelial	1.48e-12	0.41257	0.463	0.319	2.47e-08	LOC100716183
PPD	Fibroblasts	0	0.770497	0.402	0.051	0	LOC100716183
PPD	Hepatocytes	5.82238e-114	0.595656	0.655	0.018	9.69893e-110	LOC100716183
PPD	T cells	4.2e-27	0.540015	0.616	0.1	6.99e-23	LOC100716183
EC	Endothelial	6.3e-29	0.394018	0.232	0.034	1.05e-24	LOC100723254
EC	Fibroblasts	7.32852e-144	0.496857	0.454	0.25	1.22079e-139	LOC100723254
EC	Hepatocytes	4.97e-24	0.40507	0.574	0.251	8.28e-20	LOC100723254
EC	Monocytes	8.2e-37	0.930383	0.814	0.101	1.37e-32	LOC100723254
EC	T cells	3.45e-42	1.00883	0.872	0.212	5.74e-38	LOC100723254
PPD	Endothelial	5.52e-28	0.510789	0.227	0.034	9.19e-24	LOC100723254
PPD	Fibroblasts	1.03635e-154	0.532661	0.474	0.25	1.72635e-150	LOC100723254
PPD	Hepatocytes	4.53e-17	0.512897	0.709	0.251	7.55e-13	LOC100723254
PPD	Monocytes	9.95e-51	1.31827	0.921	0.101	1.66e-46	LOC100723254
PPD	T cells	8.27e-53	1.02042	0.901	0.212	1.38e-48	LOC100723254
EC	Endothelial	4.58e-73	0.717693	0.915	0.813	7.63e-69	LOC100724396
EC	Fibroblasts	0	1.15507	0.823	0.685	0	LOC100724396
EC	Hepatocytes	3.75e-37	0.700467	0.975	0.901	6.24e-33	LOC100724396
EC	Monocytes	7.62e-54	1.23894	1	0.872	1.27e-49	LOC100724396
EC	T cells	1.6e-51	1.02326	0.991	0.731	2.66e-47	LOC100724396
PPD	Fibroblasts	9.32681e-307	0.811063	0.756	0.685	1.55366e-302	LOC100724396
PPD	Hepatocytes	8.78e-09	0.53035	0.927	0.901	0.000146	LOC100724396
PPD	Monocytes	5.22e-20	0.454484	0.994	0.872	8.69e-16	LOC100724396
PPD	T cells	4.37e-30	0.524213	0.985	0.731	7.28e-26	LOC100724396
EC	Endothelial	3.81e-46	0.479559	0.716	0.394	6.35e-42	LOC100727780
EC	Fibroblasts	0	1.80145	0.803	0.447	0	LOC100727780
EC	Hepatocytes	4.11e-17	0.577668	0.794	0.5	6.84e-13	LOC100727780
EC	T cells	1.09e-16	0.501388	0.677	0.212	1.82e-12	LOC100727780
PPD	Endothelial	6.67e-40	0.365893	0.688	0.394	1.11e-35	LOC100727780
PPD	Fibroblasts	0	1.38833	0.735	0.447	0	LOC100727780
PPD	Hepatocytes	1.31e-10	1.23199	0.836	0.5	2.18e-06	LOC100727780
PPD	T cells	1.09e-13	0.359151	0.611	0.212	1.82e-09	LOC100727780
EC	Endothelial cells	4.41e-18	0.294735	0.113	0.003	7.35e-14	LOC100727919
EC	Fibroblasts	2.66988e-131	0.36759	0.114	0.003	4.44749e-127	LOC100727919
EC	Monocytes	2.5e-55	1.47492	0.973	0.284	4.16e-51	LOC100727919
EC	T cells	1.11e-13	0.37408	0.782	0.362	1.85e-09	LOC100727919
PPD	Endothelial cells	4.48e-25	0.456376	0.154	0.003	7.47e-21	LOC100727919
PPD	Fibroblasts	6.01846e-205	0.582265	0.171	0.003	1.00256e-200	LOC100727919
PPD	Hepatocytes	4.71874e-103	0.279461	0.382	0.002	7.86048e-99	LOC100727919
PPD	Monocytes	1.23e-56	1.47754	0.979	0.284	2.05e-52	LOC100727919
PPD	T cells	9.62e-20	0.442717	0.826	0.362	1.6e-15	LOC100727919
EC	Endothelial	1.02e-30	0.391506	0.207	0.014	1.7e-26	LOC100728345
EC	Fibroblasts	0	0.681747	0.377	0.08	0	LOC100728345
EC	Hepatocytes	1.83e-73	0.255298	0.426	0.037	3.05e-69	LOC100728345
EC	Monocytes	2.4e-31	0.815191	0.822	0.128	4e-27	LOC100728345
PPD	Endothelial	4.85e-36	0.629562	0.235	0.014	8.07e-32	LOC100728345
PPD	Fibroblasts	0	0.84781	0.427	0.08	0	LOC100728345
PPD	Hepatocytes	4.91e-42	0.355155	0.455	0.037	8.18e-38	LOC100728345
PPD	Monocytes	2.74e-46	1.20045	0.954	0.128	4.57e-42	LOC100728345
EC	Endothelial	1.07142e-125	1.528	0.579	0.009	1.78478e-121	LOC100732231
EC	Fibroblasts	0	1.71005	0.602	0.01	0	LOC100732231
EC	Hepatocytes	4.47449e-160	0.701893	0.603	0.014	7.45361e-156	LOC100732231
EC	Macrophages	1.94e-06	2.20662	0.851	0.077	0.03232	LOC100732231
EC	Monocytes	3.59e-41	2.02974	0.992	0.853	5.98e-37	LOC100732231
EC	T cells	4.34e-33	0.726482	0.594	0.019	7.22e-29	LOC100732231
PPD	Endothelial	5.83032e-154	1.99013	0.665	0.009	9.71214e-150	LOC100732231
PPD	Fibroblasts	0	2.153	0.673	0.01	0	LOC100732231
PPD	Hepatocytes	1.81803e-146	0.726975	0.727	0.014	3.02847e-142	LOC100732231
PPD	Macrophages	1.88e-07	2.56418	0.915	0.077	0.00314	LOC100732231
PPD	Monocytes	2.23e-53	2.34461	0.997	0.853	3.72e-49	LOC100732231
PPD	T cells	8.27e-40	0.884511	0.636	0.019	1.38e-35	LOC100732231
EC	Fibroblasts	1.37443e-240	0.697376	0.773	0.709	2.28953e-236	LOC100733617
EC	Hepatocytes	1.14e-11	0.284773	0.936	0.909	1.9e-07	LOC100733617
EC	Monocytes	9.67e-33	0.76469	0.996	0.826	1.61e-28	LOC100733617
EC	T cells	4.5e-31	0.633431	0.983	0.719	7.49e-27	LOC100733617
PPD	Endothelial	5.46e-16	0.261279	0.822	0.835	9.09e-12	LOC100733617
PPD	Fibroblasts	1.26678e-297	0.784311	0.767	0.709	2.11021e-293	LOC100733617
PPD	Hepatocytes	2.59e-08	0.417281	0.982	0.909	0.000431	LOC100733617
PPD	Monocytes	3.32e-22	0.539525	0.994	0.826	5.52e-18	LOC100733617
PPD	T cells	2.33e-34	0.580645	0.99	0.719	3.88e-30	LOC100733617
EC	Endothelial	2.7674e-223	2.10329	0.824	0.011	4.60994e-219	LOC100734903
EC	Fibroblasts	0	2.31345	0.866	0.01	0	LOC100734903
EC	Hepatocytes	3.02087e-274	1.21244	0.902	0.011	5.03216e-270	LOC100734903
EC	Monocytes	8.53e-45	1.65193	0.994	0.229	1.42e-40	LOC100734903
EC	NK cells	3.33e-07	1.81056	0.853	0.062	0.00555102	LOC100734903
EC	T cells	1.85e-59	1.33409	0.877	0.044	3.09e-55	LOC100734903
PPD	Endothelial	7.20262e-198	2.25934	0.773	0.011	1.19981e-193	LOC100734903
PPD	Fibroblasts	0	2.3066	0.813	0.01	0	LOC100734903
PPD	Hepatocytes	2.44857e-219	1.96299	0.927	0.011	4.07882e-215	LOC100734903
PPD	Monocytes	1.32e-42	1.4117	0.995	0.229	2.2e-38	LOC100734903
PPD	T cells	1.06e-58	1.15128	0.828	0.044	1.76e-54	LOC100734903
EC	Endothelial cells	1.01341e-200	1.86248	0.771	0.005	1.68815e-196	LOC100735187
EC	Fibroblasts	0	2.10932	0.804	0.008	0	LOC100735187
EC	Hepatocytes	6.80824e-276	1.10691	0.897	0.008	1.13412e-271	LOC100735187
EC	Monocytes	7.89e-45	1.21496	0.991	0.165	1.31e-40	LOC100735187
EC	NK cells	1.12e-07	1.97379	0.788	0	0.00186885	LOC100735187
EC	T cells	1.4e-56	1.17779	0.815	0.019	2.34e-52	LOC100735187
PPD	Endothelial cells	2.84392e-181	2.31439	0.73	0.005	4.73741e-177	LOC100735187
PPD	Fibroblasts	0	2.27023	0.779	0.008	0	LOC100735187
PPD	Hepatocytes	1.08903e-201	1.70358	0.836	0.008	1.8141e-197	LOC100735187
PPD	Monocytes	6.18e-43	0.919054	0.992	0.165	1.03e-38	LOC100735187
PPD	T cells	3.18e-57	1.01526	0.78	0.019	5.3e-53	LOC100735187
EC	Endothelial cells	5.3996e-173	2.15819	0.8	0.176	8.99465e-169	LOC100735241
EC	Fibroblasts	0	1.69592	0.567	0.005	0	LOC100735241
EC	Hepatocytes	5.4092e-166	0.499506	0.549	0.002	9.01064e-162	LOC100735241
EC	Macrophages	2.53e-06	2.46463	0.755	0	0.042203	LOC100735241
EC	Monocytes	2.13e-61	2.77631	0.985	0.064	3.55e-57	LOC100735241
EC	T cells	2.68e-25	0.608608	0.494	0.019	4.46e-21	LOC100735241
PPD	Endothelial cells	1.51755e-139	2.11534	0.727	0.176	2.52794e-135	LOC100735241
PPD	Fibroblasts	0	1.81992	0.573	0.005	0	LOC100735241
PPD	Hepatocytes	1.2309e-162	0.766958	0.6	0.002	2.05044e-158	LOC100735241
PPD	Monocytes	2.79e-60	2.55109	0.986	0.064	4.64e-56	LOC100735241
PPD	T cells	6.86e-17	0.397764	0.357	0.019	1.14e-12	LOC100735241
EC	Endothelial cells	5.99681e-148	1.36954	0.671	0.028	9.98948e-144	LOC100735368
EC	Fibroblasts	0	1.76703	0.672	0.008	0	LOC100735368
EC	Hepatocytes	1.55984e-231	0.753106	0.779	0.009	2.59839e-227	LOC100735368
EC	Monocytes	6.38e-34	1.68138	0.948	0.248	1.06e-29	LOC100735368
EC	NK cells	1.38e-06	2.44011	0.71	0	0.0229834	LOC100735368
EC	T cells	3.77e-38	1.42271	0.791	0.106	6.28e-34	LOC100735368
PPD	Endothelial cells	9.04804e-124	1.4883	0.603	0.028	1.50722e-119	LOC100735368
PPD	Fibroblasts	0	1.83577	0.652	0.008	0	LOC100735368
PPD	Hepatocytes	7.72969e-182	1.68848	0.782	0.009	1.28761e-177	LOC100735368
PPD	Monocytes	2.23e-33	1.50434	0.952	0.248	3.71e-29	LOC100735368
PPD	T cells	5.22e-46	0.929661	0.821	0.106	8.7e-42	LOC100735368
EC	Endothelial	9.59e-38	0.679369	0.684	0.546	1.6e-33	LOC100736153
EC	Fibroblasts	1.24829e-145	0.625516	0.498	0.346	2.07939e-141	LOC100736153
EC	Hepatocytes	2.46e-11	0.281915	0.701	0.553	4.11e-07	LOC100736153
EC	Monocytes	4e-37	0.885037	0.955	0.413	6.67e-33	LOC100736153
EC	T cells	1.62e-43	1.00463	0.934	0.344	2.71e-39	LOC100736153
PPD	Endothelial	5.88e-68	1.11159	0.704	0.546	9.8e-64	LOC100736153
PPD	Fibroblasts	0	1.11409	0.622	0.346	0	LOC100736153
PPD	Hepatocytes	2.92e-13	0.723787	0.818	0.553	4.86e-09	LOC100736153
PPD	Monocytes	2.94e-45	1.03728	0.969	0.413	4.89e-41	LOC100736153
PPD	T cells	3.79e-60	1.1145	0.965	0.344	6.31e-56	LOC100736153
EC	Endothelial	1.05e-24	0.410478	0.491	0.27	1.74e-20	LOC106025018
EC	Fibroblasts	1.83769e-165	0.379138	0.34	0.136	3.06123e-161	LOC106025018
EC	Monocytes	4.41e-23	0.469408	0.773	0.211	7.35e-19	LOC106025018
EC	T cells	1.64e-15	0.318647	0.54	0.138	2.74e-11	LOC106025018
PPD	Endothelial	3.29e-28	0.654921	0.475	0.27	5.49e-24	LOC106025018
PPD	Fibroblasts	0	0.710948	0.467	0.136	0	LOC106025018
PPD	Hepatocytes	5.34e-11	0.583936	0.618	0.266	8.9e-07	LOC106025018
PPD	Monocytes	1.27e-36	0.705545	0.898	0.211	2.12e-32	LOC106025018
PPD	T cells	1.92e-33	0.618259	0.718	0.138	3.2e-29	LOC106025018
EC	Endothelial	2.3e-91	0.717513	1	1	3.84e-87	LOC111756064
EC	Fibroblasts	0	0.520359	1	1	0	LOC111756064
EC	Hepatocytes	2.02e-54	1.18871	1	1	3.37e-50	LOC111756064
EC	Macrophages	4.73e-07	0.978251	1	1	0.007882	LOC111756064
EC	Monocytes	9.64e-13	0.361014	1	1	1.61e-08	LOC111756064
PPD	Endothelial	1.27e-38	0.353156	1	1	2.12e-34	LOC111756064
PPD	Fibroblasts	0	0.37091	1	1	0	LOC111756064
PPD	Hepatocytes	7.82e-21	1.03751	1	1	1.3e-16	LOC111756064
PPD	Macrophages	1.67e-06	0.981226	1	1	0.027784	LOC111756064
PPD	Monocytes	7.02e-14	0.461976	1	1	1.17e-09	LOC111756064
EC	Endothelial cells	1.22e-24	0.375344	0.212	0.037	2.04e-20	Lsp1
EC	Fibroblasts	9.54427e-201	0.574134	0.404	0.161	1.58988e-196	Lsp1
EC	Hepatocytes	9.82e-69	0.297752	0.338	0.02	1.64e-64	Lsp1
EC	Monocytes	1.31e-21	0.760155	0.918	0.44	2.19e-17	Lsp1
PPD	Endothelial cells	5.21e-28	0.584597	0.23	0.037	8.68e-24	Lsp1
PPD	Fibroblasts	4.38908e-278	0.733308	0.462	0.161	7.31133e-274	Lsp1
PPD	Hepatocytes	9.8e-71	0.348437	0.491	0.02	1.63e-66	Lsp1
PPD	Monocytes	1.31e-30	0.843883	0.971	0.44	2.17e-26	Lsp1
EC	Endothelial	3.77e-48	0.687598	0.357	0.054	6.29e-44	Metrnl
EC	Fibroblasts	0	1.33876	0.632	0.152	0	Metrnl
EC	Hepatocytes	1.26e-12	0.275661	0.755	0.498	2.1e-08	Metrnl
EC	Monocytes	7.88e-39	0.980505	0.991	0.422	1.31e-34	Metrnl
EC	T cells	6.68e-16	0.47048	0.758	0.331	1.11e-11	Metrnl
PPD	Endothelial	9.19e-46	0.878344	0.343	0.054	1.53e-41	Metrnl
PPD	Fibroblasts	0	1.28496	0.612	0.152	0	Metrnl
PPD	Monocytes	1.29e-38	0.983979	0.993	0.422	2.15e-34	Metrnl
PPD	T cells	1.12e-16	0.272181	0.78	0.331	1.86e-12	Metrnl
EC	Endothelial	1.24e-29	0.39534	0.194	0.011	2.07e-25	Mmp19
EC	Fibroblasts	3.83483e-230	0.6943	0.28	0.054	6.38806e-226	Mmp19
EC	Monocytes	2.52e-34	1.04179	0.912	0.211	4.19e-30	Mmp19
EC	T cells	5.64e-15	0.295995	0.337	0.019	9.39e-11	Mmp19
PPD	Endothelial	2.63e-20	0.348963	0.142	0.011	4.38e-16	Mmp19
PPD	Fibroblasts	9.06036e-231	0.647686	0.288	0.054	1.50928e-226	Mmp19
PPD	Hepatocytes	9.07e-45	0.268366	0.345	0.017	1.51e-40	Mmp19
PPD	Monocytes	1.74e-27	0.7984	0.871	0.211	2.89e-23	Mmp19
EC	Endothelial	2.7e-22	0.439843	0.409	0.199	4.5e-18	Mxd1
EC	Fibroblasts	8.61129e-137	0.514031	0.375	0.179	1.43447e-132	Mxd1
EC	Hepatocytes	7.13e-41	0.720528	0.721	0.296	1.19e-36	Mxd1
EC	Monocytes	1.3e-44	1.28566	0.985	0.33	2.17e-40	Mxd1
EC	T cells	8.39e-14	0.399507	0.605	0.225	1.4e-09	Mxd1
PPD	Endothelial	1.17e-12	0.415056	0.346	0.199	1.95e-08	Mxd1
PPD	Fibroblasts	1.59e-89	0.51412	0.344	0.179	2.65e-85	Mxd1
PPD	Hepatocytes	4.28e-16	0.657417	0.764	0.296	7.13e-12	Mxd1
PPD	Monocytes	2.13e-40	1.1536	0.978	0.33	3.55e-36	Mxd1
PPD	T cells	5.04e-19	0.505482	0.643	0.225	8.39e-15	Mxd1
EC	Endothelial	1.58e-24	0.430893	0.455	0.224	2.63e-20	Nfkb1
EC	Fibroblasts	3.03933e-125	0.616411	0.447	0.288	5.06291e-121	Nfkb1
EC	Monocytes	9.23e-34	0.890402	0.994	0.596	1.54e-29	Nfkb1
EC	T cells	8.4e-23	0.569421	0.846	0.338	1.4e-18	Nfkb1
PPD	Endothelial	6.01e-18	0.494662	0.411	0.224	1e-13	Nfkb1
PPD	Fibroblasts	1.27469e-135	0.689981	0.47	0.288	2.12338e-131	Nfkb1
PPD	Monocytes	1.3e-22	0.634057	0.989	0.596	2.17e-18	Nfkb1
PPD	T cells	3.39e-27	0.560305	0.867	0.338	5.65e-23	Nfkb1
EC	Endothelial	1.87e-41	0.612222	0.352	0.076	3.11e-37	Ninj1
EC	Fibroblasts	0	0.857731	0.401	0.084	0	Ninj1
EC	Hepatocytes	3e-91	0.345049	0.51	0.042	5e-87	Ninj1
EC	Monocytes	1.62e-15	0.527567	0.993	0.615	2.7e-11	Ninj1
EC	T cells	1.16e-16	0.359393	0.389	0.031	1.93e-12	Ninj1
PPD	Endothelial	5.79e-22	0.568052	0.252	0.076	9.64e-18	Ninj1
PPD	Fibroblasts	1.95599e-274	0.81946	0.362	0.084	3.25829e-270	Ninj1
PPD	Hepatocytes	1.2e-40	0.321383	0.473	0.042	2.01e-36	Ninj1
PPD	Monocytes	5.1e-08	0.278263	0.989	0.615	0.000849	Ninj1
EC	Endothelial cells	3.93e-20	0.420833	0.46	0.276	6.55e-16	Nmi
EC	Fibroblasts	3.69e-36	0.302548	0.327	0.237	6.15e-32	Nmi
EC	Monocytes	3.84e-22	0.542202	0.811	0.239	6.39e-18	Nmi
EC	T cells	6.31e-22	0.461623	0.665	0.162	1.05e-17	Nmi
PPD	Endothelial cells	1.14e-16	0.478623	0.434	0.276	1.89e-12	Nmi
PPD	Fibroblasts	1.12e-82	0.397197	0.392	0.237	1.87e-78	Nmi
PPD	Monocytes	2.31e-19	0.421163	0.808	0.239	3.84e-15	Nmi
PPD	T cells	9.24e-16	0.318247	0.56	0.162	1.54e-11	Nmi
EC	Endothelial	1.88e-44	0.751703	0.604	0.346	3.13e-40	Pde4b
EC	Fibroblasts	0	0.924065	0.522	0.151	0	Pde4b
EC	Hepatocytes	1.18e-59	0.942	0.75	0.239	1.97e-55	Pde4b
EC	Monocytes	1.72e-42	1.16603	0.976	0.367	2.87e-38	Pde4b
PPD	Endothelial	8.46e-24	0.635587	0.517	0.346	1.41e-19	Pde4b
PPD	Fibroblasts	0	0.931032	0.531	0.151	0	Pde4b
PPD	Hepatocytes	9.77e-19	0.703453	0.745	0.239	1.63e-14	Pde4b
PPD	Monocytes	2.12e-34	0.948057	0.961	0.367	3.53e-30	Pde4b
EC	Endothelial	6.36901e-111	1.38941	0.517	0	1.06095e-106	Pla2g2a
EC	Fibroblasts	0	2.34773	0.574	0.001	0	Pla2g2a
EC	Hepatocytes	1.77236e-201	0.484175	0.637	0	2.95239e-197	Pla2g2a
EC	Monocytes	8.14e-47	2.24536	0.829	0.009	1.36e-42	Pla2g2a
EC	T cells	3.48e-32	0.737664	0.546	0	5.79e-28	Pla2g2a
PPD	Endothelial	2.99797e-155	1.93783	0.656	0	4.99401e-151	Pla2g2a
PPD	Fibroblasts	0	2.83284	0.734	0.001	0	Pla2g2a
PPD	Hepatocytes	1.952e-211	1.40106	0.709	0	3.25163e-207	Pla2g2a
PPD	Macrophages	2.46e-07	2.51931	0.837	0	0.004104	Pla2g2a
PPD	Monocytes	7.47e-56	2.31582	0.916	0.009	1.24e-51	Pla2g2a
PPD	T cells	1.39e-46	0.865914	0.665	0	2.32e-42	Pla2g2a
EC	Endothelial cells	7.94463e-125	1.40958	0.791	0.356	1.32342e-120	Plac8
EC	Fibroblasts	0	1.44318	0.617	0.053	0	Plac8
EC	Hepatocytes	5.30183e-150	0.555341	0.529	0.007	8.83179e-146	Plac8
EC	Macrophages	2.77e-06	2.28259	0.752	0	0.046102	Plac8
EC	Monocytes	4.54e-52	1.93891	0.975	0.138	7.56e-48	Plac8
EC	T cells	8.09e-45	2.04984	0.754	0.075	1.35e-40	Plac8
PPD	Endothelial cells	5.72e-88	1.38153	0.699	0.356	9.52e-84	Plac8
PPD	Fibroblasts	0	1.49744	0.605	0.053	0	Plac8
PPD	Hepatocytes	5.33243e-113	0.47077	0.509	0.007	8.88276e-109	Plac8
PPD	Monocytes	9.67e-54	2.05883	0.983	0.138	1.61e-49	Plac8
PPD	T cells	1.96e-45	1.59029	0.732	0.075	3.26e-41	Plac8
EC	Endothelial cells	1.72e-86	1.15802	0.473	0.034	2.87e-82	Plaur
EC	Fibroblasts	0	0.784963	0.405	0.107	0	Plaur
EC	Hepatocytes	8.44e-69	1.32107	0.613	0.121	1.41e-64	Plaur
EC	Monocytes	1.44e-34	0.978275	0.939	0.349	2.4e-30	Plaur
PPD	Endothelial cells	1e-98	1.52635	0.514	0.034	1.67e-94	Plaur
PPD	Fibroblasts	0	0.740488	0.423	0.107	0	Plaur
PPD	Hepatocytes	1.4e-11	0.273178	0.436	0.121	2.33e-07	Plaur
PPD	Monocytes	2.73e-33	0.865148	0.957	0.349	4.54e-29	Plaur
EC	Endothelial cells	5.74e-51	0.788255	0.588	0.275	9.56e-47	Plin2
EC	Fibroblasts	0	1.16168	0.634	0.296	0	Plin2
EC	Hepatocytes	3.16e-19	0.315235	0.711	0.369	5.26e-15	Plin2
EC	Monocytes	1.98e-28	1.03228	0.975	0.633	3.31e-24	Plin2
PPD	Endothelial cells	1.08e-50	0.990091	0.572	0.275	1.79e-46	Plin2
PPD	Fibroblasts	0	1.24543	0.643	0.296	0	Plin2
PPD	Hepatocytes	1.35e-08	1.06458	0.709	0.369	0.000224	Plin2
PPD	Monocytes	5.32e-33	1.13935	0.981	0.633	8.86e-29	Plin2
EC	Endothelial	7.01e-49	0.722325	0.743	0.519	1.17e-44	Ppa1
EC	Fibroblasts	0	0.957112	0.617	0.402	0	Ppa1
EC	Hepatocytes	8.67e-16	0.436918	0.784	0.651	1.44e-11	Ppa1
EC	Monocytes	2.64e-36	0.881801	0.899	0.239	4.39e-32	Ppa1
EC	T cells	1.67e-17	0.492121	0.829	0.4	2.78e-13	Ppa1
PPD	Endothelial	1.67e-30	0.629067	0.664	0.519	2.78e-26	Ppa1
PPD	Fibroblasts	0	1.06488	0.635	0.402	0	Ppa1
PPD	Hepatocytes	9.77e-15	0.710989	0.891	0.651	1.63e-10	Ppa1
PPD	Monocytes	7.04e-34	0.785868	0.893	0.239	1.17e-29	Ppa1
PPD	T cells	1.77e-12	0.291544	0.801	0.4	2.95e-08	Ppa1
EC	Endothelial cells	2.55e-22	0.369899	0.427	0.211	4.26e-18	Ppp2r5b
EC	Fibroblasts	3.85993e-221	0.483708	0.377	0.133	6.42986e-217	Ppp2r5b
EC	Hepatocytes	7.52e-33	0.30864	0.613	0.217	1.25e-28	Ppp2r5b
EC	Monocytes	6.3e-30	0.652561	0.763	0.128	1.05e-25	Ppp2r5b
PPD	Endothelial cells	7.02e-19	0.44787	0.399	0.211	1.17e-14	Ppp2r5b
PPD	Fibroblasts	2.08799e-169	0.451407	0.353	0.133	3.47817e-165	Ppp2r5b
PPD	Hepatocytes	2.12e-09	0.370727	0.564	0.217	3.53e-05	Ppp2r5b
PPD	Monocytes	1.33e-30	0.634047	0.776	0.128	2.21e-26	Ppp2r5b
EC	Endothelial cells	1.2e-29	0.488459	0.481	0.224	1.99e-25	Prdm1
EC	Fibroblasts	0	0.872887	0.469	0.143	0	Prdm1
EC	Hepatocytes	4.25e-54	1.03924	0.828	0.337	7.08e-50	Prdm1
EC	Monocytes	2.91e-14	0.519719	0.867	0.44	4.85e-10	Prdm1
PPD	Endothelial cells	1.81e-15	0.463012	0.394	0.224	3.02e-11	Prdm1
PPD	Fibroblasts	1.11315e-228	0.830042	0.411	0.143	1.85429e-224	Prdm1
PPD	Hepatocytes	1.41e-15	0.972044	0.818	0.337	2.34e-11	Prdm1
PPD	Monocytes	7.32e-09	0.326167	0.822	0.44	0.000122	Prdm1
EC	Endothelial	1.32e-63	0.838638	0.763	0.535	2.2e-59	Psmb8
EC	Fibroblasts	8.49523e-259	0.926769	0.558	0.339	1.41514e-254	Psmb8
EC	Hepatocytes	9.55e-28	0.854103	0.789	0.581	1.59e-23	Psmb8
EC	Monocytes	1.25e-11	0.384082	0.937	0.606	2.09e-07	Psmb8
EC	T cells	8.33e-23	0.548019	0.897	0.462	1.39e-18	Psmb8
PPD	Endothelial	1.3e-73	0.981146	0.747	0.535	2.16e-69	Psmb8
PPD	Fibroblasts	0	1.13807	0.624	0.339	0	Psmb8
PPD	Hepatocytes	2.76e-15	1.10783	0.836	0.581	4.6e-11	Psmb8
PPD	Monocytes	5.79e-12	0.416505	0.932	0.606	9.65e-08	Psmb8
PPD	T cells	1.94e-18	0.401434	0.88	0.462	3.24e-14	Psmb8
EC	Endothelial	6.21e-09	0.276959	0.676	0.6	0.000103	Psmb9
EC	Fibroblasts	3.45787e-104	0.633786	0.557	0.462	5.76013e-100	Psmb9
EC	Hepatocytes	1.54e-18	0.618182	0.814	0.701	2.57e-14	Psmb9
EC	Monocytes	2.04e-13	0.334722	0.942	0.606	3.4e-09	Psmb9
PPD	Endothelial	5e-18	0.463741	0.67	0.6	8.33e-14	Psmb9
PPD	Fibroblasts	3.03067e-235	0.872527	0.626	0.462	5.04849e-231	Psmb9
PPD	Hepatocytes	1.2e-13	0.826617	0.891	0.701	1.99e-09	Psmb9
PPD	Monocytes	4.13e-17	0.469263	0.945	0.606	6.87e-13	Psmb9
EC	Endothelial cells	7.03e-26	0.412902	0.776	0.696	1.17e-21	Psme1
EC	Fibroblasts	6.52903e-141	0.628917	0.703	0.669	1.08761e-136	Psme1
EC	Hepatocytes	3.05e-14	0.513912	0.863	0.846	5.09e-10	Psme1
EC	Monocytes	2.01e-23	0.626268	0.978	0.734	3.34e-19	Psme1
EC	T cells	7.46e-14	0.379616	0.945	0.7	1.24e-09	Psme1
PPD	Endothelial cells	5.17e-31	0.503979	0.765	0.696	8.62e-27	Psme1
PPD	Fibroblasts	3.82928e-226	0.736255	0.718	0.669	6.37881e-222	Psme1
PPD	Hepatocytes	8.9e-11	0.720093	0.927	0.846	1.48e-06	Psme1
PPD	Monocytes	1.98e-16	0.492925	0.97	0.734	3.3e-12	Psme1
EC	Endothelial	9.14e-67	0.972829	0.696	0.451	1.52e-62	Psme2
EC	Fibroblasts	2.88645e-232	0.890964	0.598	0.44	4.80825e-228	Psme2
EC	Hepatocytes	8.11e-18	0.613697	0.819	0.698	1.35e-13	Psme2
EC	Monocytes	5.47e-42	1.10626	0.931	0.312	9.1e-38	Psme2
EC	T cells	6.56e-27	0.643145	0.855	0.356	1.09e-22	Psme2
PPD	Endothelial	1.04e-56	1.00553	0.65	0.451	1.73e-52	Psme2
PPD	Fibroblasts	0	1.06333	0.628	0.44	0	Psme2
PPD	Hepatocytes	1.39e-14	0.920491	0.927	0.698	2.32e-10	Psme2
PPD	Monocytes	1.23e-36	0.961898	0.919	0.312	2.05e-32	Psme2
PPD	T cells	5.83e-18	0.402117	0.803	0.356	9.71e-14	Psme2
EC	Endothelial	1.37e-20	0.344591	0.428	0.219	2.27e-16	Ptpn1
EC	Fibroblasts	1.06591e-128	0.51497	0.394	0.213	1.77559e-124	Ptpn1
EC	Monocytes	9.52e-42	1.09201	0.985	0.505	1.59e-37	Ptpn1
EC	T cells	6.07e-14	0.334219	0.717	0.294	1.01e-09	Ptpn1
PPD	Endothelial	1.22e-15	0.419065	0.39	0.219	2.04e-11	Ptpn1
PPD	Fibroblasts	1.2481e-112	0.533946	0.395	0.213	2.07908e-108	Ptpn1
PPD	Monocytes	2.89e-38	0.973963	0.981	0.505	4.81e-34	Ptpn1
PPD	T cells	7.63e-22	0.452857	0.788	0.294	1.27e-17	Ptpn1
EC	Endothelial	1.77e-82	0.940182	0.602	0.179	2.94e-78	Rnf19b
EC	Fibroblasts	0	0.888552	0.524	0.179	0	Rnf19b
EC	Hepatocytes	8.22e-42	0.600046	0.804	0.385	1.37e-37	Rnf19b
EC	Monocytes	5.6e-36	0.921215	0.974	0.394	9.33e-32	Rnf19b
PPD	Endothelial	2.55e-67	0.989809	0.549	0.179	4.25e-63	Rnf19b
PPD	Fibroblasts	0	0.870971	0.499	0.179	0	Rnf19b
PPD	Hepatocytes	5.67e-11	0.435038	0.782	0.385	9.44e-07	Rnf19b
PPD	Monocytes	2.12e-30	0.774062	0.97	0.394	3.52e-26	Rnf19b
EC	Endothelial	3.2e-17	0.3943	0.45	0.282	5.32e-13	Samd9l
EC	Fibroblasts	7.75e-78	0.290177	0.269	0.137	1.29e-73	Samd9l
EC	Monocytes	3.1e-14	0.398744	0.697	0.22	5.16e-10	Samd9l
EC	T cells	3.12e-10	0.259329	0.623	0.256	5.2e-06	Samd9l
PPD	Endothelial	8.74e-09	0.349017	0.387	0.282	0.000146	Samd9l
PPD	Fibroblasts	1.03441e-119	0.337726	0.318	0.137	1.72313e-115	Samd9l
PPD	Hepatocytes	7.11e-23	0.407387	0.473	0.085	1.18e-18	Samd9l
PPD	Monocytes	1.59e-21	0.554404	0.799	0.22	2.65e-17	Samd9l
PPD	T cells	3.79e-13	0.32168	0.644	0.256	6.31e-09	Samd9l
EC	Endothelial	1.9e-64	0.797808	0.709	0.395	3.17e-60	Serping1
EC	Fibroblasts	0	0.935167	0.747	0.504	0	Serping1
EC	Hepatocytes	9.74e-80	0.727759	0.721	0.158	1.62e-75	Serping1
EC	Monocytes	2.41e-43	1.08495	0.91	0.174	4.01e-39	Serping1
EC	T cells	3.39e-20	0.44082	0.471	0.05	5.65e-16	Serping1
PPD	Endothelial	7.87e-71	1.03553	0.703	0.395	1.31e-66	Serping1
PPD	Fibroblasts	0	1.09447	0.766	0.504	0	Serping1
PPD	Hepatocytes	7.2e-47	1.05899	0.855	0.158	1.2e-42	Serping1
PPD	Monocytes	2.81e-46	1.07902	0.942	0.174	4.69e-42	Serping1
PPD	T cells	1.29e-18	0.383078	0.43	0.05	2.15e-14	Serping1
EC	Endothelial	1.51e-41	0.698702	0.439	0.145	2.51e-37	Snx10
EC	Fibroblasts	0	0.990437	0.487	0.088	0	Snx10
EC	Hepatocytes	1.15e-54	0.333007	0.554	0.111	1.92e-50	Snx10
EC	Monocytes	1.79e-59	2.48843	0.988	0.339	2.99e-55	Snx10
PPD	Endothelial	1.46e-34	0.755638	0.402	0.145	2.44e-30	Snx10
PPD	Fibroblasts	0	1.13246	0.536	0.088	0	Snx10
PPD	Hepatocytes	1.06e-15	0.341956	0.473	0.111	1.77e-11	Snx10
PPD	Monocytes	8.23e-57	2.13517	0.978	0.339	1.37e-52	Snx10
EC	Endothelial	1.16015e-140	1.41519	0.743	0.179	1.93257e-136	Sod2
EC	Fibroblasts	0	1.89834	0.828	0.326	0	Sod2
EC	Hepatocytes	5.56e-82	1.05329	0.971	0.484	9.26e-78	Sod2
EC	Monocytes	6.37e-48	1.51866	0.999	0.569	1.06e-43	Sod2
EC	T cells	4.35e-37	0.831942	0.86	0.244	7.25e-33	Sod2
PPD	Endothelial	1.37672e-161	1.8825	0.78	0.179	2.29334e-157	Sod2
PPD	Fibroblasts	0	2.37646	0.87	0.326	0	Sod2
PPD	Hepatocytes	5.28e-23	1.75046	0.909	0.484	8.79e-19	Sod2
PPD	Monocytes	1.35e-46	1.34328	0.998	0.569	2.24e-42	Sod2
PPD	T cells	2.11e-40	0.746833	0.865	0.244	3.51e-36	Sod2
EC	Endothelial	1.65294e-114	1.26084	0.707	0.164	2.75348e-110	Srgn
EC	Fibroblasts	0	1.60897	0.636	0.022	0	Srgn
EC	Hepatocytes	3.83566e-184	0.719288	0.735	0.026	6.38944e-180	Srgn
EC	Monocytes	2.54e-18	0.531673	0.999	0.853	4.23e-14	Srgn
PPD	Endothelial	6.23e-90	1.25465	0.635	0.164	1.04e-85	Srgn
PPD	Fibroblasts	0	1.73206	0.624	0.022	0	Srgn
PPD	Hepatocytes	1.30094e-118	0.95662	0.745	0.026	2.16711e-114	Srgn
PPD	Monocytes	1.53e-16	0.496203	0.998	0.853	2.55e-12	Srgn
EC	Endothelial	7.57e-48	0.66216	0.413	0.108	1.26e-43	Srxn1
EC	Fibroblasts	0	0.66854	0.402	0.106	0	Srxn1
EC	Hepatocytes	1.4e-42	0.63968	0.662	0.247	2.34e-38	Srxn1
EC	Monocytes	7.59e-41	1.24033	0.842	0.101	1.26e-36	Srxn1
EC	T cells	8.55e-24	0.672635	0.538	0.062	1.43e-19	Srxn1
PPD	Endothelial	3.33e-37	0.649093	0.365	0.108	5.55e-33	Srxn1
PPD	Fibroblasts	7.65919e-236	0.549619	0.361	0.106	1.27587e-231	Srxn1
PPD	Hepatocytes	1.25e-06	0.344046	0.509	0.247	0.020783	Srxn1
PPD	Monocytes	2.95e-42	1.27508	0.857	0.101	4.92e-38	Srxn1
PPD	T cells	9.37e-28	0.734957	0.563	0.062	1.56e-23	Srxn1
EC	Endothelial	3.96e-47	0.722927	0.528	0.224	6.6e-43	Stat1
EC	Fibroblasts	1.6e-92	0.567026	0.478	0.361	2.66e-88	Stat1
EC	Monocytes	1.46e-35	0.951258	0.912	0.239	2.44e-31	Stat1
EC	T cells	1.21e-26	0.663632	0.643	0.112	2.01e-22	Stat1
PPD	Endothelial	2.14e-47	0.896768	0.511	0.224	3.56e-43	Stat1
PPD	Fibroblasts	9.28358e-248	0.936363	0.568	0.361	1.54646e-243	Stat1
PPD	Hepatocytes	3.22e-13	0.903183	0.891	0.647	5.37e-09	Stat1
PPD	Monocytes	4.11e-44	1.27582	0.947	0.239	6.85e-40	Stat1
PPD	T cells	3.79e-24	0.47388	0.599	0.112	6.32e-20	Stat1
EC	Endothelial	4.01e-69	0.897849	0.647	0.301	6.68e-65	Tap1
EC	Fibroblasts	0	0.92232	0.555	0.258	0	Tap1
EC	Hepatocytes	8.44e-42	0.64128	0.833	0.489	1.41e-37	Tap1
EC	Monocytes	3.3e-34	0.872892	0.967	0.468	5.49e-30	Tap1
EC	T cells	2.04e-31	0.727181	0.9	0.381	3.39e-27	Tap1
PPD	Endothelial	4.19e-80	1.19203	0.657	0.301	6.99e-76	Tap1
PPD	Fibroblasts	0	1.16118	0.601	0.258	0	Tap1
PPD	Hepatocytes	1.42e-15	1.02166	0.836	0.489	2.36e-11	Tap1
PPD	Monocytes	1.75e-33	0.834142	0.972	0.468	2.91e-29	Tap1
PPD	T cells	1.34e-26	0.583537	0.861	0.381	2.22e-22	Tap1
EC	Endothelial cells	2.82e-18	0.298783	0.492	0.304	4.69e-14	Tap2
EC	Fibroblasts	3.35e-54	0.36475	0.418	0.326	5.59e-50	Tap2
EC	Hepatocytes	1.06e-26	0.458298	0.735	0.465	1.76e-22	Tap2
EC	Monocytes	2.98e-13	0.292356	0.827	0.376	4.96e-09	Tap2
PPD	Endothelial cells	2.01e-13	0.345357	0.454	0.304	3.36e-09	Tap2
PPD	Fibroblasts	1.39805e-145	0.582714	0.501	0.326	2.32888e-141	Tap2
PPD	Hepatocytes	6.28e-20	0.80918	0.891	0.465	1.05e-15	Tap2
PPD	Monocytes	2.09e-24	0.52884	0.896	0.376	3.48e-20	Tap2
EC	Endothelial	8.47e-13	0.253477	0.355	0.198	1.41e-08	Tgm2
EC	Fibroblasts	0	0.722525	0.303	0.023	0	Tgm2
EC	Monocytes	1.62e-35	1.82668	0.703	0	2.7e-31	Tgm2
EC	T cells	4.37e-12	0.275833	0.258	0.006	7.28e-08	Tgm2
PPD	Endothelial	1.64e-25	0.599292	0.417	0.198	2.74e-21	Tgm2
PPD	Fibroblasts	0	1.04567	0.387	0.023	0	Tgm2
PPD	Hepatocytes	3.86e-68	0.250991	0.345	0.007	6.42e-64	Tgm2
PPD	Monocytes	1.84e-37	1.73549	0.729	0	3.07e-33	Tgm2
EC	Endothelial cells	1.2912e-177	1.70026	0.845	0.157	2.15088e-173	Thbs1
EC	Fibroblasts	0	1.70909	0.89	0.315	0	Thbs1
EC	Hepatocytes	1.98986e-160	1.31173	0.931	0.121	3.3147e-156	Thbs1
EC	Macrophages	9.99e-08	2.32301	0.937	0.154	0.001665	Thbs1
EC	Monocytes	9.59e-62	3.23529	0.994	0.147	1.6e-57	Thbs1
EC	NK cells	1.79e-07	2.02508	0.834	0.125	0.00298163	Thbs1
EC	T cells	2.29e-58	1.23732	0.865	0.05	3.81e-54	Thbs1
PPD	Endothelial cells	7.80552e-134	1.87463	0.735	0.157	1.30024e-129	Thbs1
PPD	Fibroblasts	0	1.54044	0.791	0.315	0	Thbs1
PPD	Hepatocytes	8.33e-54	1.0951	0.855	0.121	1.39e-49	Thbs1
PPD	Monocytes	6.65e-55	2.73771	0.979	0.147	1.11e-50	Thbs1
PPD	T cells	7.85e-46	0.817352	0.733	0.05	1.31e-41	Thbs1
EC	Endothelial cells	4.26045e-118	1.08857	0.929	0.523	7.09706e-114	Timp1
EC	Fibroblasts	0	2.53384	0.948	0.485	0	Timp1
EC	Hepatocytes	5.46956e-158	1.31347	0.941	0.137	9.1112e-154	Timp1
EC	Monocytes	3.89e-38	1.52474	0.996	0.578	6.48e-34	Timp1
EC	NK cells	2.12e-07	2.05593	0.825	0.125	0.00353328	Timp1
EC	T cells	3.01e-52	1.00393	0.905	0.144	5.02e-48	Timp1
PPD	Endothelial cells	4.56324e-230	2.17575	0.983	0.523	7.60145e-226	Timp1
PPD	Fibroblasts	0	3.61436	0.995	0.485	0	Timp1
PPD	Hepatocytes	1.27e-78	2.0537	1	0.137	2.12e-74	Timp1
PPD	Macrophages	4.03e-07	1.86079	0.993	0.308	0.006711	Timp1
PPD	Monocytes	1.87e-35	1.06687	0.999	0.578	3.11e-31	Timp1
PPD	NK cells	2.71e-10	2.97422	0.944	0.125	4.51e-06	Timp1
PPD	T cells	4.25e-81	1.49484	0.985	0.144	7.07e-77	Timp1
EC	Endothelial	6.21e-62	1.00779	0.919	0.809	1.03e-57	Tm4sf1
EC	Fibroblasts	0	1.18975	0.683	0.273	0	Tm4sf1
EC	Hepatocytes	6.27e-73	2.05081	0.863	0.315	1.04e-68	Tm4sf1
EC	Monocytes	7.64e-24	0.559066	0.662	0.083	1.27e-19	Tm4sf1
EC	T cells	3.23e-22	0.459371	0.543	0.069	5.38e-18	Tm4sf1
PPD	Endothelial	7.62e-52	0.872159	0.89	0.809	1.27e-47	Tm4sf1
PPD	Fibroblasts	0	1.09711	0.613	0.273	0	Tm4sf1
PPD	Hepatocytes	4.7e-16	1.4147	0.764	0.315	7.83e-12	Tm4sf1
PPD	Monocytes	2.27e-17	0.361776	0.57	0.083	3.79e-13	Tm4sf1
EC	Endothelial cells	3.99e-24	0.408873	0.732	0.625	6.64e-20	Tmbim6
EC	Fibroblasts	5.08e-91	0.434233	0.702	0.726	8.46e-87	Tmbim6
EC	Monocytes	8.9e-19	0.461828	0.989	0.761	1.48e-14	Tmbim6
EC	T cells	3.55e-29	0.632861	0.968	0.625	5.92e-25	Tmbim6
PPD	Endothelial cells	2.78e-30	0.591262	0.696	0.625	4.62e-26	Tmbim6
PPD	Fibroblasts	2.44645e-125	0.526407	0.703	0.726	4.07529e-121	Tmbim6
PPD	Monocytes	4.15e-19	0.451426	0.98	0.761	6.92e-15	Tmbim6
PPD	T cells	9.71e-34	0.606181	0.976	0.625	1.62e-29	Tmbim6
EC	Endothelial	2.44e-58	0.763091	0.326	0.006	4.06e-54	Tnf
EC	Fibroblasts	0	0.901237	0.336	0.016	0	Tnf
EC	Hepatocytes	5.08826e-112	0.355968	0.475	0.017	8.47603e-108	Tnf
EC	Monocytes	7.09e-24	1.25364	0.882	0.339	1.18e-19	Tnf
PPD	Endothelial	9.65e-54	0.87173	0.306	0.006	1.61e-49	Tnf
PPD	Fibroblasts	0	0.971452	0.311	0.016	0	Tnf
PPD	Hepatocytes	1.28e-87	0.328568	0.545	0.017	2.13e-83	Tnf
PPD	Monocytes	9.06e-19	1.09484	0.862	0.339	1.51e-14	Tnf
EC	Endothelial	2.64e-21	0.395777	0.517	0.326	4.41e-17	Tnip1
EC	Fibroblasts	1.13e-93	0.492895	0.438	0.297	1.87e-89	Tnip1
EC	Hepatocytes	3.05e-15	0.288971	0.716	0.451	5.08e-11	Tnip1
EC	Monocytes	2.56e-46	1.15965	0.975	0.376	4.26e-42	Tnip1
EC	T cells	1.34e-10	0.300945	0.74	0.356	2.24e-06	Tnip1
PPD	Endothelial	7.6e-15	0.451486	0.466	0.326	1.27e-10	Tnip1
PPD	Fibroblasts	2.31586e-143	0.614484	0.485	0.297	3.85777e-139	Tnip1
PPD	Monocytes	2.86e-44	1.01534	0.977	0.376	4.76e-40	Tnip1
PPD	T cells	2.99e-12	0.273104	0.766	0.356	4.98e-08	Tnip1
EC	Endothelial	1.37e-18	0.444002	0.745	0.665	2.28e-14	Tpm4
EC	Fibroblasts	1.6143e-110	0.571859	0.715	0.709	2.6891e-106	Tpm4
EC	Hepatocytes	1.23e-07	0.323747	0.897	0.896	0.002053	Tpm4
EC	Monocytes	8.45e-34	0.862867	0.991	0.661	1.41e-29	Tpm4
EC	T cells	1.51e-09	0.272031	0.872	0.5	2.51e-05	Tpm4
PPD	Endothelial	3.64e-58	0.802417	0.776	0.665	6.07e-54	Tpm4
PPD	Fibroblasts	6.56293e-285	0.89273	0.749	0.709	1.09325e-280	Tpm4
PPD	Monocytes	1.41e-37	0.927982	0.992	0.661	2.35e-33	Tpm4
PPD	T cells	1.06e-14	0.34683	0.915	0.5	1.77e-10	Tpm4
EC	Endothelial	6.05e-41	0.679954	0.612	0.34	1.01e-36	Trib1
EC	Fibroblasts	0	0.826902	0.572	0.258	0	Trib1
EC	Hepatocytes	3.14e-40	0.873749	0.882	0.56	5.23e-36	Trib1
EC	Monocytes	6.72e-15	0.292628	0.663	0.174	1.12e-10	Trib1
PPD	Endothelial	1.55e-14	0.42838	0.495	0.34	2.58e-10	Trib1
PPD	Fibroblasts	8.88724e-131	0.524262	0.469	0.258	1.48044e-126	Trib1
PPD	Hepatocytes	1.38e-15	0.769747	0.909	0.56	2.3e-11	Trib1
PPD	Monocytes	2.38e-16	0.34494	0.693	0.174	3.96e-12	Trib1
EC	Endothelial	1.79e-70	0.781635	0.872	0.694	2.98e-66	Txn
EC	Fibroblasts	0	0.89287	0.885	0.815	0	Txn
EC	Hepatocytes	2.49e-11	0.470823	0.926	0.877	4.14e-07	Txn
EC	Monocytes	1.37e-10	0.482495	0.973	0.734	2.28e-06	Txn
EC	T cells	2.04e-18	0.516006	0.96	0.662	3.4e-14	Txn
PPD	Endothelial	2.78047e-104	1.11771	0.868	0.694	4.63171e-100	Txn
PPD	Fibroblasts	0	1.01127	0.894	0.815	0	Txn
PPD	Hepatocytes	4.84e-11	0.83229	0.982	0.877	8.06e-07	Txn
PPD	Monocytes	5.25e-16	0.630344	0.98	0.734	8.75e-12	Txn
PPD	T cells	1.86e-16	0.44605	0.963	0.662	3.1e-12	Txn
EC	Endothelial	1.46e-27	0.44064	0.34	0.116	2.43e-23	Txnrd1
EC	Fibroblasts	1.44666e-163	0.48097	0.35	0.147	2.40985e-159	Txnrd1
EC	Monocytes	4.19e-27	0.870171	0.834	0.248	6.98e-23	Txnrd1
EC	T cells	1.04e-14	0.314495	0.518	0.131	1.74e-10	Txnrd1
PPD	Endothelial	4.68e-29	0.536393	0.346	0.116	7.79e-25	Txnrd1
PPD	Fibroblasts	5.41093e-143	0.43701	0.349	0.147	9.01353e-139	Txnrd1
PPD	Hepatocytes	1.52e-14	0.357373	0.564	0.166	2.54e-10	Txnrd1
PPD	Monocytes	2.86e-27	0.857734	0.846	0.248	4.76e-23	Txnrd1
PPD	T cells	2.38e-14	0.308208	0.49	0.131	3.97e-10	Txnrd1
EC	Endothelial	1.42e-85	1.24276	0.438	0.008	2.37e-81	Tyrobp
EC	Fibroblasts	0	1.31829	0.45	0.013	0	Tyrobp
EC	Hepatocytes	1.47693e-112	0.488956	0.515	0.026	2.46026e-108	Tyrobp
EC	Monocytes	1.17e-21	0.609016	0.992	0.881	1.95e-17	Tyrobp
PPD	Endothelial	3.65e-74	1.39221	0.396	0.008	6.08e-70	Tyrobp
PPD	Fibroblasts	0	1.45886	0.435	0.013	0	Tyrobp
PPD	Hepatocytes	1.55e-53	0.412553	0.455	0.026	2.58e-49	Tyrobp
PPD	Monocytes	2.46e-27	0.727853	0.99	0.881	4.1e-23	Tyrobp
EC	Endothelial	1.08e-14	0.28266	0.153	0.037	1.8e-10	Ucp2
EC	Fibroblasts	1.15e-92	0.384645	0.174	0.054	1.91e-88	Ucp2
EC	Monocytes	4.36e-16	0.418868	0.971	0.661	7.26e-12	Ucp2
EC	T cells	1.1e-21	0.486635	0.751	0.231	1.84e-17	Ucp2
PPD	Endothelial	2.07e-38	0.637741	0.284	0.037	3.45e-34	Ucp2
PPD	Fibroblasts	5.85544e-237	0.709312	0.29	0.054	9.754e-233	Ucp2
PPD	Hepatocytes	1.46e-58	0.479887	0.527	0.033	2.43e-54	Ucp2
PPD	Monocytes	8.52e-31	0.692977	0.989	0.661	1.42e-26	Ucp2
PPD	T cells	7.85e-43	0.809287	0.882	0.231	1.31e-38	Ucp2
EC	Endothelial	7.83595e-121	1.32657	0.868	0.497	1.30531e-116	Wars
EC	Fibroblasts	0	1.69129	0.731	0.208	0	Wars
EC	Hepatocytes	1.21e-58	0.722736	0.809	0.311	2.02e-54	Wars
EC	Monocytes	1.21e-63	2.48075	0.997	0.193	2.02e-59	Wars
EC	T cells	1.09e-44	1.2997	0.769	0.094	1.81e-40	Wars
PPD	Endothelial	8.06847e-146	1.71876	0.863	0.497	1.34405e-141	Wars
PPD	Fibroblasts	0	2.1909	0.81	0.208	0	Wars
PPD	Hepatocytes	1.18e-29	1.44487	0.891	0.311	1.97e-25	Wars
PPD	Macrophages	6.74e-07	1.94371	0.901	0.077	0.011235	Wars
PPD	Monocytes	2.32e-64	2.55776	0.997	0.193	3.87e-60	Wars
PPD	T cells	5.86e-42	0.904167	0.722	0.094	9.77e-38	Wars
