# Supplementary material for: Investigation of the cell composition and gene expression in the delayed-type hypersensitivity tuberculin skin test
Source: Mil Med Res. 2023 Mar 16;10:14. doi: 10.1186/s40779-023-00450-2 (PMC10018871; doi:10.1186/s40779-023-00450-2)
Supplement: Supplementary file 4 — Additional file 4. GO and KEGG terms enriched with up-regulated and down-regulated DEGs in EC or PPD [file 40779_2023_450_MOESM4_ESM.xlsx]

## Sheet: Table S1A
Table S1A The GO terms enriched with upregulated DEGs in the EC sample
Category	Term	Description	Count	Gene Ratio	PValue	Genes	List Total	Pop Hits	Pop Total	Fold Enrichment	Bonferroni	Benjamini	FDR
BP	GO:0006954	inflammatory response	10	0.0429185	0.00140524	LOC100734419, ELF3, LOC100735813, CCR7, LOC100734697, S1PR3, TICAM1, RELA, TNFRSF1A, NFE2L2	233	139	12118	3.74162	0.785581	1	1
BP	GO:0031424	keratinization	5	0.0214592	0.00213443	LOC100726247, LOC101787147, LOC101787116, LOC100724987, LOC101789200	233	29	12118	8.967	0.903643	1	1
BP	GO:0002931	response to ischemia	4	0.0171674	0.00714082	RCAN1, PPIF, CIB1, CPEB4	233	21	12118	9.9064	0.999609	1	1
BP	GO:0061436	establishment of skin barrier	4	0.0171674	0.00714082	UGCG, CLDN4, GRHL3, CLDN1	233	21	12118	9.9064	0.999609	1	1
BP	GO:2000678	negative regulation of transcription regulatory region DNA binding	3	0.0128755	0.00947051	HEY1, HEY2, MSX1	233	8	12118	19.5032	0.99997	1	1
BP	GO:0008285	negative regulation of cell proliferation	10	0.0429185	0.0172189	SFRP4, MAP2K1, B4GALT1, DUSP1, ITGA1, HMGA1, CIB1, MSX1, IRF6, TOB2	233	205	12118	2.537	1	1	1
BP	GO:0035970	peptidyl-threonine dephosphorylation	3	0.0128755	0.0179129	PPP2CA, DUSP5, DUSP1	233	11	12118	14.1842	1	1	1
BP	GO:0070301	cellular response to hydrogen peroxide	4	0.0171674	0.0192204	PPIF, SIRT1, RELA, NFE2L2	233	30	12118	6.93448	1	1	1
BP	GO:0071356	cellular response to tumor necrosis factor	5	0.0214592	0.0221254	ZFP36, CIB1, SIRT1, ZFP36L1, NFE2L2	233	56	12118	4.64362	1	1	1
BP	GO:0001732	formation of cytoplasmic translation initiation complex	3	0.0128755	0.0247742	EIF3J, EIF3A, EIF3B	233	13	12118	12.002	1	1	1
BP	GO:0043488	regulation of mRNA stability	3	0.0128755	0.0285438	PABPC4, HNRNPD, ZC3H14	233	14	12118	11.1447	1	1	1
BP	GO:0061158	3'-UTR-mediated mRNA destabilization	3	0.0128755	0.0285438	ZFP36, PLEKHN1, ZFP36L1	233	14	12118	11.1447	1	1	1
BP	GO:0042632	cholesterol homeostasis	5	0.0214592	0.0292158	LIPG, RALY, LDLRAP1, SIRT1, SREBF2	233	61	12118	4.263	1	1	1
BP	GO:0000122	negative regulation of transcription from RNA polymerase II promoter	14	0.0600858	0.0312297	SUZ12, SPEN, NOTCH3, CBX4, GADD45A, USP2, IGF2, SIRT1, NR4A2, ZFP36, LOC100724358, ID3, TAF7, BCOR	233	380	12118	1.91611	1	1	1
BP	GO:0071260	cellular response to mechanical stimulus	4	0.0171674	0.03338	BAG3, GADD45A, BCL10, TNFRSF1A	233	37	12118	5.62255	1	1	1
BP	GO:0043123	positive regulation of I-kappaB kinase/NF-kappaB signaling	6	0.0257511	0.0369972	REL, F2RL1, BCL10, TICAM1, RELA, TNFRSF1A	233	96	12118	3.25054	1	1	1
BP	GO:0097029	mature conventional dendritic cell differentiation	2	0.00858369	0.0379252	F2RL1, CCR7	233	2	12118	52.0086	1	1	1
BP	GO:0043311	positive regulation of eosinophil degranulation	2	0.00858369	0.0379252	F2RL1, STX4	233	2	12118	52.0086	1	1	1
BP	GO:0009887	animal organ morphogenesis	3	0.0128755	0.0410918	IGF2, E2F4, RELA	233	17	12118	9.17799	1	1	1
BP	GO:0030308	negative regulation of cell growth	5	0.0214592	0.0470217	SERTAD3, GNG4, SESN2, MSX1, SIRT1	233	71	12118	3.66258	1	1	1
BP	GO:0006511	ubiquitin-dependent protein catabolic process	7	0.0300429	0.0523399	RNF144B, USP15, TP53INP2, USP2, SIAH1, RBBP6, ARIH1	233	140	12118	2.60043	1	1	1
BP	GO:0060349	bone morphogenesis	3	0.0128755	0.0553091	SFRP4, ACP5, MSX1	233	20	12118	7.80129	1	1	1
BP	GO:2000820	negative regulation of transcription from RNA polymerase II promoter involved in smooth muscle cell differentiation	2	0.00858369	0.0563472	HEY1, HEY2	233	3	12118	34.6724	1	1	1
BP	GO:1905337	positive regulation of aggrephagy	2	0.00858369	0.0563472	BAG3, HSPB8	233	3	12118	34.6724	1	1	1
BP	GO:1903575	cornified envelope assembly	2	0.00858369	0.0563472	UGCG, STX4	233	3	12118	34.6724	1	1	1
BP	GO:1902174	positive regulation of keratinocyte apoptotic process	2	0.00858369	0.0563472	SFRP4, GSN	233	3	12118	34.6724	1	1	1
BP	GO:0043280	positive regulation of cysteine-type endopeptidase activity involved in apoptotic process	3	0.0128755	0.0603795	BCL10, SIRT1, MALT1	233	21	12118	7.4298	1	1	1
BP	GO:0007017	microtubule-based process	3	0.0128755	0.0603795	TUBB2A, TUBB4B, TUBA4A	233	21	12118	7.4298	1	1	1
BP	GO:0032729	positive regulation of interferon-gamma production	4	0.0171674	0.0704408	BCL3, CRTAM, F2RL1, IL27	233	50	12118	4.16069	1	1	1
BP	GO:0050856	regulation of T cell receptor signaling pathway	2	0.00858369	0.074418	BCL10, MALT1	233	4	12118	26.0043	1	1	1
BP	GO:0033210	leptin-mediated signaling pathway	2	0.00858369	0.074418	UGCG, SIRT1	233	4	12118	26.0043	1	1	1
BP	GO:0060021	palate development	4	0.0171674	0.0808235	CSRNP1, BCOR, MSX1, IRF6	233	53	12118	3.92518	1	1	1
BP	GO:0007249	I-kappaB kinase/NF-kappaB signaling	3	0.0128755	0.0878665	BCL3, REL, BCL10	233	26	12118	6.00099	1	1	1
BP	GO:0014037	Schwann cell differentiation	2	0.00858369	0.0921442	EGR2, NAB1	233	5	12118	20.8034	1	1	1
BP	GO:0032651	regulation of interleukin-1 beta production	2	0.00858369	0.0921442	CCR7, S1PR3	233	5	12118	20.8034	1	1	1
BP	GO:0007165	signal transduction	9	0.0386266	0.0921774	GRB7, RRAD, RASL11A, TRIP10, SPARCL1, RASSF8, PDE4A, ARHGAP39, RIN2	233	241	12118	1.94223	1	1	1
BP	GO:0051603	proteolysis involved in cellular protein catabolic process	3	0.0128755	0.0937407	PSMB6, CAPN2, MALT1	233	27	12118	5.77873	1	1	1
BP	GO:0007507	heart development	5	0.0214592	0.0999466	MAP2K1, LOC100724358, ID3, BCOR, ZFP36L1	233	92	12118	2.82655	1	1	1
CC	GO:0005829	cytosol	65	0.256917	2.55804e-05	ELL, HSPB8, HNMT, BACH2, HINT1, ZFP36, EFR3A, ARHGDIB, CAPN2, PDE4A, PIM3, LDLRAP1, MAP2K1, PABPC4, RALGAPA2, SDCBP2, SIRT1, POC5, ELF3, MAP7D1, CDC37, IRF6, TRIM16, CHST2, SNRPB, GRB7, VAC14, NOTCH3, USP15, AHCY, CUNH1ORF116, SLAIN2, BCL10, ZC3HAV1, TOB2, UACA, RELA, MALT1, CYTH3, PSMB6, PPP2CA, PARD6B, SEC14L1, BAG3, DNAJB4, TP53INP2, PCBP2, DPH3, STX6, ZNF622, N4BP1, GSN, CSNK1A1, LOC100726935…	253	2231	14440	1.66288	0.00591715	0.00593465	0.00588349
CC	GO:0001533	cornified envelope	5	0.0197628	5.72078e-05	LOC100726247, LOC101787147, LOC101787116, LOC100724987, CNFN	253	13	14440	21.952	0.0131849	0.00663611	0.0065789
CC	GO:0016607	nuclear speck	15	0.0592885	0.00067119	BRD1, ELL, GADD45A, ALYREF, SETD1B, PRPF40A, SDCBP2, NR4A2, ITPKC, STK17A, EP400, ZNF217, HBP1, RBBP6, ZC3H14	253	294	14440	2.91199	0.144243	0.0519054	0.0514579
CC	GO:0005737	cytoplasm	45	0.177866	0.00333304	AHCTF1, DDX5, TINAGL1, GUCY1B1, HNMT, ACAT2, RELA, MEDAG, RBM3, RGS5, PARD6B, CCND2, HEY2, KIF13B, ARIH1, E2F4, SLC38A2, PPP1R14A, EGR2, SIVA1, DUSP1, GADD45A, PABPC4, PLK2, USP2, IFRD1, LOC100730186, MAD2L1BP, YOD1, FRMD4B, TUBB4B, TUBA4A, PTP4A1, NR4A2, RCAN1, SFRP4, TUBB2A, FABP5, THEMIS2, BAMBI, LOC100724358, RUFY2, REL, ID3, TAF7	253	1669	14440	1.53887	0.539092	0.180483	0.178927
CC	GO:1990904	ribonucleoprotein complex	6	0.0237154	0.00388971	HNRNPL, ZFP36, PABPC4, HNRNPD, ZC3H14, ZFP36L1	253	60	14440	5.70751	0.595123	0.180483	0.178927
CC	GO:0005923	bicellular tight junction	6	0.0237154	0.0105167	CYTH3, CLDN4, PARD6B, FRMD4B, CLDN1, TJP2	253	76	14440	4.50593	0.913948	0.406647	0.403142
CC	GO:0005852	eukaryotic translation initiation factor 3 complex	3	0.0118577	0.0150387	EIF3J, EIF3A, EIF3B	253	11	14440	15.5659	0.970266	0.498424	0.494127
CC	GO:0016282	eukaryotic 43S preinitiation complex	3	0.0118577	0.0208446	EIF3J, EIF3A, EIF3B	253	13	14440	13.1712	0.992456	0.537327	0.532695
CC	GO:0033290	eukaryotic 48S preinitiation complex	3	0.0118577	0.0208446	EIF3J, EIF3A, EIF3B	253	13	14440	13.1712	0.992456	0.537327	0.532695
CC	GO:0000785	chromatin	8	0.0316206	0.0297131	AHCTF1, PPP1R10, PLK2, HAT1, CAPN2, E2F4, RELA, NFE2L2	253	170	14440	2.68589	0.999086	0.689344	0.683401
CC	GO:0002096	polkadots	2	0.00790514	0.0345997	BCL10, MALT1	253	2	14440	57.0751	0.999717	0.729739	0.723448
CC	GO:0032449	CBM complex	2	0.00790514	0.0514497	BCL10, MALT1	253	3	14440	38.0501	0.999995	0.994695	0.98612
CC	GO:0005634	nucleus	40	0.158103	0.0627764	CSRNP1, USP15, ZNF131, SP100, NAB1, SRSF1, BCL10, ZFP36L1, FOXS1, PARD6B, SERTAD3, ZFP36, CCND2, BAG3, MUSTN1, SESN2, CAPN2, EP400, RBBP6, ZC3H14, DUSP5, BRD1, GSN, GADD45B, CAVIN1, DUSP1, GADD45A, PABPC4, RALGAPA2, IFRD1, RCAN1, SFRP4, FABP5, THEMIS2, IMPDH2, LOC100724358, REL, PHF13, ID3, CPEB4	253	1747	14440	1.30681	1	1	0.995671
CC	GO:0005654	nucleoplasm	42	0.166008	0.0853956	NOTCH3, ZNF131, CIB1, HNMT, UACA, BACH2, CYTH3, PSMB6, SEC14L1, MYC, DNAJB4, PCBP2, DPH3, STX6, PDE4A, ZNF326, ZNF622, E2F4, MSX1, JUNB, SPEN, EGR2, DUSP2, SIVA1, MAD2L1BP, GRHL3, SREBF2, HNRNPL, POC5, ELF3, BCL3, HAT1, KLF9, TRIP10, HNRNPD, BCOR, IRF6, ATF3, CHST2, EIF3A, NFE2L2, SNRPB	253	1898	14440	1.26299	1	1	0.995671
CC	GO:0016605	PML body	4	0.0158103	0.0939706	TP53INP2, TRIM16, SIRT1, N4BP1	253	62	14440	3.68226	1	1	0.995671
CC	GO:0005764	lysosome	6	0.0237154	0.0963747	TMEM59, CAPN2, TRIP10, ACP5, BCL10, PLBD2	253	139	14440	2.46367	1	1	0.995671
MF	GO:0000978	RNA polymerase II core promoter proximal region sequence-specific DNA binding	15	0.0681818	0.00169167	SUZ12, EGR2, GRHL3, SIRT1, BACH2, RELA, NR4A2, FOXS1, ELF3, REL, ZNF217, E2F4, JUNB, ATF3, NFE2L2	220	340	13152	2.63743	0.407361	0.206279	0.205611
MF	GO:0001228	transcriptional activator activity, RNA polymerase II transcription regulatory region sequence-specific binding	14	0.0636364	0.00186421	CSRNP1, EGR2, ZNF131, GRHL3, RELA, NR4A2, ELF3, REL, MSX1, IRF6, E2F4, JUNB, ATF3, NFE2L2	220	306	13152	2.73512	0.438183	0.206279	0.205611
MF	GO:0071889	14-3-3 protein binding	4	0.0181818	0.00260618	ZFP36, KIF13B, TMCC3, ZFP36L1	220	17	13152	14.0663	0.553519	0.206279	0.205611
MF	GO:0035615	clathrin adaptor activity	3	0.0136364	0.00267028	AP2S1, LDLRAP1, AP2A2	220	5	13152	35.8691	0.562299	0.206279	0.205611
MF	GO:0003743	translation initiation factor activity	5	0.0227273	0.00820941	EIF5, EIF3J, EIF3A, EIF4G2, EIF3B	220	48	13152	6.22727	0.921698	0.459764	0.458276
MF	GO:0008022	protein C-terminus binding	7	0.0318182	0.00892746	PPP2CA, MAP2K1, SIAH1, BCL10, SIRT1, SDCBP2, SREBF2	220	107	13152	3.91096	0.937399	0.459764	0.458276
MF	GO:0017017	MAP kinase tyrosine/serine/threonine phosphatase activity	3	0.0136364	0.019079	DUSP5, DUSP2, DUSP1	220	13	13152	13.7958	0.9974	0.736925	0.73454
MF	GO:0051019	mitogen-activated protein kinase binding	3	0.0136364	0.019079	DUSP2, DUSP1, SIRT1	220	13	13152	13.7958	0.9974	0.736925	0.73454
MF	GO:0005149	interleukin-1 receptor binding	3	0.0136364	0.0251299	LOC100734419, LOC100735813, LOC100734697	220	15	13152	11.9564	0.999616	0.781175	0.778647
MF	GO:0001227	transcriptional repressor activity, RNA polymerase II transcription regulatory region sequence-specific binding	8	0.0363636	0.0252808	FOXS1, HEY2, ZNF217, MSX1, SREBF2, ATF3, BACH2, RELA	220	172	13152	2.78055	0.999634	0.781175	0.778647
MF	GO:0035925	mRNA 3'-UTR AU-rich region binding	3	0.0136364	0.0284095	ZFP36, LOC100730186, ZFP36L1	220	16	13152	11.2091	0.999864	0.78611	0.783566
MF	GO:1990841	promoter-specific chromatin binding	4	0.0181818	0.0305285	SUZ12, GADD45A, E2F4, SIRT1	220	41	13152	5.83237	0.999931	0.78611	0.783566
MF	GO:0031681	G-protein beta-subunit binding	3	0.0136364	0.0391887	GNG4, F2RL1, GNG11	220	19	13152	9.43923	0.999996	0.911371	0.908421
MF	GO:0046982	protein heterodimerization activity	9	0.0409091	0.0412919	ABTB2, NR4A2, PPP2CA, GADD45A, KRT25, TAF7, LOC100734432, SDCBP2, ATF3	220	233	13152	2.30917	0.999998	0.911371	0.908421
MF	GO:0046872	metal ion binding	28	0.127273	0.0466642	SP100, PPP1R10, ECE1, ZC3HAV1, ADAMTS10, ZFP36L1, ZFP36, CSRP2, LOC100724348, DPH3, LIPG, PDE4A, ZC3H14, SUZ12, EGR2, BRD1, RSAD2, SIVA1, GLRX5, ITGA1, YOD1, TNFRSF1A, RNF144B, RNF103, RASA3, IMPDH2, RUFY2, PHF13	220	1159	13152	1.44425	1	0.961282	0.958171
MF	GO:0003723	RNA binding	13	0.0590909	0.0504822	SUZ12, SPEN, DDX5, ALYREF, PABPC4, SETD1B, SRSF1, RBM3, FBL, PCBP2, HNRNPD, HBP1, RALY	220	423	13152	1.83727	1	0.96612	0.962994
MF	GO:0046983	protein dimerization activity	6	0.0272727	0.0531522	HEY1, MYC, HEY2, ID3, E2F4, SREBF2	220	122	13152	2.94009	1	0.96612	0.962994
MF	GO:0004842	ubiquitin-protein transferase activity	5	0.0227273	0.0632407	RNF144B, RNF103, BCOR, ARIH1, MALT1	220	90	13152	3.32121	1	1	1
MF	GO:0042809	vitamin D receptor binding	2	0.00909091	0.0649678	TAF7, TOB2	220	4	13152	29.8909	1	1	1
MF	GO:0019209	kinase activator activity	2	0.00909091	0.0805422	BCL10, MALT1	220	5	13152	23.9127	1	1	1
MF	GO:0061665	SUMO ligase activity	2	0.00909091	0.0805422	EGR2, CBX4	220	5	13152	23.9127	1	1	1
MF	GO:0000976	transcription regulatory region sequence-specific DNA binding	4	0.0181818	0.0812324	HNRNPL, CBX4, TAF7, IRF6	220	61	13152	3.92012	1	1	1

## Sheet: Table S1B
Table S1B The KEGG terms enriched with upregulated DEGs in the EC sample
Category	Term	Description	Count	Gene Ratio	PValue	Genes	List Total	Pop Hits	Pop Total	Fold Enrichment	Bonferroni	Benjamini	FDR
KEGG_PATHWAY	cpoc04218	Cellular senescence	11	0.0758621	0.000341639	MAP2K1, CCND2, GADD45B, GADD45A, MYC, CAPN2, E2F4, SIRT1, RELA, HIPK3, ZFP36L1	145	156	8373	4.07175	0.0809358	0.0843849	0.0830184
KEGG_PATHWAY	cpoc05216	Thyroid cancer	5	0.0344828	0.00322346	MAP2K1, GADD45B, GADD45A, MYC, NCOA4	145	36	8373	8.02011	0.549537	0.304482	0.299551
KEGG_PATHWAY	cpoc05202	Transcriptional misregulation in cancer	10	0.0689655	0.0054032	CDK9, DDX5, CCND2, GADD45B, GADD45A, IL1R2, MYC, REL, JMJD1C, RELA	145	190	8373	3.0392	0.737685	0.304482	0.299551
KEGG_PATHWAY	cpoc05160	Hepatitis C	9	0.062069	0.00723037	PPP2CA, CLDN4, MAP2K1, RSAD2, MYC, TICAM1, CLDN1, RELA, TNFRSF1A	145	164	8373	3.16892	0.833438	0.304482	0.299551
KEGG_PATHWAY	cpoc04115	p53 signaling pathway	6	0.0413793	0.00735876	CCND2, GADD45B, SIVA1, GADD45A, SESN2, SIAH1	145	71	8373	4.87984	0.838675	0.304482	0.299551
KEGG_PATHWAY	cpoc04064	NF-kappa B signaling pathway	7	0.0482759	0.00739633	GADD45B, GADD45A, BCL10, TICAM1, MALT1, RELA, TNFRSF1A	145	100	8373	4.04214	0.840176	0.304482	0.299551
KEGG_PATHWAY	cpoc05224	Breast cancer	8	0.0551724	0.0107286	NOTCH3, MAP2K1, GADD45B, HEY1, CSNK1A1, GADD45A, MYC, HEY2	145	141	8373	3.2763	0.930351	0.331889	0.326515
KEGG_PATHWAY	cpoc04530	Tight junction	9	0.062069	0.0119331	PPP2CA, CLDN4, PARD6B, MYH11, AMOTL2, MYL9, CLDN1, TUBA4A, TJP2	145	179	8373	2.90337	0.94845	0.331889	0.326515
KEGG_PATHWAY	cpoc04210	Apoptosis	8	0.0551724	0.0132821	MAP2K1, GADD45B, GADD45A, DIABLO, CAPN2, TUBA4A, RELA, TNFRSF1A	145	147	8373	3.14258	0.963215	0.331889	0.326515
KEGG_PATHWAY	cpoc05165	Human papillomavirus infection	13	0.0896552	0.0134368	NOTCH3, MAP2K1, ATP6V0E1, CSNK1A1, ITGA1, TICAM1, RELA, TNFRSF1A, PPP2CA, PARD6B, CCND2, HEY1, HEY2	145	338	8373	2.22095	0.964612	0.331889	0.326515
KEGG_PATHWAY	cpoc05167	Kaposi sarcoma-associated herpesvirus infection	9	0.062069	0.0218737	RCAN1, ZFP36, MAP2K1, GNG4, MYC, TICAM1, GNG11, RELA, TNFRSF1A	145	200	8373	2.59852	0.995758	0.491164	0.48321
KEGG_PATHWAY	cpoc05132	Salmonella infection	10	0.0689655	0.0276716	CYTH3, MAP2K1, TUBB2A, MYC, LOC100733498, TUBB4B, MYL9, TUBA4A, RELA, TNFRSF1A	145	249	8373	2.31907	0.999023	0.567459	0.55827
KEGG_PATHWAY	cpoc05010	Alzheimer disease	13	0.0896552	0.0298663	MAP2K1, CSNK1A1, TUBB4B, TUBA4A, RELA, RTN4, TNFRSF1A, PSMB6, TUBB2A, LOC100724348, CAPN2, PPIF, ND1	145	379	8373	1.98069	0.999441	0.567459	0.55827
KEGG_PATHWAY	cpoc05220	Chronic myeloid leukemia	5	0.0344828	0.0398817	MAP2K1, GADD45B, GADD45A, MYC, RELA	145	75	8373	3.84966	0.999957	0.674077	0.663161
KEGG_PATHWAY	cpoc05166	Human T-cell leukemia virus 1 infection	9	0.062069	0.0409359	ZFP36, MAP2K1, EGR2, CCND2, IL1R2, MYC, MSX1, RELA, TNFRSF1A	145	226	8373	2.29957	0.999967	0.674077	0.663161
KEGG_PATHWAY	cpoc04010	MAPK signaling pathway	10	0.0689655	0.0611118	DUSP5, DUSP2, MAP2K1, GADD45B, DUSP1, GADD45A, MYC, IGF2, RELA, TNFRSF1A	145	289	8373	1.99809	1	0.8533	0.839481
KEGG_PATHWAY	cpoc05225	Hepatocellular carcinoma	7	0.0482759	0.0633354	MAP2K1, GADD45B, CSNK1A1, GADD45A, MYC, IGF2, NFE2L2	145	164	8373	2.46472	1	0.8533	0.839481
KEGG_PATHWAY	cpoc04540	Gap junction	5	0.0344828	0.0646956	MAP2K1, TUBB2A, GUCY1B1, TUBB4B, TUBA4A	145	88	8373	3.28096	1	0.8533	0.839481
KEGG_PATHWAY	cpoc04068	FoxO signaling pathway	6	0.0413793	0.0658369	MAP2K1, CCND2, GADD45B, GADD45A, PLK2, SIRT1	145	126	8373	2.74975	1	0.8533	0.839481
KEGG_PATHWAY	cpoc04350	TGF-beta signaling pathway	5	0.0344828	0.0690931	PPP2CA, BAMBI, MYC, ID3, E2F4	145	90	8373	3.20805	1	0.8533	0.839481
KEGG_PATHWAY	cpoc05213	Endometrial cancer	4	0.0275862	0.0744731	MAP2K1, GADD45B, GADD45A, MYC	145	57	8373	4.05227	1	0.875946	0.861761
KEGG_PATHWAY	cpoc04270	Vascular smooth muscle contraction	6	0.0413793	0.0809435	PPP1R14A, MAP2K1, GUCY1B1, MYH11, MYL9, ACTG2	145	134	8373	2.58559	1	0.908775	0.894058
KEGG_PATHWAY	cpoc05012	Parkinson disease	9	0.062069	0.0936094	PSMB6, TUBB2A, DUSP1, LOC100724348, PPIF, ND1, TUBB4B, TUBA4A, NFE2L2	145	270	8373	1.92483	1	1	0.987805

## Sheet: Table S1C
Table S1C The GO terms enriched with downregulated DEGs in the EC sample
Category	Term	Description	Count	Gene Ratio	PValue	Genes	List Total	Pop Hits	Pop Total	Fold Enrichment	Bonferroni	Benjamini	FDR
BP	GO:0006119	oxidative phosphorylation	4	0.0222222	0.00126529	LOC100724348, LOC100733853, LOC100726711, LOC100723369	180	15	12118	17.9526	0.571851	0.847747	0.847747
BP	GO:0006096	glycolytic process	4	0.0222222	0.00510553	GPI, PGAM1, PGK1, ENO1	180	24	12118	11.2204	0.967596	1	1
BP	GO:0015986	ATP synthesis coupled proton transport	3	0.0166667	0.00903226	ATP5PF, ATP5MC3, ATP5MG	180	10	12118	20.1967	0.99771	1	1
BP	GO:0001732	formation of cytoplasmic translation initiation complex	3	0.0166667	0.0152077	EIF3K, EIF3I, EIF3H	180	13	12118	15.5359	0.999965	1	1
BP	GO:0034614	cellular response to reactive oxygen species	3	0.0166667	0.0413059	MMP2, MAPK1, ROMO1	180	22	12118	9.1803	1	1	1
BP	GO:0001937	negative regulation of endothelial cell proliferation	3	0.0166667	0.0413059	AIMP1, ATP5IF1, ATP5F1A	180	22	12118	9.1803	1	1	1
BP	GO:0006364	rRNA processing	4	0.0222222	0.0413293	NSA2, C1D, NPM3, NOP10	180	52	12118	5.17863	1	1	1
BP	GO:0070849	response to epidermal growth factor	2	0.0111111	0.0436664	TPR, MAPK1	180	3	12118	44.8815	1	1	1
BP	GO:0042921	glucocorticoid receptor signaling pathway	2	0.0111111	0.0577963	PTGES3, YWHAH	180	4	12118	33.6611	1	1	1
BP	GO:0032212	positive regulation of telomere maintenance via telomerase	3	0.0166667	0.0598435	CCT6A, MAPK1, ATM	180	27	12118	7.48025	1	1	1
BP	GO:0008543	fibroblast growth factor receptor signaling pathway	3	0.0166667	0.0850529	CEP57, RAB14, IQGAP1	180	33	12118	6.1202	1	1	1
BP	GO:0006474	N-terminal protein amino acid acetylation	2	0.0111111	0.0854363	NAA50, NAA15	180	6	12118	22.4407	1	1	1
BP	GO:0090150	establishment of protein localization to membrane	2	0.0111111	0.0854363	LOC100725886, RAB11A	180	6	12118	22.4407	1	1	1
BP	GO:1990869	cellular response to chemokine	2	0.0111111	0.0854363	SLC12A2, DOCK8	180	6	12118	22.4407	1	1	1
BP	GO:0090267	positive regulation of mitotic cell cycle spindle assembly checkpoint	2	0.0111111	0.0989524	DYNC1LI1, TPR	180	7	12118	19.2349	1	1	1
BP	GO:0000244	spliceosomal tri-snRNP complex assembly	2	0.0111111	0.0989524	PRPF8, LSM2	180	7	12118	19.2349	1	1	1
CC	GO:0005743	mitochondrial inner membrane	8	0.039801	0.00252023	LOC100714477, NDUFB5, LOC100728900, LOC100733853, ROMO1, NDUFV2, LOC100732718, LOC100735918	201	133	14440	4.32125	0.423111	0.417373	0.409715
CC	GO:0000276	mitochondrial proton-transporting ATP synthase complex, coupling factor F(o)	3	0.0149254	0.00382911	ATP5PF, ATP5PD, ATP5MG	201	7	14440	30.7889	0.56671	0.417373	0.409715
CC	GO:0046540	U4/U6 x U5 tri-snRNP complex	4	0.0199005	0.005993	SNRPE, PRPF8, LSM3, LSM2	201	27	14440	10.6431	0.730289	0.419372	0.411677
CC	GO:0005747	mitochondrial respiratory chain complex I	4	0.0199005	0.0088446	NDUFA8, NDUFS5, NDUFB4, NDUFV3	201	31	14440	9.26978	0.855821	0.419372	0.411677
CC	GO:0005739	mitochondrion	16	0.079602	0.0112787	SLC25A3, OSGEPL1, MRPS33, ECI1, MGST1, ADH5, TXN2, ATP5IF1, FMC1, FAM162A, SFXN3, MAPK1, JTB, CAPN1, CLIC1, LOC100723251	201	560	14440	2.05259	0.915645	0.419372	0.411677
CC	GO:0016282	eukaryotic 43S preinitiation complex	3	0.0149254	0.0134661	EIF3K, EIF3I, EIF3H	201	13	14440	16.5786	0.94795	0.419372	0.411677
CC	GO:0033290	eukaryotic 48S preinitiation complex	3	0.0149254	0.0134661	EIF3K, EIF3I, EIF3H	201	13	14440	16.5786	0.94795	0.419372	0.411677
CC	GO:0071005	U2-type precatalytic spliceosome	4	0.0199005	0.0177563	SF3A1, PRPF8, LSM3, LSM2	201	40	14440	7.18408	0.979872	0.431196	0.423284
CC	GO:0005868	cytoplasmic dynein complex	3	0.0149254	0.0178017	DYNC1LI1, TPR, DYNLL1	201	15	14440	14.3682	0.980074	0.431196	0.423284
CC	GO:0005686	U2 snRNP	3	0.0149254	0.022644	SF3A1, SNRPE, U2SURP	201	17	14440	12.6778	0.993216	0.493639	0.484582
CC	GO:0043025	neuronal cell body	6	0.0298507	0.025709	SLC12A2, TANC1, MYO10, SLC1A1, PPT1, ATXN10	201	120	14440	3.59204	0.996579	0.509505	0.500157
CC	GO:0005911	cell-cell junction	5	0.0248756	0.0375832	SH3KBP1, IQGAP1, ADD3, CORO1A, RASIP1	201	91	14440	3.9473	0.999764	0.682762	0.670234
CC	GO:0005829	cytosol	41	0.20398	0.0485984	GLTP, DOCK5, DCTN3, ARHGAP18, MTR, CORO1A, NT5C, IKBKB, GM2A, FAM162A, RPL36AL, MXI1, ERBB2, MAPK1, CAPN1, NAA50, FDPS, MYO10, PGAM1, EDF1, NPM3, DYNLL1, COMMD4, SRPK1, AIMP1, EIF3K, RILPL2, RAB14, P4HA2, SNRPG, CD2BP2, PLIN3, SNRPE, ATXN10, NAA15, NHLRC2, MPHOSPH8, MAP3K14, VPS25, NFE2L2, LAMTOR5	201	2231	14440	1.32025	0.999981	0.788677	0.774206
CC	GO:0031415	NatA complex	2	0.00995025	0.0542668	NAA50, NAA15	201	4	14440	35.9204	0.999995	0.788677	0.774206
CC	GO:0005688	U6 snRNP	2	0.00995025	0.0542668	LSM3, LSM2	201	4	14440	35.9204	0.999995	0.788677	0.774206
CC	GO:0005742	mitochondrial outer membrane translocase complex	2	0.00995025	0.080291	TOMM7, TOMM20	201	6	14440	23.9469	1	1	0.986175
CC	GO:0071986	Ragulator complex	2	0.00995025	0.0930346	LAMTOR4, LAMTOR5	201	7	14440	20.5259	1	1	0.986175
CC	GO:0071541	eukaryotic translation initiation factor 3 complex, eIF3m	2	0.00995025	0.0930346	EIF3I, EIF3H	201	7	14440	20.5259	1	1	0.986175
CC	GO:0071013	catalytic step 2 spliceosome	3	0.0149254	0.0970474	SF3A1, LSM3, LSM2	201	38	14440	5.67164	1	1	0.986175
MF	GO:0004129	cytochrome-c oxidase activity	4	0.0238095	0.00167777	LOC100724348, LOC100733853, LOC100726711, LOC100723369	168	19	13152	16.4812	0.352676	0.382594	0.382594
MF	GO:0015078	hydrogen ion transmembrane transporter activity	4	0.0238095	0.00295439	ATP5PF, ATP5MC3, ATP6V0A4, ATP5MG	168	23	13152	13.6149	0.53528	0.382594	0.382594
MF	GO:0003743	translation initiation factor activity	4	0.0238095	0.022914	EIF2S3, EIF3K, EIF3I, EIF3H	168	48	13152	6.52381	0.997531	1	1
MF	GO:0019904	protein domain specific binding	6	0.0357143	0.0272656	CBX3, ZMYND8, IQGAP1, DYNLL1, YWHAH, NFE2L2	168	133	13152	3.53169	0.999223	1	1
MF	GO:0042803	protein homodimerization activity	12	0.0714286	0.0331948	AIMP1, CEP57, IKBKB, GTF2A2, ZBTB38, TPR, LRP4, CORO1A, PDLIM4, VPS25, RASIP1, PAPSS1	168	461	13152	2.03781	0.99984	1	1
MF	GO:0051020	GTPase binding	3	0.0178571	0.0340534	AIMP1, GOLGA4, RASIP1	168	23	13152	10.2112	0.999873	1	1
MF	GO:0003735	structural constituent of ribosome	7	0.0416667	0.0432143	RPL4, MRPL52, RPL36AL, RPLP2, RPS27L, MRPL14, MRPL43	168	201	13152	2.72637	0.999989	1	1
MF	GO:0043532	angiostatin binding	2	0.0119048	0.0498371	ATP5IF1, ATP5F1A	168	4	13152	39.1429	0.999998	1	1
MF	GO:0043394	proteoglycan binding	2	0.0119048	0.0619056	COL5A1, NID1	168	5	13152	31.3143	1	1	1

## Sheet: Table S1D
Table S1D The KEGG terms enriched with downregulated DEGs in the EC sample
Category	Term	Description	Count	Gene Ratio	PValue	Genes	List Total	Pop Hits	Pop Total	Fold Enrichment	Bonferroni	Benjamini	FDR
KEGG_PATHWAY	cpoc00190	Oxidative phosphorylation	19	0.155738	4.74822e-13	ATP5PF, NDUFA8, ATP5PD, NDUFB5, NDUFB4, ATP5MC3, ATP5F1A, NDUFS5, LOC100724348, LOC100733853, LOC100723369, LOC100726711, ATP6V0A4, NDUFV3, NDUFV2, ATP5MG, LOC100732718, LOC100735918, LOC100723251	122	134	8373	9.73128	1.21085e-10	6.51657e-11	6.2099e-11
KEGG_PATHWAY	cpoc05208	Chemical carcinogenesis - reactive oxygen species	23	0.188525	5.11103e-13	ATP5PF, NDUFA8, ATP5PD, NDUFB5, NDUFB4, MGST1, ATP5MC3, IKBKB, ATP5F1A, NDUFS5, LOC100724348, LOC100733853, LOC100723369, LOC100726711, MAPK1, VDAC1, NDUFV3, NDUFV2, MAP3K14, LOC100732718, NFE2L2, LOC100735918, LOC100723251	122	221	8373	7.14261	1.30342e-10	6.51657e-11	6.2099e-11
KEGG_PATHWAY	cpoc04714	Thermogenesis	21	0.172131	6.76526e-11	ATP5PF, NDUFA8, ATP5PD, NDUFB5, NDUFB4, ATP5MC3, ACTG1, LOC100719591, ATP5F1A, LOC100724762, NDUFS5, LOC100724348, LOC100733853, LOC100723369, LOC100726711, NDUFV3, NDUFV2, ATP5MG, LOC100732718, LOC100735918, LOC100723251	122	228	8373	6.32129	1.72514e-08	4.80401e-09	4.57794e-09
KEGG_PATHWAY	cpoc05415	Diabetic cardiomyopathy	20	0.163934	7.5357e-11	ATP5PF, NDUFA8, ATP5PD, NDUFB5, MMP2, NDUFB4, ATP5MC3, ATP5F1A, NDUFS5, LOC100724348, LOC100733853, LOC100723369, LOC100726711, VDAC1, NDUFV3, NDUFV2, PLCB2, LOC100732718, LOC100735918, LOC100723251	122	204	8373	6.72854	1.9216e-08	4.80401e-09	4.57794e-09
KEGG_PATHWAY	cpoc05016	Huntington disease	23	0.188525	2.74649e-10	ATP5PF, NDUFA8, ATP5PD, NDUFB5, NDUFB4, DCTN3, GPX8, ATP5MC3, SEM1, ATP5F1A, NDUFS5, LOC100724348, LOC100733853, LOC100723369, LOC100726711, VDAC1, NDUFV3, NDUFV2, POLR2J, PLCB2, LOC100732718, LOC100735918, LOC100723251	122	303	8373	5.20963	7.00356e-08	1.40071e-08	1.3348e-08
KEGG_PATHWAY	cpoc05010	Alzheimer disease	25	0.204918	6.3512e-10	NDUFB5, NDUFB4, ATP5MC3, HSD17B10, IKBKB, ATP5F1A, LOC100724348, MAPK1, NDUFV3, CAPN1, NDUFV2, LOC100732718, LOC100723251, PSENEN, ATP5PF, NDUFA8, ATP5PD, SEM1, NDUFS5, LOC100733853, LOC100723369, LOC100726711, VDAC1, PLCB2, LOC100735918	122	379	8373	4.52712	1.61956e-07	2.69926e-08	2.57224e-08
KEGG_PATHWAY	cpoc05012	Parkinson disease	21	0.172131	1.38964e-09	ATP5PF, NDUFA8, ATP5PD, NDUFB5, NDUFB4, ATP5MC3, TXN2, SEM1, ATP5F1A, NDUFS5, LOC100724348, LOC100733853, LOC100723369, LOC100726711, VDAC1, NDUFV3, NDUFV2, LOC100732718, NFE2L2, LOC100735918, LOC100723251	122	270	8373	5.33798	3.54359e-07	5.06228e-08	4.82405e-08
KEGG_PATHWAY	cpoc05014	Amyotrophic lateral sclerosis	23	0.188525	8.681e-09	ATP5PF, NDUFA8, ATP5PD, NDUFB5, NDUFB4, DCTN3, GPX8, ATP5MC3, ACTG1, SEM1, ATP5F1A, NDUFS5, LOC100724348, LOC100733853, LOC100723369, LOC100726711, TPR, VDAC1, NDUFV3, NDUFV2, LOC100732718, LOC100735918, LOC100723251	122	364	8373	4.33658	2.21365e-06	2.48891e-07	2.37178e-07
KEGG_PATHWAY	cpoc05020	Prion disease	20	0.163934	8.78438e-09	ATP5PF, NDUFA8, ATP5PD, NDUFB5, NDUFB4, ATP5MC3, SEM1, ATP5F1A, NDUFS5, LOC100724348, LOC100733853, LOC100723369, LOC100726711, MAPK1, VDAC1, NDUFV3, NDUFV2, LOC100732718, LOC100735918, LOC100723251	122	270	8373	5.08379	2.24001e-06	2.48891e-07	2.37178e-07
KEGG_PATHWAY	cpoc05022	Pathways of neurodegeneration - multiple diseases	25	0.204918	4.27987e-08	NDUFB5, NDUFB4, DCTN3, ATP5MC3, HSD17B10, ATP5F1A, LOC100724348, MAPK1, NDUFV3, CAPN1, NDUFV2, LOC100732718, LOC100723251, ATP5PF, NDUFA8, ATP5PD, GPX8, SEM1, NDUFS5, LOC100733853, LOC100723369, LOC100726711, VDAC1, PLCB2, LOC100735918	122	469	8373	3.65838	1.09136e-05	1.09137e-06	1.04001e-06
KEGG_PATHWAY	cpoc04932	Non-alcoholic fatty liver disease	14	0.114754	2.94224e-07	NDUFA8, NDUFB5, NDUFB4, IKBKB, NDUFS5, LOC100724348, LOC100733853, LOC100723369, LOC100726711, NDUFV3, NDUFV2, LOC100732718, LOC100735918, LOC100723251	122	154	8373	6.2392	7.50244e-05	6.82066e-06	6.49968e-06
KEGG_PATHWAY	cpoc01100	Metabolic pathways	46	0.377049	9.84105e-07	GPI, LOC100714943, NDUFB5, NDUFB4, MGST1, ATP5MC3, MTR, ENO1, HSD17B10, ADH5, PAPSS1, NT5C, DGUOK, ATP5F1A, SGPL1, MAN2A2, LOC100724348, PGK1, ATP6V0A4, NDUFV3, KDSR, NDUFV2, ATP5MG, FDFT1, LOC100732718, LOC100723251, GGT5, ATP5PF, FDPS, NDUFA8, PLA2G12A, ATP5PD, MDH1, PGAM1, PTGES3, GPX8, ELOVL7, DAD1, P4HA2, NDUFS5, LOC100733853, LOC100723369, LOC100726711, PPT1, PLCB2, LOC100735918	122	1556	8373	2.02894	0.000250915	2.09122e-05	1.99281e-05
KEGG_PATHWAY	cpoc04723	Retrograde endocannabinoid signaling	9	0.0737705	0.00115457	NDUFA8, NDUFB5, NDUFS5, NDUFB4, MAPK1, NDUFV3, NDUFV2, PLCB2, LOC100735918	122	145	8373	4.25986	0.25516	0.0226473	0.0215816
KEGG_PATHWAY	cpoc03040	Spliceosome	8	0.0655738	0.00306565	SF3A1, SNRPG, SNRPE, THOC2, PRPF8, LSM3, U2SURP, LSM2	122	133	8373	4.12819	0.54294	0.0558385	0.0532108
KEGG_PATHWAY	cpoc04260	Cardiac muscle contraction	6	0.0491803	0.00796343	LOC100724348, LOC100733853, LOC100726711, LOC100723369, LOC100723251, LOC100732718	122	86	8373	4.78822	0.869815	0.135378	0.129007
KEGG_PATHWAY	cpoc00010	Glycolysis / Gluconeogenesis	5	0.0409836	0.0108579	GPI, PGAM1, PGK1, ENO1, ADH5	122	60	8373	5.71926	0.938203	0.173047	0.164904
KEGG_PATHWAY	cpoc05418	Fluid shear stress and atherosclerosis	7	0.057377	0.0157129	IKBKB, MMP2, MGST1, KLF2, ACTG1, TXN2, NFE2L2	122	140	8373	3.43156	0.982378	0.235694	0.224602
KEGG_PATHWAY	cpoc04520	Adherens junction	5	0.0409836	0.0182959	ERBB2, MAPK1, IQGAP1, SORBS1, ACTG1	122	70	8373	4.90222	0.990983	0.259192	0.246995
KEGG_PATHWAY	cpoc01200	Carbon metabolism	6	0.0491803	0.0252816	GPI, MDH1, PGAM1, PGK1, ENO1, ADH5	122	115	8373	3.58076	0.998541	0.339305	0.323338
KEGG_PATHWAY	cpoc05164	Influenza A	7	0.057377	0.045948	IKBKB, FDPS, MAPK1, VDAC1, LOC100715902, RAB11A, ACTG1	122	180	8373	2.66899	0.999994	0.585837	0.558268
KEGG_PATHWAY	cpoc03010	Ribosome	6	0.0491803	0.0572756	RPL4, MRPS17, RPL36AL, RPLP2, RPS27L, MRPL14	122	144	8373	2.85963	1	0.68186	0.649772
KEGG_PATHWAY	cpoc00590	Arachidonic acid metabolism	4	0.0327869	0.060198	GGT5, PLA2G12A, PTGES3, GPX8	122	62	8373	4.42782	1	0.68186	0.649772
KEGG_PATHWAY	cpoc04210	Apoptosis	6	0.0491803	0.0615011	IKBKB, MAPK1, ATM, CAPN1, MAP3K14, ACTG1	122	147	8373	2.80127	1	0.68186	0.649772
KEGG_PATHWAY	cpoc00480	Glutathione metabolism	4	0.0327869	0.0649774	GGT5, LOC100714943, MGST1, GPX8	122	64	8373	4.28945	1	0.690385	0.657896
KEGG_PATHWAY	cpoc05132	Salmonella infection	8	0.0655738	0.0687136	IKBKB, DYNC1LI1, DCTN3, BRK1, MAPK1, DYNLL1, ACTG1, TXN2	122	249	8373	2.20502	1	0.700879	0.667896
KEGG_PATHWAY	cpoc01524	Platinum drug resistance	4	0.0327869	0.0970714	ERBB2, MGST1, MAPK1, ATM	122	76	8373	3.61217	1	0.898261	0.85599
KEGG_PATHWAY	cpoc01230	Biosynthesis of amino acids	4	0.0327869	0.0999925	PGAM1, PGK1, MTR, ENO1	122	77	8373	3.56525	1	0.898261	0.85599

## Sheet: Table S1E
Table S1E The GO terms enriched with upregulated DEGs in the PPD sample
Category	Term	Description	Count	Gene Ratio	PValue	Genes	List Total	Pop Hits	Pop Total	Fold Enrichment	Bonferroni	Benjamini	FDR
BP	GO:0006457	protein folding	8	0.0305344	0.000186839	DNAJB1, LOC100713821, DNAJB11, CANX, CCT8, PPIG, CCT7, LOC101788077	262	56	12118	6.60742	0.196525	0.218789	0.218789
BP	GO:0006813	potassium ion transport	4	0.0152672	0.00188139	CDKN1B, VPS4B, ABCC9, KCNJ2	262	12	12118	15.4173	0.88977	0.765774	0.765774
BP	GO:0006509	membrane protein ectodomain proteolysis	4	0.0152672	0.00301516	ADAM19, SPPL2A, MYH9, PRKCQ	262	14	12118	13.2148	0.970873	0.765774	0.765774
BP	GO:0032715	negative regulation of interleukin-6 production	5	0.019084	0.00326864	SELENOS, SYT11, ARRB2, TLR4, IL27RA	262	29	12118	7.97447	0.978374	0.765774	0.765774
BP	GO:0014068	positive regulation of phosphatidylinositol 3-kinase signaling	6	0.0229008	0.00326974	FLT1, CAT, F2R, CD28, HCLS1, DCN	262	47	12118	5.9045	0.978402	0.765774	0.765774
BP	GO:1903979	negative regulation of microglial cell activation	3	0.0114504	0.00654651	GRN, SYT11, CST7	262	6	12118	23.126	0.999543	1	1
BP	GO:0032720	negative regulation of tumor necrosis factor production	5	0.019084	0.00794757	SELENOS, SYT11, ARRB2, TLR4, IL27RA	262	37	12118	6.25026	0.999912	1	1
BP	GO:0035987	endodermal cell differentiation	4	0.0152672	0.0112369	MMP14, ITGA4, COL4A2, MMP9	262	22	12118	8.40944	0.999998	1	1
BP	GO:0006096	glycolytic process	4	0.0152672	0.01431	ADPGK, PGK1, ENO1, ENO2	262	24	12118	7.70865	1	1	1
BP	GO:0051085	chaperone mediated protein folding requiring cofactor	3	0.0114504	0.0185541	HSPA8, DNAJB1, SDF2L1	262	10	12118	13.8756	1	1	1
BP	GO:1905564	positive regulation of vascular endothelial cell proliferation	3	0.0114504	0.0185541	ITGA4, FGFR1, APLN	262	10	12118	13.8756	1	1	1
BP	GO:0048873	homeostasis of number of cells within a tissue	4	0.0152672	0.0197275	SASH3, NOS3, F2R, CORO1A	262	27	12118	6.85213	1	1	1
BP	GO:0042981	regulation of apoptotic process	6	0.0229008	0.0204295	HSP90AA1, TRAF4, RASSF3, TRIM24, SRA1, ZBTB7A	262	73	12118	3.80153	1	1	1
BP	GO:0032729	positive regulation of interferon-gamma production	5	0.019084	0.0223221	SASH3, CD2, TLR4, HSPD1, IL27RA	262	50	12118	4.62519	1	1	1
BP	GO:0071391	cellular response to estrogen stimulus	3	0.0114504	0.0223586	SFRP1, TRIM24, SRA1	262	11	12118	12.6142	1	1	1
BP	GO:0060766	negative regulation of androgen receptor signaling pathway	3	0.0114504	0.0223586	SFRP1, NCOR1, ZBTB7A	262	11	12118	12.6142	1	1	1
BP	GO:0051973	positive regulation of telomerase activity	4	0.0152672	0.0261251	HSP90AA1, NVL, LOC100713821, PRKCQ	262	30	12118	6.16692	1	1	1
BP	GO:0046777	protein autophosphorylation	7	0.0267176	0.0303198	STK10, FLT1, CSNK2A1, TRIM24, FYN, EIF2S1, FGFR1	262	109	12118	2.97031	1	1	1
BP	GO:0018279	protein N-linked glycosylation via asparagine	3	0.0114504	0.0308262	OST4, MGAT5, MGAT1	262	13	12118	10.6735	1	1	1
BP	GO:0042102	positive regulation of T cell proliferation	4	0.0152672	0.0309346	SASH3, NCK2, PRKCQ, CORO1A	262	32	12118	5.78149	1	1	1
BP	GO:0000082	G1/S transition of mitotic cell cycle	4	0.0152672	0.0418426	PLK3, CDKN1B, TAF10, PIM2	262	36	12118	5.1391	1	1	1
BP	GO:0032387	negative regulation of intracellular transport	2	0.00763359	0.0426143	MAP1B, CRYAB	262	2	12118	46.2519	1	1	1
BP	GO:0032796	uropod organization	2	0.00763359	0.0426143	MYH9, CORO1A	262	2	12118	46.2519	1	1	1
BP	GO:0071456	cellular response to hypoxia	4	0.0152672	0.0479274	SFRP1, HILPDA, PGK1, RORA	262	38	12118	4.86862	1	1	1
BP	GO:0007585	respiratory gaseous exchange	3	0.0114504	0.0508145	MAFB, CHST11, TRAF4	262	17	12118	8.1621	1	1	1
BP	GO:0071346	cellular response to interferon-gamma	4	0.0152672	0.0544208	ACTR3, STXBP3, TLR4, ACTG1	262	40	12118	4.62519	1	1	1
BP	GO:0051897	positive regulation of protein kinase B signaling	5	0.019084	0.0561815	HSP90AA1, CD28, HCLS1, ARRB2, FGFR1	262	67	12118	3.45163	1	1	1
BP	GO:0043161	proteasome-mediated ubiquitin-dependent protein catabolic process	5	0.019084	0.0613337	CDC34, TBL1XR1, TBX21, ARRB2, RFFL	262	69	12118	3.35159	1	1	1
BP	GO:0061738	late endosomal microautophagy	2	0.00763359	0.063238	HSPA8, VPS4B	262	3	12118	30.8346	1	1	1
BP	GO:0032753	positive regulation of interleukin-4 production	3	0.0114504	0.0680832	SASH3, CD28, PRKCQ	262	20	12118	6.93779	1	1	1
BP	GO:1904646	cellular response to beta-amyloid	3	0.0114504	0.074212	ITGA4, FYN, TLR4	262	21	12118	6.60742	1	1	1
BP	GO:0031508	pericentric heterochromatin assembly	2	0.00763359	0.0834192	HELLS, LOC100735236	262	4	12118	23.126	1	1	1
BP	GO:0007566	embryo implantation	3	0.0114504	0.0935707	LOC100735236, MMP9, SOD1	262	24	12118	5.78149	1	1	1
CC	GO:0030176	integral component of endoplasmic reticulum membrane	8	0.0271186	0.000118663	ANKLE2, SPCS1, SELENOS, ARL6IP1, SARAF, FITM2, SEC62, RETREG1	295	55	14440	7.11988	0.0346311	0.0352429	0.0352429
CC	GO:0001772	immunological synapse	5	0.0169492	0.00482622	CD53, CD28, MYH9, PRKCQ, CORO1A	295	34	14440	7.1984	0.762326	0.716693	0.716693
CC	GO:0005789	endoplasmic reticulum membrane	15	0.0508475	0.0118655	NUS1, TMED10, ATP6AP2, EPHX1, HMGCR, SELENOK, SEC61A1, TMX2, GORASP2, SEC61G, CANX, TMEM208, MLEC, KDELR2, TMED7	295	347	14440	2.11596	0.971135	1	1
CC	GO:0010008	endosome membrane	6	0.020339	0.0139451	STEAP4, ABHD17A, SORT1, ATP6AP2, RFFL, TPCN1	295	70	14440	4.19564	0.984561	1	1
CC	GO:0101031	chaperone complex	3	0.0101695	0.0277908	HSPA8, SDF2L1, PSMG1	295	13	14440	11.296	0.999768	1	1
CC	GO:0005615	extracellular space	20	0.0677966	0.0316012	GRN, HILPDA, IGFBP2, PCOLCE, CST7, CP, MMP9, SOD1, APLN, MMP14, FABP3, SFRP1, DNAJB11, PGK1, SERPINH1, EMILIN1, TNFSF8, LTB, CRELD2, S100A9	295	587	14440	1.66777	0.999928	1	1
CC	GO:0005793	endoplasmic reticulum-Golgi intermediate compartment	4	0.0135593	0.0363844	LMAN1, TMED10, SERPINH1, CNIH4	295	36	14440	5.43879	0.999983	1	1
CC	GO:0001891	phagocytic cup	3	0.0101695	0.036428	SYT11, CORO1A, TLR4	295	15	14440	9.78983	0.999984	1	1
CC	GO:0044297	cell body	4	0.0135593	0.0504778	LOC100713821, FYN, CCT8, ACTG1	295	41	14440	4.77553	1	1	1
CC	GO:0005829	cytosol	57	0.19322	0.053082	CDKN1B, ARL6IP1, DGKA, SRA1, ARHGEF10L, ARRB2, PITPNC1, LACTB, HERC4, RPL36AL, NCK2, HSP90AA1, RING1, RUNX3, MMP14, SFRP1, RNF126, CDC34, NCOR1, BDH2, TRAF4, DAAM1, MAP1B, FSCN1, MYH9, ORAI1, CD2BP2, HCLS1, PLIN3, S100A9, CRYAB, STXBP3, VPS4B, FLII, PXN, UBR4, NEDD9, CORO1A, DNAJB1, TAF1D, EXOSC10, G3BP2, FYN, SRSF10, ABCF1, RANBP1, HSPA8, SORT1, STAT2, GSR, TXNL1, ADAP1, EIF2S1, SOD1, TCIM, PSMG…	295	2231	14440	1.25061	1	1	1
CC	GO:0009897	external side of plasma membrane	7	0.0237288	0.0703432	CD2, CD5, ANPEP, GSR, ATP6AP2, CD28, TLR4	295	142	14440	2.41299	1	1	1
CC	GO:0005726	perichromatin fibrils	2	0.00677966	0.0789948	CPSF6, TRIM24	295	4	14440	24.4746	1	1	1
CC	GO:0000015	phosphopyruvate hydratase complex	2	0.00677966	0.0789948	ENO1, ENO2	295	4	14440	24.4746	1	1	1
CC	GO:0045335	phagocytic vesicle	4	0.0135593	0.0814127	STXBP3, RAB8A, RAB22A, ACTG1	295	50	14440	3.91593	1	1	1
CC	GO:0005794	Golgi apparatus	17	0.0576271	0.0823781	GRN, TMED10, NOS3, SORT1, LOC100713821, CST7, ADAM19, LMAN1, GOLGA4, LOC100723367, RAB13, PSMG1, ARHGEF2, CRELD2, TMED7, TLR4, SCRG1	295	538	14440	1.54672	1	1	1
CC	GO:0005787	signal peptidase complex	2	0.00677966	0.0977517	SPCS2, SPCS1	295	5	14440	19.5797	1	1	1
CC	GO:0005587	collagen type IV trimer	2	0.00677966	0.0977517	COL4A2, COL4A1	295	5	14440	19.5797	1	1	1
MF	GO:0051082	unfolded protein binding	10	0.0369004	3.86489e-06	HSPA8, DNAJB1, HSP90AA1, LOC100713821, DNAJB11, CANX, SERPINH1, CCT8, CCT7, CRYAB	271	61	13152	7.95596	0.00139811	0.00139909	0.00139909
MF	GO:0016887	ATPase activity	9	0.0332103	0.00191598	HSPA8, HSP90AA1, NVL, LOC100713821, VPS4B, HYOU1, CCT8, CCT7, HSPD1	271	110	13152	3.97075	0.50055	0.346792	0.346792
MF	GO:0051087	chaperone binding	6	0.0221402	0.00937177	HSPA8, DNAJB1, GRN, SACS, CP, SOD1	271	63	13152	4.62203	0.966912	1	1
MF	GO:0044183	protein binding involved in protein folding	4	0.0147601	0.0140935	DNAJB1, HSP90AA1, LOC100713821, CCT8	271	25	13152	7.76502	0.994131	1	1
MF	GO:0050661	NADP binding	4	0.0147601	0.0191916	NOS3, CAT, GSR, HMGCR	271	28	13152	6.93305	0.999102	1	1
MF	GO:0031625	ubiquitin protein ligase binding	10	0.0369004	0.0230564	HSPA8, HSP90AA1, TRAF4, PRKAR2B, SYT11, LOC100713821, CACYBP, ARRB2, RFFL, ATP6V0C	271	201	13152	2.4145	0.999785	1	1
MF	GO:0005524	ATP binding	38	0.140221	0.036093	FLT1, NVL, VPS4B, DGKA, HSPD1, STK10, BTAF1, KIF3B, KIF5C, RPS6KA2, PGK1, KIF1B, FYN, PIM2, CCT8, CCT7, ABCF1, UBE2F, ACTR3, CSNK1G3, PLK3, HELLS, HSPA8, CDK18, HSP90AA1, CSNK2A1, LOC100713821, ABCC9, RUNX3, NRBP1, RUNX2, CDC34, STK17B, MYH9, HYOU1, PRKCQ, CAMK1, FGFR1	271	1335	13152	1.38142	0.999998	1	1
MF	GO:0016316	phosphatidylinositol-3,4-bisphosphate 4-phosphatase activity	2	0.00738007	0.0406385	INPP4A, INPP4B	271	2	13152	48.5314	1	1	1
MF	GO:0005518	collagen binding	4	0.0147601	0.0425879	ABI3BP, SERPINH1, PCOLCE, DCN	271	38	13152	5.10856	1	1	1
MF	GO:0004896	cytokine receptor activity	3	0.0110701	0.057087	CSF3R, IFNGR1, IL13RA1	271	19	13152	7.66285	1	1	1
MF	GO:0005102	receptor binding	6	0.0221402	0.0737739	CD2, LAMA4, HILPDA, DNAJB11, F2R, TLR4	271	109	13152	2.67145	1	1	1
MF	GO:0004634	phosphopyruvate hydratase activity	2	0.00738007	0.0796313	ENO1, ENO2	271	4	13152	24.2657	1	1	1
MF	GO:0034597	phosphatidylinositol-4,5-bisphosphate 4-phosphatase activity	2	0.00738007	0.0796313	INPP4A, INPP4B	271	4	13152	24.2657	1	1	1
MF	GO:0008142	oxysterol binding	2	0.00738007	0.0796313	INSIG1, RORA	271	4	13152	24.2657	1	1	1
MF	GO:0005164	tumor necrosis factor receptor binding	3	0.0110701	0.0925152	TRAF4, TNFSF8, LTB	271	25	13152	5.82376	1	1	1
MF	GO:0019905	syntaxin binding	3	0.0110701	0.0989169	TMED10, STXBP3, SNAP23	271	26	13152	5.59977	1	1	1

## Sheet: Table S1F
Table S1F The KEGG terms enriched with upregulated DEGs in the PPD sample
Category	Term	Description	Count	Gene Ratio	PValue	Genes	List Total	Pop Hits	Pop Total	Fold Enrichment	Bonferroni	Benjamini	FDR
KEGG_PATHWAY	cpoc04141	Protein processing in endoplasmic reticulum	14	0.0782123	7.16818e-05	HSPA8, HSP90AA1, EIF2S1, PDIA4, SEC61A1, LMAN1, DNAJB1, SELENOS, SEC61G, DNAJB11, CANX, HYOU1, SEC62, CRYAB	179	172	8373	3.80739	0.0162817	0.0143872	0.0143872
KEGG_PATHWAY	cpoc03060	Protein export	6	0.0335196	0.000125652	SEC61A1, SPCS2, SPCS1, SEC61G, SRPRA, SEC62	179	24	8373	11.6941	0.0283661	0.0143872	0.0143872
KEGG_PATHWAY	cpoc05020	Prion disease	14	0.0782123	0.00491287	HSPA8, PSMD12, NDUFA6, CSNK2A1, NDUFA2, LOC100733352, EIF2S1, ATP5F1E, SOD1, SEM1, PSMD7, KIF5C, LOC100714804, FYN	179	270	8373	2.42545	0.676262	0.375016	0.375016
KEGG_PATHWAY	cpoc04510	Focal adhesion	11	0.0614525	0.0088117	PPP1CC, CCND3, FLT1, ITGA4, COL4A2, COL4A1, LAMA4, PXN, ZYX, FYN, ACTG1	179	196	8373	2.62521	0.868247	0.403939	0.403939
KEGG_PATHWAY	cpoc04066	HIF-1 signaling pathway	8	0.0446927	0.00884407	FLT1, CDKN1B, IFNGR1, NOS3, PGK1, ENO1, ENO2, TLR4	179	110	8373	3.40193	0.869228	0.403939	0.403939
KEGG_PATHWAY	cpoc05014	Amyotrophic lateral sclerosis	16	0.0893855	0.0105836	PSMD12, NDUFA6, NDUFA2, LOC100733352, EIF2S1, ATP5F1E, ACTG1, SOD1, SEM1, PSMD7, KIF5C, CAT, LOC100714804, MATR3, RAB8A, LOC101788077	179	364	8373	2.05611	0.912538	0.403939	0.403939
KEGG_PATHWAY	cpoc04611	Platelet activation	8	0.0446927	0.0144657	LOC106026648, PPP1CC, NOS3, SNAP23, F2R, ORAI1, FYN, ACTG1	179	121	8373	3.09266	0.964451	0.473237	0.473237
KEGG_PATHWAY	cpoc05321	Inflammatory bowel disease	6	0.0335196	0.0172716	LOC100724763, IFNGR1, TBX21, STAT4, RORA, TLR4	179	71	8373	3.95295	0.981496	0.4944	0.4944
KEGG_PATHWAY	cpoc05012	Parkinson disease	12	0.0670391	0.0289241	SEM1, PSMD12, NDUFA6, PSMD7, KIF5C, NDUFA2, LOC100714804, SLC39A7, LOC100733352, EIF2S1, ATP5F1E, SOD1	179	270	8373	2.07896	0.998795	0.735958	0.735958
KEGG_PATHWAY	cpoc05235	PD-L1 expression and PD-1 checkpoint pathway in cancer	6	0.0335196	0.034406	BATF2, CSNK2A1, IFNGR1, CD28, PRKCQ, TLR4	179	85	8373	3.30187	0.99967	0.787897	0.787897
KEGG_PATHWAY	cpoc04151	PI3K-Akt signaling pathway	14	0.0782123	0.0421742	HSP90AA1, FLT1, CSF3R, CDKN1B, ITGA4, NOS3, LAMA4, F2R, CCND3, COL4A2, COL4A1, PPP2R2D, TLR4, FGFR1	179	359	8373	1.82415	0.999948	0.848046	0.848046
KEGG_PATHWAY	cpoc05162	Measles	8	0.0446927	0.0444391	HSPA8, CCND3, CDKN1B, CSNK2A1, STAT2, CD28, TLR4, EIF2S1	179	153	8373	2.44583	0.99997	0.848046	0.848046
KEGG_PATHWAY	cpoc04714	Thermogenesis	10	0.0558659	0.0541606	SMARCD1, NDUFA6, RPS6KA2, NDUFA2, LOC100714804, LOC100733352, ATP5MG, ATP5F1E, ACTG1, FGFR1	179	228	8373	2.0516	0.999997	0.913549	0.913549
KEGG_PATHWAY	cpoc04657	IL-17 signaling pathway	6	0.0335196	0.0573784	HSP90AA1, TRAF4, LOC100724477, LOC100735514, S100A9, MMP9	179	98	8373	2.86387	0.999999	0.913549	0.913549
KEGG_PATHWAY	cpoc00190	Oxidative phosphorylation	7	0.0391061	0.0657794	NDUFA6, NDUFA2, LOC100714804, LOC100733352, ATP6V0C, ATP5MG, ATP5F1E	179	134	8373	2.44355	1	0.913549	0.913549
KEGG_PATHWAY	cpoc05415	Diabetic cardiomyopathy	9	0.0502793	0.0691633	PPP1CC, NDUFA6, NOS3, NDUFA2, GSR, LOC100714804, LOC100733352, MMP9, ATP5F1E	179	204	8373	2.06367	1	0.913549	0.913549
KEGG_PATHWAY	cpoc05135	Yersinia infection	7	0.0391061	0.0696207	ACTR3, ITGA4, RPS6KA2, WIPF3, PXN, TLR4, ACTG1	179	136	8373	2.40762	1	0.913549	0.913549
KEGG_PATHWAY	cpoc04810	Regulation of actin cytoskeleton	9	0.0502793	0.0752361	FGD3, ACTR3, PPP1CC, ITGA4, PXN, F2R, MYH9, ACTG1, FGFR1	179	208	8373	2.02398	1	0.913549	0.913549
KEGG_PATHWAY	cpoc04144	Endocytosis	10	0.0558659	0.0757966	ACTR3, ARF4, HSPA8, KIF5C, VPS4B, WIPF3, LOC100716672, ARRB2, RAB8A, RAB22A	179	244	8373	1.91707	1	0.913549	0.913549
KEGG_PATHWAY	cpoc04530	Tight junction	8	0.0446927	0.0869431	ACTR3, PPP2R2D, RAB13, MYH9, HCLS1, ARHGEF2, RAB8A, ACTG1	179	179	8373	2.09057	1	0.9714	0.9714
KEGG_PATHWAY	cpoc04659	Th17 cell differentiation	6	0.0335196	0.0952837	HSP90AA1, IFNGR1, TBX21, PRKCQ, RORA, IL27RA	179	114	8373	2.46192	1	0.9714	0.9714

## Sheet: Table S1G
Table S1G The GO terms enriched with downregulated DEGs in the PPD sample
Category	Term	Description	Count	Gene Ratio	PValue	Genes	List Total	Pop Hits	Pop Total	Fold Enrichment	Bonferroni	Benjamini	FDR
BP	GO:0030509	BMP signaling pathway	8	0.0410256	2.88308e-06	SMAD1, EGR1, USP9X, HFE, LEF1, PDCD4, SMAD5, RGMA	195	40	12118	12.4287	0.0029278	0.00293209	0.00293209
BP	GO:0045104	intermediate filament cytoskeleton organization	4	0.0205128	0.000798994	BFSP2, LOC100716782, EVPL, PLEC	195	12	12118	20.7145	0.556431	0.406288	0.406288
BP	GO:0045944	positive regulation of transcription from RNA polymerase II promoter	17	0.0871795	0.00259597	TCF7L2, BMPR2, MAML2, LMO4, LUM, CITED2, GLMP, NFATC1, NR2F2, ASXL1, MLLT10, NIPBL, TAF7, F2RL1, HMGN3, LOC106027056, BPTF	195	454	12118	2.32696	0.92889	0.816404	0.816404
BP	GO:0000122	negative regulation of transcription from RNA polymerase II promoter	15	0.0769231	0.00321103	ATF7IP, SPEN, TCF7L2, EGR1, GADD45A, LEF1, NR2F2, KLF4, NIPBL, ZNF608, LOC100723367, LOC100724358, TAF7, FNIP2, BPTF	195	380	12118	2.45304	0.962027	0.816404	0.816404
BP	GO:0008285	negative regulation of cell proliferation	10	0.0512821	0.00574779	CDKN2D, SMAD1, TES, DUSP1, TPBG, TESC, ZNF503, DPT, KLF4, SOX7	195	205	12118	3.03139	0.997155	1	1
BP	GO:0032526	response to retinoic acid	4	0.0205128	0.00638292	ASXL1, CDKN2D, TRIM16, KLF4	195	24	12118	10.3573	0.998515	1	1
BP	GO:0016055	Wnt signaling pathway	6	0.0307692	0.0069725	GSK3B, TCF7L2, LEF1, CPE, GPC4, NDRG2	195	75	12118	4.97149	0.999188	1	1
BP	GO:0001935	endothelial cell proliferation	3	0.0153846	0.0105441	SCARB1, BMPR2, CD34	195	10	12118	18.6431	0.999979	1	1
BP	GO:1902895	positive regulation of pri-miRNA transcription from RNA polymerase II promoter	4	0.0205128	0.0167939	SMAD1, EGR1, KLF4, ETS1	195	34	12118	7.31101	1	1	1
BP	GO:0001892	embryonic placenta development	3	0.0153846	0.0264047	EPAS1, CITED2, BPTF	195	16	12118	11.6519	1	1	1
BP	GO:0045893	positive regulation of transcription, DNA-templated	8	0.0410256	0.0271559	ATF7IP, TESC, NSD1, SNAI1, REL, TRIM16, ARID1A, SOX7	195	182	12118	2.73159	1	1	1
BP	GO:0030036	actin cytoskeleton organization	5	0.025641	0.0281753	RHOJ, TAOK2, ARHGAP26, MTSS1, SSH1	195	72	12118	4.31553	1	1	1
BP	GO:0008544	epidermis development	3	0.0153846	0.0296149	SVEP1, OVOL1, EVPL	195	17	12118	10.9665	1	1	1
BP	GO:0003017	lymph circulation	2	0.0102564	0.0317635	HEG1, SVEP1	195	2	12118	62.1436	1	1	1
BP	GO:0060173	limb development	3	0.0153846	0.0329716	BMPR2, NR2F2, MEOX2	195	18	12118	10.3573	1	1	1
BP	GO:0048538	thymus development	4	0.0205128	0.0331091	ASXL1, LMO4, CITED2, PBX1	195	44	12118	5.64942	1	1	1
BP	GO:0007165	signal transduction	9	0.0461538	0.0401451	RAB21, SIGIRR, ECM1, MAGI3, TAGAP, ARHGAP26, ARHGAP5, CD34, PDE9A	195	241	12118	2.32071	1	1	1
BP	GO:0044849	estrous cycle	2	0.0102564	0.0472668	EGR1, PTN	195	3	12118	41.4291	1	1	1
BP	GO:0048625	myoblast fate commitment	2	0.0102564	0.0472668	TCF7L2, EPAS1	195	3	12118	41.4291	1	1	1
BP	GO:0002051	osteoblast fate commitment	2	0.0102564	0.0472668	SMAD1, SMAD5	195	3	12118	41.4291	1	1	1
BP	GO:0043547	positive regulation of GTPase activity	8	0.0410256	0.0475627	PREX2, RASA4B, SIPA1L1, TBC1D4, F2RL1, ARHGAP26, RAPGEF3, RGMA	195	206	12118	2.41334	1	1	1
BP	GO:0045669	positive regulation of osteoblast differentiation	4	0.0205128	0.0504015	SMAD1, BMPR2, NPNT, SMAD5	195	52	12118	4.78028	1	1	1
BP	GO:0045766	positive regulation of angiogenesis	5	0.025641	0.0508205	ECM1, TEK, ETS1, CD34, RAPGEF3	195	87	12118	3.57147	1	1	1
BP	GO:0032722	positive regulation of chemokine production	3	0.0153846	0.0517666	EGR1, F2RL1, IL6R	195	23	12118	8.10569	1	1	1
BP	GO:0003281	ventricular septum development	3	0.0153846	0.0517666	LUZP1, LMO4, HEG1	195	23	12118	8.10569	1	1	1
BP	GO:0071636	positive regulation of transforming growth factor beta production	2	0.0102564	0.0625231	CD34, CD200	195	4	12118	31.0718	1	1	1
BP	GO:0048014	Tie signaling pathway	2	0.0102564	0.0625231	SVEP1, TEK	195	4	12118	31.0718	1	1	1
BP	GO:0001960	negative regulation of cytokine-mediated signaling pathway	2	0.0102564	0.0625231	SIGIRR, ECM1	195	4	12118	31.0718	1	1	1
BP	GO:0048386	positive regulation of retinoic acid receptor signaling pathway	2	0.0102564	0.0625231	ASXL1, TRIM16	195	4	12118	31.0718	1	1	1
BP	GO:1901537	positive regulation of DNA demethylation	2	0.0102564	0.0625231	USP9X, TOX	195	4	12118	31.0718	1	1	1
BP	GO:0007179	transforming growth factor beta receptor signaling pathway	4	0.0205128	0.0630297	SMAD1, USP9X, CITED2, SMAD5	195	57	12118	4.36095	1	1	1
BP	GO:0046330	positive regulation of JNK cascade	4	0.0205128	0.0630297	MAP4K2, GADD45A, TAOK2, F2RL1	195	57	12118	4.36095	1	1	1
BP	GO:0070828	heterochromatin organization	2	0.0102564	0.0775363	SETD7, SNAI1	195	5	12118	24.8574	1	1	1
BP	GO:1905064	negative regulation of vascular smooth muscle cell differentiation	2	0.0102564	0.0775363	PDCD4, NFATC1	195	5	12118	24.8574	1	1	1
BP	GO:0032682	negative regulation of chemokine production	2	0.0102564	0.0775363	SIGIRR, F2RL1	195	5	12118	24.8574	1	1	1
BP	GO:0045588	positive regulation of gamma-delta T cell differentiation	2	0.0102564	0.0775363	LEF1, SOX13	195	5	12118	24.8574	1	1	1
BP	GO:0032731	positive regulation of interleukin-1 beta production	3	0.0153846	0.0828228	EGR1, F2RL1, TRIM16	195	30	12118	6.21436	1	1	1
BP	GO:0007519	skeletal muscle tissue development	3	0.0153846	0.0828228	NR2F2, MEOX2, VAMP5	195	30	12118	6.21436	1	1	1
BP	GO:0009952	anterior/posterior pattern specification	4	0.0205128	0.0828947	BMPR2, NR2F2, PBX1, BPTF	195	64	12118	3.88397	1	1	1
BP	GO:0002690	positive regulation of leukocyte chemotaxis	2	0.0102564	0.0923104	F2RL1, PTN	195	6	12118	20.7145	1	1	1
BP	GO:1901522	positive regulation of transcription from RNA polymerase II promoter involved in cellular response to chemical stimulus	2	0.0102564	0.0923104	SMAD1, SMAD5	195	6	12118	20.7145	1	1	1
BP	GO:0051148	negative regulation of muscle cell differentiation	2	0.0102564	0.0923104	SMAD1, BMPR2	195	6	12118	20.7145	1	1	1
BP	GO:0060042	retina morphogenesis in camera-type eye	2	0.0102564	0.0923104	MAN2A1, MFSD2A	195	6	12118	20.7145	1	1	1
BP	GO:1904996	positive regulation of leukocyte adhesion to vascular endothelial cell	2	0.0102564	0.0923104	NFAT5, ETS1	195	6	12118	20.7145	1	1	1
BP	GO:0030854	positive regulation of granulocyte differentiation	2	0.0102564	0.0923104	TESC, LEF1	195	6	12118	20.7145	1	1	1
BP	GO:0030501	positive regulation of bone mineralization	3	0.0153846	0.0925263	BMPR2, PTN, ATP2B1	195	32	12118	5.82596	1	1	1
BP	GO:0006468	protein phosphorylation	3	0.0153846	0.0974963	SMAD1, SMAD5, FNIP2	195	33	12118	5.64942	1	1	1
CC	GO:0005634	nucleus	44	0.210526	0.00027604	RERE, GSK3B, ZNF131, MAML2, LUZP1, CITED2, FHL1, AHR, BAZ2B, NDRG2, MEOX2, ETS1, SAMSN1, EPM2AIP1, PARD6B, LOC100723598, LOC100730036, NSD1, RBBP6, SOX7, HMGN3, KLF10, ATF7IP, DUSP1, GADD45A, MTUS1, EBF1, SOX13, GLMP, NFATC1, NR2F2, DEK, OVOL1, PBX1, ASXL1, NBEA, ESRP1, LOC100724358, TCEA3, PDCD4, REL, ERG, TOX, BIRC3	209	1747	14440	1.74013	0.0487422	0.0499633	0.0499633
CC	GO:0005737	cytoplasm	37	0.177033	0.00851568	GSK3B, TES, EPAS1, ANKS3, LEF1, ADCY4, TULP4, LOC100716782, AHR, NDRG2, MEOX2, RBM3, PARD6B, MAP4, SOX7, RIMKLB, EGR1, SMAD1, DUSP1, GADD45A, SOX13, SORBS2, KLF4, PBX1, SSH1, RSPH3, BFSP2, TUBB2A, LOC100724358, LOC100726777, SPECC1L, REL, TAF7, TACC1, LOC106027056, PLEC, BIRC3	209	1669	14440	1.53167	0.787314	0.447441	0.447441
CC	GO:0005925	focal adhesion	7	0.0334928	0.00876558	TES, IRF2, SORBS2, ARHGAP26, TNS4, LIMS2, PLEC	209	123	14440	3.932	0.7968	0.447441	0.447441
CC	GO:0000785	chromatin	8	0.0382775	0.0116331	TCF7L2, EGR1, NIPBL, PPP1R10, CITED2, LOC100723598, NFATC1, HMGN3	209	170	14440	3.25134	0.879719	0.447441	0.447441
CC	GO:0016604	nuclear body	9	0.0430622	0.0123603	ATF7IP, LOC100723367, PPP1R10, ESRP1, BHLHE40, SH3BP5, NFATC1, RETREG1, HIPK3	209	214	14440	2.90569	0.894722	0.447441	0.447441
CC	GO:0015629	actin cytoskeleton	6	0.0287081	0.0270746	SIPA1L1, LOC100723367, LOC100723598, TAOK2, PDLIM5, MTSS1	209	117	14440	3.54312	0.993043	0.816752	0.816752
CC	GO:0042383	sarcolemma	4	0.0191388	0.0388724	ANXA1, FXYD1, PDE9A, PLEC	209	52	14440	5.31469	0.999236	0.850556	0.850556
CC	GO:0015630	microtubule cytoskeleton	4	0.0191388	0.0447381	RUSC1, LOC100723598, MTUS1, LYST	209	55	14440	5.02479	0.999748	0.850556	0.850556
CC	GO:0070062	extracellular exosome	4	0.0191388	0.0467857	AOC1, ACE, ANXA1, AQP1	209	56	14440	4.93506	0.999829	0.850556	0.850556
CC	GO:0005654	nucleoplasm	37	0.177033	0.049693	NFAT5, ZNF131, HLF, BMPR2, HFE, ETS1, NIPBL, PCF11, MYC, DNAJB4, S100A13, HMGN3, BPTF, SPEN, CDKN2D, TCF7L2, EGR1, ANXA1, TESC, ZBTB10, SOX13, NR2F2, ATP2B1, ZBTB11, ARID1A, KLF4, SMAD5, PBX1, FOSL2, MLLT10, ARL4A, TAOK2, IRF2, CREBRF, SNAI1, MGLL, PDE9A	209	1898	14440	1.34687	0.999902	0.850556	0.850556
CC	GO:0009897	external side of plasma membrane	6	0.0287081	0.0546016	ACE, HEG1, HFE, CLEC14A, GPC4, CD34	209	142	14440	2.91933	0.999961	0.850556	0.850556
CC	GO:0043292	contractile fiber	2	0.00956938	0.0563904	DEK, PLEC	209	4	14440	34.5455	0.999973	0.850556	0.850556
CC	GO:0045111	intermediate filament cytoskeleton	3	0.0143541	0.0901691	ZNF131, EVPL, PLEC	209	35	14440	5.92208	1	1	1
MF	GO:0001228	transcriptional activator activity, RNA polymerase II transcription regulatory region sequence-specific binding	17	0.0894737	8.74074e-06	KLF10, EGR1, SMAD1, NFAT5, ZNF131, HLF, EPAS1, LEF1, KLF4, MEOX2, ETS1, PBX1, FOSL2, IRF2, REL, CREBRF, ERG	190	306	13152	3.84561	0.00231363	0.0023163	0.00229882
MF	GO:0000978	RNA polymerase II core promoter proximal region sequence-specific DNA binding	15	0.0789474	0.000401473	KLF10, TCF7L2, SMAD1, NFAT5, EPAS1, LEF1, KLF4, OVOL1, MEOX2, SMAD5, ETS1, PBX1, NSD1, REL, ERG	190	340	13152	3.05387	0.100946	0.0531952	0.0527938
MF	GO:0003700	transcription factor activity, sequence-specific DNA binding	10	0.0526316	0.000718529	TCF7L2, MYC, IRF2, REL, EBF1, NFATC1, AHR, ERG, ETS1, PBX1	190	168	13152	4.1203	0.173437	0.0634701	0.0629911
MF	GO:0005509	calcium ion binding	18	0.0947368	0.00187208	LOC100717129, AOC1, ANXA1, HEG1, TESC, LOC100716782, NPNT, FBLN2, SMOC2, CRTAC1, LPCAT2, EFCAB2, S100A13, SVEP1, PLCH2, FAT4, MATN2, FBN1	190	536	13152	2.32459	0.391383	0.124025	0.123089
MF	GO:0043565	sequence-specific DNA binding	7	0.0368421	0.006281	RERE, ZNF131, SOX13, NR2F2, ERG, ETS1, BPTF	190	115	13152	4.21346	0.811699	0.332893	0.330381
MF	GO:1990841	promoter-specific chromatin binding	4	0.0210526	0.0208708	EGR1, NIPBL, GADD45A, KLF4	190	41	13152	6.75327	0.996262	0.921792	0.914835
MF	GO:0046872	metal ion binding	26	0.136842	0.0261532	PPP1R10, FHL1, ADCY4, CHD4, BAZ2B, MAN2A1, COX1, PDLIM5, NUDT14, RIMKLB, BPTF, SMAD1, ACE, RASA4B, LMO4, EBF1, ATP2B1, LOC100730084, OVOL1, SMAD5, RNF144A, ASXL1, MLLT10, LIMS2, PDE9A, BIRC3	190	1159	13152	1.55285	0.999109	0.990087	0.982615
MF	GO:0035035	histone acetyltransferase binding	3	0.0157895	0.0299219	EGR1, EPAS1, TAF7	190	19	13152	10.9296	0.999681	0.991163	0.983683
MF	GO:0004924	oncostatin-M receptor activity	2	0.0105263	0.0424979	LIFR, OSMR	190	3	13152	46.1474	0.99999	1	0.996212
MF	GO:0008430	selenium binding	2	0.0105263	0.0424979	SELENBP1, GPX3	190	3	13152	46.1474	0.99999	1	0.996212
MF	GO:0003677	DNA binding	14	0.0736842	0.051504	EBF1, CHD4, NFATC1, LOC100734432, DEK, AHR, BAZ2B, ARID1A, PBX1, ASXL1, LOC100730036, MYC, REL, TRIM16	190	546	13152	1.7749	0.999999	1	0.996212
MF	GO:0000977	RNA polymerase II regulatory region sequence-specific DNA binding	5	0.0263158	0.0593507	EGR1, IRF2, CREBRF, SOX13, FOSL2	190	102	13152	3.39319	1	1	0.996212
MF	GO:0042975	peroxisome proliferator activated receptor binding	2	0.0105263	0.083199	ASXL1, TACC1	190	6	13152	23.0737	1	1	0.996212
MF	GO:0005178	integrin binding	4	0.0210526	0.0876887	LAMB2, PTN, NPNT, FBN1	190	73	13152	3.79293	1	1	0.996212
MF	GO:0017151	DEAD/H-box RNA helicase binding	2	0.0105263	0.0963798	SMAD1, SMAD5	190	7	13152	19.7774	1	1	0.996212
MF	GO:0005507	copper ion binding	3	0.0157895	0.0986821	AOC1, S100A13, COX2	190	37	13152	5.61252	1	1	0.996212

## Sheet: Table S1H
Table S1H The KEGG terms enriched with downregulated DEGs in the PPD sample
Category	Term	Description	Count	Gene Ratio	PValue	Genes	List Total	Pop Hits	Pop Total	Fold Enrichment	Bonferroni	Benjamini	FDR
KEGG_PATHWAY	cpoc05202	Transcriptional misregulation in cancer	11	0.0973451	0.000217408	SMAD1, LOC100730036, GADD45A, MYC, TSPAN7, REL, JMJD1C, ERG, FOXO1, PBX1, BIRC3	113	190	8373	4.28985	0.0475377	0.0486994	0.0478298
KEGG_PATHWAY	cpoc05213	Endometrial cancer	6	0.0530973	0.00094241	GSK3B, TCF7L2, GADD45A, MYC, LOC100734206, LEF1	113	57	8373	7.79972	0.190387	0.0707129	0.0694502
KEGG_PATHWAY	cpoc04390	Hippo signaling pathway	9	0.079646	0.000947048	GSK3B, TCF7L2, SMAD1, PARD6B, BMPR2, MYC, LEF1, PPP2R2A, BIRC3	113	152	8373	4.38734	0.191229	0.0707129	0.0694502
KEGG_PATHWAY	cpoc04550	Signaling pathways regulating pluripotency of stem cells	8	0.0707965	0.00234164	GSK3B, SMAD1, BMPR2, MYC, LOC100734206, LIFR, KLF4, SMAD5	113	137	8373	4.32685	0.408529	0.131132	0.12879
KEGG_PATHWAY	cpoc05210	Colorectal cancer	6	0.0530973	0.00522619	GSK3B, TCF7L2, GADD45A, MYC, LOC100734206, LEF1	113	84	8373	5.29267	0.690791	0.234133	0.229952
KEGG_PATHWAY	cpoc04350	TGF-beta signaling pathway	6	0.0530973	0.00698563	SMAD1, BMPR2, MYC, SMAD5, RGMA, FBN1	113	90	8373	4.93982	0.792011	0.260797	0.25614
KEGG_PATHWAY	cpoc05215	Prostate cancer	6	0.0530973	0.00912319	GSK3B, TCF7L2, LOC100734206, LEF1, ERG, FOXO1	113	96	8373	4.63108	0.871647	0.291942	0.286729
KEGG_PATHWAY	cpoc05216	Thyroid cancer	4	0.0353982	0.0120723	TCF7L2, GADD45A, MYC, LEF1	113	36	8373	8.23304	0.934168	0.338025	0.331988
KEGG_PATHWAY	cpoc04218	Cellular senescence	7	0.0619469	0.0180224	GADD45A, MYC, LOC100734206, NFATC1, ETS1, FOXO1, HIPK3	113	156	8373	3.32488	0.982988	0.427131	0.419504
KEGG_PATHWAY	cpoc04934	Cushing syndrome	7	0.0619469	0.0190683	GSK3B, TCF7L2, SCARB1, LEF1, ADCY4, AHR, PBX1	113	158	8373	3.28279	0.986601	0.427131	0.419504
KEGG_PATHWAY	cpoc05225	Hepatocellular carcinoma	7	0.0619469	0.0224541	GSK3B, TCF7L2, GADD45A, MYC, LOC100734206, LEF1, ARID1A	113	164	8373	3.16269	0.993824	0.428259	0.420612
KEGG_PATHWAY	cpoc05200	Pathways in cancer	14	0.123894	0.0229425	TCF7L2, GSK3B, LAMB2, EPAS1, GADD45A, LEF1, ADCY4, ETS1, FOXO1, LPAR6, MYC, LOC100734206, IL6R, BIRC3	113	526	8373	1.97217	0.994478	0.428259	0.420612
KEGG_PATHWAY	cpoc05020	Prion disease	9	0.079646	0.0279971	GSK3B, EGR1, TUBB2A, LOC100734206, LOC100726777, PPIF, COX2, COX1, LOC100716481	113	270	8373	2.46991	0.998272	0.482412	0.473798
KEGG_PATHWAY	cpoc04360	Axon guidance	7	0.0619469	0.0318794	GSK3B, PARD6B, BMPR2, LOC100734206, SEMA3G, SSH1, RGMA	113	178	8373	2.91394	0.999295	0.483437	0.474804
KEGG_PATHWAY	cpoc04630	JAK-STAT signaling pathway	7	0.0619469	0.0341903	GHR, MYC, LOC100734206, FHL1, LIFR, OSMR, IL6R	113	181	8373	2.86564	0.999587	0.483437	0.474804
KEGG_PATHWAY	cpoc05222	Small cell lung cancer	5	0.0442478	0.0345312	LAMB2, GADD45A, MYC, LOC100734206, BIRC3	113	92	8373	4.02703	0.999619	0.483437	0.474804
KEGG_PATHWAY	cpoc05165	Human papillomavirus infection	10	0.0884956	0.0368575	GSK3B, TCF7L2, PARD6B, MAML2, LAMB2, LOC100734206, PPP2R2A, CHD4, LOC100730084, FOXO1	113	338	8373	2.19223	0.999778	0.485651	0.476979
KEGG_PATHWAY	cpoc05224	Breast cancer	6	0.0530973	0.0404039	GSK3B, TCF7L2, GADD45A, MYC, LOC100734206, LEF1	113	141	8373	3.15308	0.999903	0.488654	0.479928
KEGG_PATHWAY	cpoc05226	Gastric cancer	6	0.0530973	0.0414483	GSK3B, TCF7L2, GADD45A, MYC, LOC100734206, LEF1	113	142	8373	3.13087	0.999924	0.488654	0.479928
KEGG_PATHWAY	cpoc05217	Basal cell carcinoma	4	0.0353982	0.04793	GSK3B, TCF7L2, GADD45A, LEF1	113	61	8373	4.85884	0.999983	0.516483	0.50726
KEGG_PATHWAY	cpoc05132	Salmonella infection	8	0.0707965	0.049106	TCF7L2, TUBB2A, MYC, LEF1, RHOJ, LOC100726777, LOC100716481, BIRC3	113	249	8373	2.38064	0.999987	0.516483	0.50726
KEGG_PATHWAY	cpoc04151	PI3K-Akt signaling pathway	10	0.0884956	0.050726	GHR, GSK3B, LPAR6, LAMB2, MYC, LOC100734206, PPP2R2A, TEK, OSMR, IL6R	113	359	8373	2.06399	0.999991	0.516483	0.50726
KEGG_PATHWAY	cpoc05415	Diabetic cardiomyopathy	7	0.0619469	0.0555233	GSK3B, ACE, TBC1D4, LOC100734206, PPIF, COX2, COX1	113	204	8373	2.54256	0.999997	0.540749	0.531093
KEGG_PATHWAY	cpoc04310	Wnt signaling pathway	6	0.0530973	0.0603932	GSK3B, TCF7L2, MYC, LEF1, NFATC1, GPC4	113	158	8373	2.81382	0.999999	0.55555	0.545629
KEGG_PATHWAY	cpoc05221	Acute myeloid leukemia	4	0.0353982	0.0646998	TCF7L2, MYC, LOC100734206, LEF1	113	69	8373	4.2955	1	0.55555	0.545629
KEGG_PATHWAY	cpoc04015	Rap1 signaling pathway	7	0.0619469	0.0656646	PARD6B, SIPA1L1, MAGI3, LOC100734206, ADCY4, TEK, RAPGEF3	113	213	8373	2.43512	1	0.55555	0.545629
KEGG_PATHWAY	cpoc04520	Adherens junction	4	0.0353982	0.0669636	TCF7L2, LOC100723598, LEF1, SNAI1	113	70	8373	4.23413	1	0.55555	0.545629
KEGG_PATHWAY	cpoc04145	Phagosome	6	0.0530973	0.0714475	COLEC12, SCARB1, TUBB2A, LOC100728416, LOC100726777, LOC100716481	113	166	8373	2.67822	1	0.57158	0.561373
KEGG_PATHWAY	cpoc04919	Thyroid hormone signaling pathway	5	0.0442478	0.0749979	GSK3B, TBC1D4, MYC, LOC100734206, FOXO1	113	119	8373	3.11333	1	0.579294	0.56895
KEGG_PATHWAY	cpoc04068	FoxO signaling pathway	5	0.0442478	0.0882193	CDKN2D, GADD45A, LOC100734206, SETD7, FOXO1	113	126	8373	2.94037	1	0.658704	0.646941
